# Supplementary material for: Functional architecture of pancreatic islets identifies a population of first responder cells that drive the first-phase calcium response
Source: PLoS Biol. 2022 Sep 13;20(9):e3001761. doi: 10.1371/journal.pbio.3001761 (PMC9506623; doi:10.1371/journal.pbio.3001761)
Supplement: S1 Data — (XLSX) [file pbio.3001761.s009.xlsx]

## Sheet: Fig1.C
			Pie chart: first and last responders
	Tresp, sec		Point	Column1	Rank	Percent
1	-73.6		49	73	1	1	10% slowest cells (last responders)
2	-63		48	68.8	2	0.979
3	-61.2		47	50.4	3	0.958
4	-58.2		46	49.6	4	0.937
5	-38.6		45	48.4	5	0.916
6	-36.8		44	42	6	0.895
7	-33.2		43	41.2	7	0.875
8	-31.2		42	39.8	8	0.854
9	-30		41	35.6	9	0.833
10	-29		40	33.4	10	0.812
11	-28.8		39	30.8	11	0.791
12	-23.2		38	27.4	12	0.77
13	-18.6		37	26.8	13	0.75
14	-16.6		36	24.2	14	0.729
15	-14.4		35	23.8	15	0.708
16	-14		34	22.2	16	0.687
17	-10.4		33	17.6	17	0.666
18	-8.8		32	15.4	18	0.645
19	-7.2		31	9.8	19	0.625
20	-4		30	8.8	20	0.604
21	-1.8		29	8.2	21	0.583
22	-1		28	5	22	0.562
23	-0.8		27	1.8	23	0.541
24	-0.6		26	1.4	24	0.52
25	0		25	0	25	0.5
26	1.4		24	-0.6	26	0.479
27	1.8		23	-0.8	27	0.458
28	5		22	-1	28	0.437
29	8.2		21	-1.8	29	0.416
30	8.8		20	-4	30	0.395
31	9.8		19	-7.2	31	0.375
32	15.4		18	-8.8	32	0.354
33	17.6		17	-10.4	33	0.333
34	22.2		16	-14	34	0.312
35	23.8		15	-14.4	35	0.291
36	24.2		14	-16.6	36	0.27
37	26.8		13	-18.6	37	0.25
38	27.4		12	-23.2	38	0.229
39	30.8		11	-28.8	39	0.208
40	33.4		10	-29	40	0.187
41	35.6		9	-30	41	0.166
42	39.8		8	-31.2	42	0.145
43	41.2		7	-33.2	43	0.125
44	42		6	-36.8	44	0.104
45	48.4		5	-38.6	45	0.083	10% fastest cells (first responders)
46	49.6		4	-58.2	46	0.062
47	50.4		3	-61.2	47	0.041
48	68.8		2	-63	48	0.02
49	73		1	-73.6	49	0

## Sheet: Fig.1D
Time, min	1	2	3	4	5	6	7	8	9	10	11	12	13	14	15	16	17	18	19	20	21	22	23	24	25	26	27	28	29	30	31	32	33	34	35	36	37	38	39	40	41	42	43	44	45	46	47	48	49
0.016658	-0.0437905	-0.197619	-0.0122599	0.028926	-0.06979	0.001432	0.012332	0.012428	0.110608	0.025052	0.049232	0.099972	-0.01075	0.035042	-0.00631	0.019148	0.025364	0.010213	0.007301	0.020944	0.045418	0.010529	0.015308	0.016147	0.041886	0.010257	0.028552	-0.03312	-0.00515	0.045081	0.0403476	-0.00599	0.056944	0.007653	0.059615	0.070651	0.084568	0.045234	0.11155	0.017663	5.05e-05	0.045764	0.037566	0.177581	0.035988	0.047391	0.23071	0.033072	0.040488
0.033315	-0.0294116	-0.208353	-0.00789226	0.07606	-0.05486	0.005968	0.008895	0.022427	0.144305	0.034376	0.076457	0.089064	-0.01255	0.032574	-0.00355	0.112007	0.040034	0.002145	0.018219	0.002925	0.048272	0.010037	0.022745	0.024624	0.064516	0.023287	0.032844	-0.0359	-0.02064	0.042438	0.0393279	-0.02038	0.03965	0.011912	0.053042	0.071772	0.085184	0.034642	0.100416	0.023764	0.025215	0.027545	0.041261	0.177623	0.03923	0.04248	0.202177	0.030193	0.061805
0.049973	-0.0329128	-0.199144	-0.0171235	0.035074	-0.06047	-0.0013	0.011812	0.015206	0.10577	0.018379	0.072199	0.084077	-0.01967	0.02629	0.003475	0.071686	0.033153	-0.00775	0.00864	-0.00824	0.020572	0.013609	0.012318	0.00439	0.053102	0.012575	0.021171	-0.04286	-0.01935	0.019937	0.0126789	-0.00065	0.091117	0.007446	0.048125	0.066637	0.067704	0.033608	0.227135	0.010726	-0.00151	0.036717	0.026704	0.171599	0.033542	0.048477	0.202547	0.017243	0.043488
0.066631	-0.0342328	-0.204036	-0.0104604	0.038764	-0.05385	-0.00724	0.013212	0.027	0.087044	0.028115	0.081285	0.094275	-0.00733	0.02262	0.001476	0.07217	0.028353	-0.01002	0.019062	-0.0127	0.032492	0.006329	0.017441	0.007343	0.050018	0.014715	0.038107	-0.04643	0.000506	0.030568	0.0199914	-0.02199	0.045304	0.010841	0.057381	0.073575	0.081989	0.04261	0.221568	0.008888	-0.00628	0.03936	0.029895	0.165405	0.041624	0.03662	0.1965	0.020302	0.04851
0.083288	-0.0435076	-0.188401	-0.0222492	0.04749	-0.06168	-0.00343	0.008492	0.014147	0.153094	0.027862	0.07023	0.08507	-0.01173	0.036458	0.004653	0.042175	0.035054	-0.00463	0.015485	0.007507	0.043054	0.019889	0.011357	0.002993	0.047109	0.013137	0.018854	-0.04479	-0.03081	0.042112	0.042212	-0.00358	0.062495	0.021926	0.048365	0.067504	0.066588	0.025612	0.101142	0.017043	0.015406	0.037248	0.038795	0.157271	0.047873	0.041394	0.142148	0.039483	0.045991
0.099946	-0.0278715	-0.204471	-0.00794185	0.050418	-0.05615	-0.00463	0.010526	0.02608	0.145896	0.037822	0.064735	0.070169	-0.0145	0.022924	-0.00427	0.04123	0.0239	-0.00443	0.004254	-0.00224	0.04185	0.014201	0.016515	0.001444	0.049256	0.004	0.012408	-0.04185	-0.03612	0.040987	0.0226746	-0.01857	0.053193	0.012364	0.054895	0.056552	0.083289	0.041175	0.228628	0.008698	-0.00334	0.021684	0.036137	0.147416	0.035933	0.030466	0.188083	0.030507	0.044455
0.116603	-0.0302036	-0.191025	-0.00518594	0.057823	-0.05713	-0.00315	0.007133	0.019196	0.099707	0.038055	0.058828	0.074948	-0.02478	0.025628	-0.00175	0.062354	0.020699	-0.00355	0.004875	0.001271	0.034528	0.012173	0.011429	0.013609	0.04645	0.016341	0.016537	-0.04252	-0.02941	0.030506	0.022094	-0.01185	0.050359	4.35e-05	0.037104	0.06053	0.074446	0.035608	-0.00811	0.007099	0.013198	0.027977	0.033227	0.151939	0.040722	0.034425	0.144567	0.028677	0.040432
0.133261	-0.0275415	-0.19574	-0.00550474	0.045968	-0.06789	0.000435	-0.00305	0.016619	0.16174	0.029228	0.079077	0.085298	-0.02162	0.025196	-0.00208	0.109122	0.025551	-0.00133	0.011607	0.006124	0.016112	0.020967	0.022178	0.013814	0.044112	0.018013	0.021404	-0.05208	-0.04699	0.03033	0.0537968	0.001788	0.04671	-0.00584	0.045095	0.078949	0.076884	0.031925	0.229152	0.012043	0.0045	0.037472	0.032469	0.126018	0.033118	0.033772	0.135533	0.030255	0.052967
0.149919	-0.040569	-0.19956	-0.0221323	0.062158	-0.07922	-0.01496	0.012529	0.026182	0.128043	0.038361	0.070496	0.084195	-0.02486	0.031191	-0.00682	0.039157	0.027809	-0.01451	0.010553	0.006085	0.038025	0.013012	0.023443	0.006619	0.070813	0.015662	0.037854	-0.04563	-0.03266	0.02128	0.0228979	0.000204	0.071078	0.001485	0.030694	0.059638	0.071686	0.041179	0.165813	0.005876	0.024605	0.03223	0.040245	0.166603	0.049656	0.032229	0.204226	0.032557	0.036481
0.166576	-0.0302602	-0.208247	-0.0126956	0.056886	-0.05609	0.004746	0.003794	0.024149	0.140953	0.023579	0.067138	0.059867	-0.00326	0.019907	-0.00019	0.088665	0.024788	0.003508	0.009089	0.002245	0.034465	0.002017	0.018701	0.000561	0.053466	0.010973	0.023219	-0.03787	-0.02211	0.04675	0.0296969	-0.00972	0.050162	-0.00082	0.045531	0.074772	0.088841	0.033541	0.239037	0.014447	0.004883	0.030294	0.028127	0.09792	0.020229	0.054378	0.24473	0.044347	0.04745
0.183234	-0.0390855	-0.195607	-0.0097626	0.027169	-0.05431	-0.00381	0.016817	0.019558	0.134837	0.028939	0.073469	0.065257	-0.02061	0.031462	-0.0045	0.027668	0.016472	-0.00874	0.0263	-0.00131	0.019944	0.003981	0.015915	0.004043	0.051078	0.012703	0.024763	-0.04403	-0.02868	0.04424	-0.0141749	-0.01058	0.056312	-0.00501	0.061323	0.066561	0.070811	0.027643	0.089563	0.024045	0.001602	0.032028	0.030015	0.158815	0.031615	0.023313	0.20546	0.025384	0.042784
0.199892	-0.0276704	-0.21578	-0.0104569	0.062418	-0.05909	-0.0074	0.010213	0.019553	0.09642	0.026781	0.078801	0.080991	-0.00231	0.013304	-0.01111	0.030953	0.027326	-0.00176	0.00971	0.007159	0.023761	0.001243	0.010987	0.018725	0.017904	0.00342	0.017437	-0.03497	-0.02276	0.031606	0.0132259	-0.02087	0.033711	0.004607	0.046897	0.070401	0.078212	0.030505	0.117683	0.020372	0.011907	0.035321	0.029278	0.161102	0.03639	0.048618	0.251024	0.028891	0.043847
0.216549	-0.0373506	-0.205756	-9.91846e-05	0.045467	-0.0654	-0.00818	0.009426	0.028388	0.114247	0.042966	0.055834	0.075019	-0.02015	0.032225	-0.00501	0.051495	0.023334	-0.00621	-0.00743	0.006178	0.042817	0.012325	0.018293	0.006214	0.068829	0.010284	0.020111	-0.02972	-0.03882	0.034671	0.015563	-0.01338	0.080781	0.014909	0.041803	0.066153	0.058794	0.038278	0.115262	0.008979	0.010145	0.0441	0.034558	0.114863	0.038183	0.025762	0.130399	0.017101	0.051358
0.233207	-0.0343051	-0.185547	-0.0135174	0.028135	-0.07273	-0.00793	0.007995	0.011284	0.12687	0.040147	0.072563	0.077882	-0.01548	0.01616	-0.00538	0.100069	0.034095	-0.01752	0.010559	0.00515	0.014343	0.008935	0.006846	0.019764	0.06027	0.007031	-0.00323	-0.03984	-0.02798	0.017168	0.0113057	0.012476	0.0275	0.004982	0.048979	0.054126	0.075112	0.031492	-0.11518	0.020551	0.013089	0.041106	0.038405	0.121588	0.043106	0.028445	0.162635	0.032095	0.039334
0.249864	-0.0403521	-0.20377	-0.0120297	0.056241	-0.0635	-0.01027	0.011139	0.014753	0.132399	0.028315	0.076517	0.080537	-0.02223	0.013719	-0.00185	0.031716	0.016295	-0.00709	0.007603	0.014183	0.033115	0.018388	0.01759	0.003933	0.043075	0.012163	0.020758	-0.04141	-0.03997	0.024567	0.0113392	-0.01507	0.067442	0.015148	0.04568	0.078806	0.069068	0.030991	0.149756	0.00878	0.002351	0.033082	0.028796	0.1185	0.043972	0.037194	0.172261	0.022838	0.041941
0.266522	-0.0323848	-0.218493	-0.0211617	0.07199	-0.06052	-0.00228	0.007995	0.023888	0.135672	0.036868	0.068277	0.08137	-0.01329	0.015454	-0.00181	0.085235	0.016192	-0.00943	0.003201	0.005127	0.017383	0.000985	0.002306	0.002784	0.035337	0.015361	0.021027	-0.037	-0.03527	0.022635	0.0395326	-0.0194	0.066348	0.012195	0.060847	0.078917	0.067644	0.028879	0.21362	0.011274	0.006965	0.039913	0.022485	0.129562	0.024507	0.016206	0.155601	0.029627	0.043151
0.28318	-0.0329537	-0.216516	-0.0245942	0.081362	-0.06298	-0.00346	0.001804	0.03596	0.12091	0.039507	0.057597	0.07783	-0.02259	0.025023	-0.00825	0.063796	0.022793	-0.00861	-0.01527	0.019584	0.033522	0.01153	0.018722	0.011918	0.052644	0.006345	0.022697	-0.03565	-0.0157	0.020631	0.0119904	-0.01362	0.045684	0.012875	0.042831	0.080609	0.081209	0.031137	0.090773	0.016858	0.004757	0.024119	0.03439	0.146226	0.04003	0.026315	0.19413	0.02894	0.043151
0.299837	-0.0301313	-0.205153	-0.0240912	0.025357	-0.06384	-0.01527	0.006773	0.016214	0.123023	0.042256	0.072812	0.084574	-0.01896	0.012693	-0.01149	0.020276	0.015568	0.006262	0.015035	0.019256	0.028245	0.006639	0.011772	0.01531	0.050647	0.01612	0.014851	-0.03875	-0.00105	0.028933	0.0203561	-0.01989	0.043353	0.001588	0.034753	0.057792	0.068207	0.032273	0.178198	0.016924	-0.0005	0.035871	0.027624	0.11893	0.024779	0.028345	0.163079	0.016248	0.054091
0.316495	-0.0312439	-0.205889	-0.0207225	0.045792	-0.06382	-0.01118	0.01095	0.027034	0.099628	0.039621	0.046162	0.077665	-0.00567	0.023437	-0.01675	0.115424	0.009886	-0.00437	0.009089	0.007001	0.015788	0.011939	0.007887	0.015825	0.044973	0.01039	0.014797	-0.0286	-0.03155	0.007281	0.0167315	-0.02626	0.048178	0.001131	0.036606	0.054713	0.07598	0.026869	-0.00557	0.018462	-0.00414	0.031131	0.032209	0.12093	0.034941	0.023879	0.120353	0.010256	0.051358
0.333153	-0.036634	-0.196813	-0.0122493	0.056125	-0.06044	-0.00888	0.006364	0.013598	0.111925	0.022017	0.068429	0.09003	-0.01299	0.021565	-0.01324	0.028299	0.008262	-0.00831	0.001219	0.023023	0.026299	0.01308	0.020117	0.007864	0.028119	0.005578	0.032107	-0.03098	-0.03721	0.022108	0.0127421	-0.0195	0.04512	0.006609	0.040912	0.085241	0.067835	0.042148	0.148747	0.01357	0.003398	0.030128	0.027444	0.136978	0.036161	0.016389	0.137878	0.034167	0.045726
0.34981	-0.0317562	-0.1934	-0.0211547	0.038528	-0.06927	0.00172	0.007813	0.014909	0.157593	0.018685	0.066965	0.069998	-0.02312	0.019126	-0.0093	0.005769	0.030264	-0.01594	0.007688	-0.00336	0.027037	0.019167	0.010217	-0.00146	0.050813	0.01371	0.020057	-0.03397	-0.02164	0.012819	0.0037884	-0.03205	0.048545	-0.00529	0.063525	0.06479	0.075782	0.03326	0.049502	0.018087	0.005211	0.037795	0.033293	0.156402	0.026054	0.033489	0.132571	0.021051	0.04734
0.366468	-0.0320705	-0.194889	-0.0119411	0.041222	-0.06404	-0.01231	0.002513	0.016979	0.159692	0.023906	0.051711	0.081394	-0.01159	0.022918	-0.01715	0.069068	0.025448	0.002289	0.009904	-0.0045	0.030025	0.005284	0.013737	0.018152	0.041293	0.014387	0.018244	-0.03858	-0.05697	0.036164	0.0189197	-0.00942	0.072967	-0.00017	0.048158	0.056552	0.062641	0.043707	0.162989	0.010285	0.011289	0.033194	0.025515	0.159811	0.037321	0.034391	0.166288	0.023683	0.045777
0.383126	-0.0424862	-0.204577	-0.0260607	0.037858	-0.05848	-0.01149	0.008787	0.022277	0.111117	0.01501	0.058584	0.086017	-0.02331	0.032786	0.00852	0.03208	0.02622	-0.01666	0.014711	-0.00205	0.019849	0.008591	0.014201	0.018332	0.036791	0.009844	0.025374	-0.04643	-0.02445	0.017231	0.042826	-0.01615	0.055639	-0.00049	0.04967	0.073092	0.075474	0.031499	0.082906	0.014245	0.001867	0.032986	0.038276	0.168012	0.037871	0.036912	0.117614	0.025704	0.043122
0.399783	-0.0341857	-0.216419	-0.0257526	-0.0053	-0.06838	-0.00074	-0.00685	0.006773	0.189424	0.022352	0.06544	0.075478	-0.02168	0.012765	-0.01391	0.011356	0.019985	-0.01049	-0.00346	0.006889	0.032729	0.0098	0.010201	0.015785	0.043201	0.015152	0.035322	-0.03926	-0.01921	0.025717	0.0285916	-0.02666	0.068978	-0.00228	0.055317	0.056056	0.059424	0.032174	0.287933	0.016817	-0.00685	0.032131	0.024637	0.153964	0.04349	0.030936	0.113615	0.028282	0.052568
0.416441	-0.0420179	-0.223509	-0.0159368	0.036921	-0.0694	-0.00577	0.011991	0.012394	0.132855	0.040727	0.0561	0.088875	-0.0321	0.023559	-0.0008	0.089525	0.031631	-0.0139	2.28e-05	0.03425	0.037133	0.000495	0.016573	0.006497	0.04281	0.007417	0.051753	-0.03908	-0.0315	0.047595	0.019917	-0.01264	0.061673	0.004596	0.048838	0.071958	0.076993	0.032014	-0.08597	0.0102	0.005278	0.029539	0.031456	0.166603	0.029391	0.030823	0.157723	0.013554	0.046912
0.433098	-0.0427942	-0.217394	-0.00457666	0.058994	-0.07775	-0.01069	0.008422	0.017001	0.148282	0.031729	0.067334	0.075843	-0.02768	0.023658	-0.00701	0.029741	0.019576	-0.02142	0.013606	-0.0025	0.021736	0.014281	0.020032	-0.00392	0.043012	0.018824	0.024422	-0.03345	-0.01779	0.030928	0.029976	-0.01804	0.05939	-0.00109	0.042348	0.064517	0.066549	0.03107	0.058297	0.020793	-0.00465	0.026433	0.024948	0.158858	0.034582	0.027355	0.189416	0.019908	0.048282
0.449756	-0.0281104	-0.206234	-0.0120297	0.015489	-0.07534	-0.00603	0.001302	0.021008	0.098768	0.023502	0.083558	0.094672	-0.03035	0.014524	-0.00891	0.00063	0.026216	-0.00442	0.00205	0.00862	0.026184	0.000214	0.009748	0.006581	0.056374	0.010742	0.025283	-0.02874	-0.03222	0.027632	0.0024673	-0.02961	0.059009	-0.01739	0.053391	0.042543	0.083363	0.035675	0.071812	0.020173	-0.00905	0.031409	0.030668	0.111969	0.026862	0.025151	0.150615	0.018421	0.042514
0.466414	-0.0365083	-0.20237	-0.0136166	0.038854	-0.06992	-0.00516	0.007262	0.024621	0.14527	0.014863	0.054884	0.072076	-0.01391	0.022304	-0.00437	0.015949	0.022475	-0.01907	-0.00116	0.00369	0.030041	0.004224	-0.00082	0.014103	0.033555	0.007678	0.016646	-0.05432	-0.02857	0.020786	0.0341068	-0.01733	0.038277	0.00062	0.052838	0.064306	0.065685	0.03058	0.112761	0.011363	0.016824	0.03865	0.029395	0.149483	0.043537	0.025821	0.085106	0.034467	0.043462
0.483071	-0.0409964	-0.196786	-0.016408	0.029832	-0.05562	0.001982	0.00315	0.013836	0.12005	0.034229	0.083585	0.100767	-0.018	0.016172	0.002586	0.060827	0.009227	-0.01046	0.01585	0.013291	0.031012	0.016381	0.014123	0.026294	0.03281	0.012575	0.020652	-0.04177	-0.03348	0.014902	0.00444337	-0.01413	0.053322	0.012831	0.032864	0.060411	0.081525	0.030722	0.201799	0.013088	-0.0049	0.039067	0.040218	0.109277	0.024612	0.046123	0.184726	0.033367	0.045295
0.499729	-0.0434825	-0.213485	-0.0171341	0.056886	-0.08102	-0.00489	0.008859	0.020728	0.122658	0.014981	0.062576	0.083391	-0.03024	0.019183	0.006596	0.059385	0.021436	-0.01632	0.003548	-0.00178	0.019155	0.006162	0.015106	0.006335	0.051962	0.017522	0.008438	-0.03535	-0.05271	0.031049	0.0387585	-0.01951	0.066926	-0.00233	0.044048	0.035894	0.079704	0.027956	-0.01674	0.020474	-0.00925	0.025778	0.034711	0.117715	0.027681	0.030798	0.127734	0.02558	0.048499
0.516387	-0.0348583	-0.190112	-0.0154232	0.018503	-0.05596	-0.00019	0.011129	0.02149	0.143418	0.018921	0.061985	0.071986	-0.02541	0.019198	-0.00755	0.01361	0.020065	-0.01176	0.007506	0.015794	0.030202	0.007158	0.011663	0.012983	0.050395	0.008852	0.019752	-0.05174	-0.04336	0.036787	-0.0110563	-0.00147	0.050889	-0.01558	0.034786	0.062666	0.077128	0.023833	-0.01291	0.031222	0.005682	0.017135	0.033248	0.099076	0.024891	0.012201	0.20309	0.006719	0.045967
0.533044	-0.0270261	-0.209904	-0.0254444	0.009167	-0.06452	-0.00522	0.017195	0.03061	0.157162	0.030685	0.064497	0.087536	-0.01691	0.013257	-0.00525	0.042527	0.019695	-0.01402	0.01905	0.015779	0.028651	0.009023	0.017982	-0.0013	0.021216	0.006855	0.049635	-0.04067	-0.04924	0.010146	0.0105242	-0.02601	0.071424	-0.01005	0.04484	0.041577	0.05659	0.030494	0.050591	0.017202	0.003966	0.028442	0.034908	0.148462	0.039016	0.030686	0.150886	0.017144	0.046031
0.549702	-0.0392867	-0.194712	-0.0152355	-0.00143	-0.06446	-0.0123	0.012174	0.019827	0.098533	0.013174	0.065609	0.07465	-0.00819	0.014494	-0.00839	0.01041	0.038303	-0.0145	0.027935	-0.00795	0.015551	0.008453	0.018826	0.00259	0.04228	0.006257	0.011797	-0.04443	-0.04157	0.014278	0.0173009	-0.01252	0.052744	-0.00055	0.029001	0.068661	0.061653	0.027636	0.01178	0.02528	-0.01421	0.037067	0.025233	0.116449	0.039744	0.021288	0.088982	0.011699	0.038842
0.56636	-0.0332051	-0.212049	-0.0115621	0.066959	-0.07145	0.000179	0.003315	0.005686	0.161557	0.040078	0.059067	0.079302	-0.02852	0.01202	-0.00118	0.018252	0.013393	-0.00483	-0.00745	0.004826	0.018176	0.00598	0.01068	0.004008	0.039749	0.00637	0.053801	-0.048	-0.04157	0.027729	0.0100515	-0.00368	0.027928	0.007675	0.039393	0.056405	0.070974	0.021049	0.112236	0.02401	0.002629	0.038704	0.02793	0.162292	0.035263	0.027052	0.103298	0.027976	0.039835
0.583017	-0.0378378	-0.190307	-0.0171908	0.012501	-0.07595	0.001341	0.009881	0.022045	0.144279	0.017098	0.064149	0.068834	-0.0227	0.01949	-0.01975	-0.0036	0.019898	-0.02171	0.001202	0.013503	0.016897	0.012502	0.007048	0.005751	0.025516	0.005744	0.026361	-0.03979	-0.01931	0.033747	0.00520254	-0.02402	0.063603	0.01994	0.024797	0.057946	0.074333	0.032174	0.156735	0.021458	0.006019	0.043958	0.033437	0.139442	0.042693	0.029401	0.151528	0.022363	0.040689
0.599675	-0.0342423	-0.200562	-0.0192949	0.047049	-0.06493	0.001618	0.014294	0.024537	0.073548	0.035028	0.046699	0.082624	-0.03119	0.011811	-0.01495	0.042575	0.021754	-0.02807	0.010872	0.002558	0.030731	0.006975	0.01068	0.019892	0.048424	0.001845	0.028283	-0.03941	-0.0327	0.04125	-0.0142084	-0.01067	0.054198	-0.00259	0.044503	0.070785	0.069167	0.039766	0.150442	0.012391	0.000597	0.033019	0.022006	0.125739	0.043505	0.028553	0.125981	0.018502	0.051093
0.616332	-0.0341983	-0.195084	-0.00812605	0.050183	-0.07321	0.005503	0.005709	0.017627	0.137837	0.035595	0.067805	0.074981	-0.03607	0.014801	-0.01119	0.020724	0.013843	-0.01348	0.010957	0.013472	0.039813	0.013531	0.013287	0.009643	0.013846	0.009019	0.0079	-0.03483	-0.03198	0.03772	0.0156709	-0.01234	0.053356	0.010862	0.047635	0.060998	0.082963	0.043213	-0.00206	0.011197	-0.00755	0.029959	0.033419	0.113454	0.019961	0.022914	0.137903	0.017748	0.036248
0.63299	-0.0376586	-0.192381	-0.0203364	0.046729	-0.08076	-0.00155	0.015992	0.022863	0.097099	0.024571	0.068142	0.07677	-0.02287	0.00812	0.002123	0.021851	0.015793	-0.00908	0.003394	0.005096	0.013128	0.010985	0.012425	0.028479	0.039269	0.005089	0.032844	-0.03991	-0.05388	0.019435	0.0218782	-0.02237	0.079014	0.008072	0.034175	0.050829	0.072327	0.031979	0.122645	0.010213	-0.00542	0.032931	0.034096	0.15544	0.036578	0.029813	0.123982	0.022172	0.042399
0.649648	-0.0340254	-0.203726	-0.0212751	0.029862	-0.07543	-0.01148	-0.00563	0.024078	0.122397	0.02371	0.066514	0.084555	-0.03082	0.02477	-0.0161	0.005987	0.029437	-0.02144	0.002944	-0.00218	0.024412	0.015404	0.009802	0.01186	0.031014	0.008145	0.008655	-0.04382	-0.05132	0.030225	0.0229202	-0.01514	0.064384	-0.01489	0.036995	0.061984	0.064668	0.027462	0.080687	0.013457	-0.00585	0.030922	0.026923	0.093035	0.036661	0.029958	0.154613	0.024088	0.034551
0.666305	-0.0380138	-0.196042	-0.0089762	0.049362	-0.06464	-0.00799	0.011778	0.031553	0.128865	0.022262	0.086731	0.092031	-0.0247	0.02612	-0.01836	0.051362	0.030553	-0.03806	0.022792	0.014759	0.029745	0.010847	0.020344	0.019628	0.028358	0.012202	0.014078	-0.05801	-0.03525	0.010192	-2.97713e-05	-0.00753	0.083778	-0.00771	0.042784	0.042377	0.077372	0.036218	0.039819	0.013893	0.000395	0.035475	0.035058	0.165599	0.035473	0.034687	0.077084	0.029554	0.052493
0.682963	-0.0584334	-0.218112	-0.00491672	0.021727	-0.07441	-0.01342	0.004112	0.021968	0.134707	0.026871	0.057282	0.079373	-0.02357	0.016643	-0.00882	0.030771	0.022266	-0.01183	-0.00707	0.022667	0.027542	0.011798	0.006356	0.013073	0.040041	0.012894	0.02128	-0.04819	-0.0544	0.01665	0.00753959	-0.03015	0.059091	0.007343	0.046196	0.055973	0.081922	0.03228	0.035059	0.020096	-0.00071	0.032357	0.033473	0.123411	0.028014	0.029476	0.134324	0.013387	0.051497
0.699621	-0.028453	-0.215196	-0.0177009	0.052261	-0.07917	-0.00309	0.010163	0.023523	0.153876	0.016315	0.083146	0.079671	-0.02536	0.006531	-0.00828	0.0382	0.013219	-0.01556	0.022137	0.022432	0.019636	0.005159	0.012821	0.002023	0.040432	0.002628	0.026793	-0.04132	-0.03609	0.017327	0.0198649	-0.01957	0.039718	0.011433	0.035087	0.047671	0.078372	0.040607	0.093154	0.013154	0.001438	0.027732	0.037848	0.168012	0.027713	0.037785	0.168213	0.016548	0.058186
0.716278	-0.0417665	-0.206368	-0.0123733	0.06763	-0.06731	5.89e-05	0.013101	0.018825	0.118498	0.030167	0.068988	0.07351	-0.01617	0.033498	-0.00635	-0.01018	0.018293	-0.02075	-0.0006	0.004408	0.014367	0.009831	0.016885	0.010599	0.048057	0.007556	0.028247	-0.03672	-0.05042	0.017976	0.0056305	-0.01551	0.057684	0.004031	0.038183	0.05201	0.080352	0.032185	0.160124	0.015188	0.004992	0.019917	0.020082	0.132068	0.039581	0.028299	0.108975	0.021518	0.038967
0.732936	-0.0331548	-0.212918	-0.0196811	0.050443	-0.07771	-0.00222	0.001915	0.021062	0.16097	0.004413	0.061985	0.075696	-0.02606	0.025706	-0.00966	-0.01464	0.025251	-0.00873	0.007227	0.006066	0.023445	0.010399	0.01227	0.007279	0.055351	0.005256	0.019359	-0.0375	-0.04938	0.019803	0.00301435	-0.01635	0.061721	-0.00644	0.031476	0.064085	0.074613	0.038384	0.053012	0.014937	-0.00326	0.038315	0.03629	0.114644	0.030249	0.01861	0.148467	0.02506	0.051751
0.749593	-0.0332051	-0.205809	-0.00997513	0.013672	-0.06683	-0.00884	-0.00012	0.018927	0.134655	0.025827	0.088315	0.080944	-0.02163	0.008901	-0.01186	0.024602	0.020802	-0.00411	-0.00413	0.022424	0.031047	0.009682	0.006143	0.011913	0.041886	0.007811	0.009553	-0.0483	-0.07423	0.026227	0.0213237	-0.01825	0.0666	-0.00249	0.035934	0.07264	0.069405	0.027764	-0.01997	0.010169	0.000858	0.034303	0.032442	0.136194	0.043584	0.029243	0.1362	0.01413	0.045239
0.766251	-0.0425302	-0.217349	-0.0158695	0.05191	-0.07081	0.000884	0.013336	0.01029	0.092117	0.010389	0.050995	0.072715	-0.03477	0.02595	-0.01405	0.038164	0.016301	-0.01351	0.001635	0.003636	0.034659	-0.0003	-0.00083	0.006645	0.043317	-0.00034	0.008492	-0.04169	-0.06289	0.024232	0.0244199	-0.00851	0.053437	0.001599	0.047333	0.036108	0.058124	0.030026	-0.06112	0.01968	-0.00381	0.043997	0.031624	0.146462	0.037806	0.035643	0.132374	0.011871	0.055774
0.782909	-0.0275007	-0.2058	-0.0213176	0.005477	-0.06728	0.000365	0.020459	0.023543	0.13828	0.034735	0.053805	0.084044	-0.03	0.002123	-0.01228	0.06262	0.025136	-0.01672	-0.0055	0.008318	0.032843	0.010688	0.010403	0.013562	0.042065	0.009559	0.022537	-0.04875	-0.04091	0.01867	0.0150606	-0.0154	0.095133	-0.002	0.046439	0.045904	0.055403	0.038718	0.00827	0.015574	-0.00932	0.028056	0.034069	0.131005	0.029637	0.032587	0.129708	0.024212	0.044904
0.799566	-0.027551	-0.213316	-0.0212184	0.041222	-0.05422	-0.01108	-0.00044	0.015416	0.119737	0.031745	0.077293	0.082387	-0.01824	0.008126	-0.00589	0.038297	0.00435	-0.0028	0.01266	-0.00528	0.034986	0.001597	0.002319	0.014019	0.04391	0.006658	0.033706	-0.05113	-0.05377	0.029427	0.0217405	0.001574	0.026073	0.011341	0.037802	0.058794	0.071693	0.045908	0.02461	0.015538	-0.0028	0.026811	0.02698	0.144851	0.030717	0.009136	0.111369	0.029401	0.037407
0.816224	-0.034346	-0.21508	-0.0188947	-0.00366	-0.07773	-0.01121	0.012068	0.01095	0.118863	0.033397	0.070442	0.060884	-0.02061	0.026171	-0.00981	-0.02117	0.017488	-0.01147	-0.01059	0.011463	0.02088	0.008523	0.010955	0.017417	0.032568	0.006922	0.030796	-0.049	-0.03938	0.040154	0.014908	-0.02666	0.024041	0.004553	0.044855	0.067029	0.073769	0.033303	0.055876	0.019393	-0.00361	0.030484	0.013909	0.092115	0.037422	0.019774	0.106111	0.010481	0.049599
0.832882	-0.0428665	-0.222525	-0.0190824	0.03566	-0.0749	-0.0103	0.010986	0.031304	0.132594	0.040833	0.04927	0.080698	-0.03851	0.011924	-0.00781	-0.00158	0.017447	-0.02651	7.97e-05	-0.00128	0.027057	0.012054	0.017396	-0.00421	0.040965	0.005292	0.003248	-0.03864	-0.06373	0.038774	0.0220308	-0.0091	0.061354	-0.00701	0.037842	0.050164	0.059191	0.022285	0.017913	0.010569	0.005522	0.0255	0.023645	0.093338	0.029858	0.014197	0.13852	0.032648	0.043221
0.849539	-0.0298233	-0.204426	-0.0228975	0.04412	-0.08876	-0.0134	0.022537	0.023322	0.118654	0.014088	0.054396	0.07465	-0.02077	0.02767	-0.01032	0.068619	0.003381	-0.01183	0.002341	0.009775	0.024254	0.019464	0.005443	0.013099	0.041849	-0.0058	0.050049	-0.04603	-0.06474	0.016712	-0.00390004	-0.02092	0.076915	-0.00405	0.060327	0.063728	0.074708	0.024809	0.05394	0.007171	-0.01111	0.027376	0.026533	0.145636	0.026192	0.04018	0.147307	0.029077	0.043379
0.866197	-0.0337865	-0.199862	-0.0187211	0.038854	-0.07739	-0.00797	0.003173	0.015648	0.11349	0.019117	0.042679	0.071163	-0.0206	0.015719	-0.01889	0.019512	0.027545	-0.00946	0.002341	-0.01049	0.021259	0.015344	0.011588	-0.00344	0.041545	0.008342	0.035216	-0.0363	-0.05311	0.040664	0.0280036	-0.02374	0.043734	-0.00336	0.028761	0.054103	0.070723	0.03059	-0.07496	0.002577	0.002789	0.026467	0.029907	0.12428	0.035759	0.031996	0.137261	0.01793	0.034173
0.882855	-0.0391421	-0.215665	-0.014991	0.030273	-0.07853	-0.0081	0.006193	0.012244	0.11945	0.014888	0.070816	0.08675	-0.0248	0.018053	-0.00907	0.113449	0.014818	-0.01797	-0.00021	0.00763	0.037946	0.006363	0.011189	0.004107	0.049156	0.004364	0.031839	-0.0404	-0.05054	0.037465	0.0257075	-0.00796	0.04512	-0.01103	0.037446	0.039278	0.064069	0.034933	0.098519	0.014918	0.001468	0.029805	0.024211	0.123174	0.044436	0.026241	0.152713	0.025532	0.039096
0.899512	-0.0380232	-0.213006	-0.0161139	0.025587	-0.07622	-0.01052	6.73e-05	0.025896	0.131577	0.022017	0.065842	0.074778	-0.02387	0.01616	-0.01342	0.041048	0.032364	-0.01509	0.004767	0.015999	0.018054	0.015915	0.014853	0.021967	0.016221	0.003972	0.034515	-0.03751	-0.05132	0.022748	-0.00736468	-0.02087	0.034771	-0.00741	0.043162	0.046764	0.059775	0.040245	0.143785	0.008375	-0.00742	0.030672	0.036562	0.142767	0.024214	0.03514	0.143259	0.035388	0.043716
0.91617	-0.0328279	-0.217739	-0.0182783	0.042423	-0.07833	-0.01161	0.002063	0.021051	0.11842	0.040735	0.071971	0.077594	-0.02114	0.015454	-0.00279	0.053034	0.02223	-0.0123	-0.0034	0.015153	0.023197	0.008046	0.017886	0.001091	0.03123	0.006364	0.022428	-0.03696	-0.07161	0.038113	0.00389632	-0.00938	0.044576	0.004292	0.030058	0.060138	0.06983	0.040447	0.109332	0.003842	-0.00614	0.02811	0.03489	0.16538	0.038918	0.025234	0.133658	0.021389	0.046077
0.932827	-0.0474709	-0.202982	-0.0164292	0.028546	-0.0637	-0.00686	-0.00269	0.014331	0.117194	0.036701	0.073306	0.07173	-0.01946	0.021103	-0.01162	0.039473	0.015661	-0.00821	-0.01076	-0.00703	0.036983	0.002288	0.011162	0.010873	0.025857	0.001071	0.023812	-0.03912	-0.04037	0.016771	-0.00478202	-0.03201	0.053947	-0.00365	0.039186	0.054519	0.06887	0.026244	0.118086	0.009734	-0.02058	0.024316	0.034105	0.12417	0.029996	0.014326	0.13499	0.019497	0.04836
0.949485	-0.0394973	-0.223882	-0.0199644	0.006999	-0.07387	-0.00431	-0.00214	0.00809	0.112473	0.038414	0.084762	0.094506	-0.02599	0.030475	-0.00929	0.085465	0.019364	-0.01675	0.017165	0.009045	0.016688	0.014479	0.008617	0.004411	0.032074	6.07e-05	0.029809	-0.0335	-0.05872	0.003551	0.0308133	-0.00684	0.03963	0.009856	0.019342	0.059959	0.076069	0.032568	-0.01081	0.020986	0.00257	0.032569	0.035409	0.114078	0.014531	0.031472	0.158883	0.028749	0.046807
0.966143	-0.0410436	-0.205623	-0.0135422	0.00823	-0.08145	-0.00583	0.000556	0.026881	0.093734	0.032324	0.062782	0.062152	-0.02318	0.013924	-0.01236	0.076146	0.017405	-0.00204	0.02134	0.001889	0.042253	0.006358	0.00985	-0.00385	0.051445	-0.00089	0.014761	-0.04128	-0.05916	0.032605	0.0197458	-0.01975	0.052099	0.001518	0.020443	0.049161	0.06555	0.032135	0.128253	0.009615	0.009161	0.026506	0.034273	0.106451	0.037886	0.018148	0.160438	0.013068	0.040822
0.9828	-0.0334157	-0.201829	-0.00820044	0.012736	-0.08432	-0.00725	0.007736	0.022665	0.129491	0.015801	0.057114	0.09215	-0.02379	0.019988	-0.00652	0.083623	0.022851	-0.02585	0.019381	0.014902	0.039577	0.008987	0.009876	0.01415	0.028093	-0.00251	0.023398	-0.04195	-0.02811	0.03555	-0.0140372	-0.0276	0.040064	-0.00039	0.045949	0.054927	0.070092	0.025126	0.021786	0.018451	-0.00679	0.02863	0.037785	0.13735	0.035386	0.035597	0.208397	0.011962	0.049291
0.999458	-0.0392458	-0.20962	-0.0176123	0.000235	-0.0768	-0.00552	0.020658	0.013521	0.092508	0.012187	0.064285	0.077168	-0.03501	0.024755	-0.0103	0.056088	0.024379	-0.01929	-0.01056	0.012742	0.023374	0.010897	0.004881	0.010894	0.034843	-0.00473	0.008979	-0.03147	-0.07841	0.020042	0.0113392	-0.01707	0.052343	-0.0101	0.047962	0.072382	0.07232	0.032199	0.134304	0.013165	0.0013	0.021437	0.027025	0.135308	0.025989	0.015445	0.150096	0.013779	0.058928
1.01612	-0.0399813	-0.223678	-0.0174884	0.023334	-0.06927	-0.00841	0.005313	0.018409	0.113203	0.016947	0.070425	0.07297	-0.00724	0.020882	-0.01015	0.056815	0.025351	-0.02158	0.001065	0.030908	0.026094	0.008234	0.014384	0.011351	0.013097	0.003572	0.031443	-0.0412	-0.04048	0.03184	0.0141265	-0.01148	0.080836	-0.01074	0.044993	0.06519	0.079661	0.037358	0.124017	0.027656	-0.00398	0.025186	0.035304	0.116888	0.029431	0.021695	0.181567	0.020909	0.041291
1.03277	-0.0427816	-0.194127	-0.0211759	0.018914	-0.07792	-0.002	0.004858	0.013867	0.101376	0.026341	0.062007	0.089344	-0.00906	0.017248	-0.0071	0.009598	0.018502	-0.01458	0.009294	-0.0029	0.027479	0.01	0.015298	0.005435	0.025386	-0.00506	0.023002	-0.03463	-0.05557	0.031509	-0.00383678	-0.00372	0.073211	-0.0139	0.032449	0.05075	0.065344	0.045649	-0.02501	0.014645	-0.00697	0.025853	0.027792	0.09549	0.035238	0.012634	0.12682	0.023807	0.040097
1.04943	-0.0358169	-0.206288	-0.0200636	0.062769	-0.07218	-0.01028	0.008934	0.01848	0.102875	0.006669	0.050301	0.077423	-0.03019	0.017219	0.002394	0.06519	0.009992	-0.01694	0.002119	-0.00491	0.022608	0.01393	0.012606	0.001149	0.052671	-0.00024	0.022609	-0.03953	-0.03077	0.02657	-0.012169	0.001957	0.056516	-0.00134	0.0306	0.081881	0.085751	0.035107	0.00827	0.021022	-0.00429	0.027868	0.037515	0.121234	0.04299	0.017462	0.143111	0.031317	0.036483
1.06609	-0.0451954	-0.210666	-0.0197802	0.024391	-0.07585	-0.00692	-0.0082	0.015523	0.144357	0.026255	0.046645	0.086452	-0.02209	0.021252	-0.00347	0.024869	0.010063	-0.0169	-0.00396	0.002102	0.012342	0.017244	0.008002	0.005893	0.020964	0.001226	0.028766	-0.0365	-0.07227	0.050108	0.00423869	-0.02449	0.054151	-0.00133	0.041454	0.051812	0.070365	0.03489	0.094485	0.007367	-0.00615	0.03072	0.037183	0.086808	0.011661	0.032017	0.15101	0.018515	0.041296
1.08275	-0.0452645	-0.195847	-0.0160608	0.037652	-0.06005	-0.00673	-0.00105	0.02192	0.129426	0.040237	0.062929	0.079624	-0.01568	0.021881	-0.00411	0.055737	0.018589	-0.00917	-0.01107	-0.00688	0.021401	0.017934	0.011823	0.012448	0.049839	0.00041	0.020615	-0.03854	-0.07779	0.02969	0.0010085	-0.01732	0.040275	0.013283	0.035611	0.043609	0.074581	0.028644	0.085085	0.006071	-0.0065	0.025705	0.030063	0.113403	0.037071	0.019287	0.142593	0.013602	0.046765
1.0994	-0.0308605	-0.203815	-0.0113814	0.057737	-0.06233	-0.00827	0.00295	0.020037	0.145257	0.03606	0.080862	0.069871	-0.01858	0.013072	-0.0095	-0.0154	0.017379	-0.03036	-0.01095	0.016068	0.023019	0.020355	0.02114	-0.00461	0.027006	0.002704	0.013863	-0.04541	-0.06377	0.020514	0.0155406	-0.01424	0.07192	0.003177	0.033154	0.050504	0.076646	0.031609	0.013798	0.016552	0.009829	0.020971	0.032865	0.14842	0.033553	0.013607	0.100286	0.022543	0.034768
1.11606	-0.0352763	-0.203221	-0.0224724	0.036566	-0.07846	-0.00089	0.003357	0.014682	0.162053	0.016902	0.058204	0.075209	-0.01862	0.009501	-0.0095	0.076945	0.02343	-0.00939	0.011966	0.001777	0.03634	0.006446	0.003773	0.006775	0.026069	-0.00987	0.034657	-0.04101	-0.06992	0.021121	0.0016337	-0.03489	0.057589	-0.00997	0.036029	0.056076	0.069932	0.027632	-0.00645	0.009128	-0.00283	0.034221	0.034504	0.157136	0.027753	0.021042	0.144444	0.018759	0.042728
1.13272	-0.034786	-0.22545	-0.0152319	0.024651	-0.07778	-0.0064	-0.00318	0.020637	0.121145	0.029746	0.07004	0.089064	-0.02177	0.014074	-0.00401	0.064826	0.021359	-0.01106	0.009033	0.009709	0.02856	0.00648	0.013356	0.01696	0.0275	0.003238	0.024906	-0.04204	-0.03538	0.028703	0.00574959	-0.02963	0.070337	0.003595	0.042751	0.054095	0.080767	0.031322	0.076209	0.02485	0.000509	0.029626	0.036206	0.09236	0.033223	0.029626	0.177741	0.029197	0.043777
1.14938	-0.0386172	-0.199888	-0.0273997	0.013557	-0.08127	-0.00013	0.004037	0.017313	0.141775	0.02878	0.058524	0.062701	-0.01904	0.01362	-0.0083	0.032213	0.015027	-0.00095	0.005541	0.015705	0.030755	0.007254	0.020807	0.021272	0.036944	0.000743	0.048397	-0.04573	-0.03509	0.014663	0.0091063	-0.02643	0.066647	0.004857	0.040771	0.059722	0.079608	0.037394	0.12091	0.019752	-0.00183	0.028059	0.026791	0.12406	0.028195	0.023575	0.19223	0.023511	0.045164
1.16603	-0.0461697	-0.2267	-0.0168295	0.038238	-0.06139	-0.00497	0.008799	0.019553	0.128774	0.032345	0.074163	0.084853	-0.0189	0.011471	-0.00187	0.055955	0.021902	-0.01928	0.017279	0.020446	0.031947	0.010329	0.016701	0.015837	0.038259	-0.00601	0.008979	-0.03859	-0.04732	0.027264	0.0249484	-0.03859	0.049054	0.010841	0.035008	0.066058	0.071658	0.023489	-0.01335	0.012843	-0.01491	0.026479	0.031352	0.16273	0.024884	0.018185	0.092906	0.020866	0.045833
1.18269	-0.0343743	-0.220194	-0.0102196	0.044911	-0.08284	-0.00823	0.006496	0.023279	0.104753	0.009002	0.048299	0.08667	-0.01805	0.020134	-0.00857	0.01744	0.008738	-0.00484	-0.00283	0.026713	0.023133	0.003989	0.020623	0.016676	0.032038	0.008515	0.014132	-0.03339	-0.05052	0.014216	0.00802337	-0.01577	0.017049	-0.02072	0.037406	0.054408	0.066184	0.033005	-0.10449	0.019173	0.002915	0.029886	0.029545	0.11202	0.019718	0.016485	0.131288	0.02345	0.044481
1.19935	-0.0500387	-0.237195	-0.0194154	0.032851	-0.06642	-0.00153	-0.00024	0.022147	0.123649	0.033299	0.078752	0.080229	-0.0137	0.032019	-0.00837	0.016494	0.030167	-0.02232	0.004704	0.010296	0.01835	0.010214	0.013972	0.014749	0.041306	-0.00551	0.006429	-0.04453	-0.06302	0.030435	0.0102451	-0.01695	0.063752	-0.00761	0.031058	0.057895	0.071343	0.032827	0.082664	-0.00253	0.002982	0.047942	0.039568	0.144353	0.030427	0.024257	0.16261	0.023941	0.048215
1.21601	-0.0287044	-0.207094	-0.0195642	0.015755	-0.08317	-0.00694	0.006387	0.022164	0.126478	0.02506	0.065842	0.066918	-0.02638	0.009876	-0.01344	0.066899	0.021069	-0.01152	-0.02006	0.012545	0.04037	0.006874	0.002295	0.019597	0.04118	-0.00631	0.020993	-0.05165	-0.05438	0.042588	0.0164412	-0.00279	0.050182	0.001403	0.024851	0.067683	0.081365	0.027732	0.093275	0.026741	-0.00371	0.032859	0.020606	0.113015	0.02208	0.022377	0.115195	0.022505	0.052439
1.23266	-0.0308762	-0.2136	-0.0228656	0.036891	-0.07982	-0.0029	0.007156	0.024746	0.148152	0.024546	0.06665	0.05256	-0.01906	0.010425	-0.00114	0.09024	0.025962	-0.02337	1.14e-05	0.007623	0.053742	0.016751	0.017963	0.012323	0.03277	-0.00483	0.005206	-0.04148	-0.06342	0.023697	0.00992129	-0.01301	0.05924	-0.00744	0.030109	0.058473	0.059729	0.034336	0.001573	0.012098	0.004164	0.032536	0.022608	0.137223	0.03531	0.033443	0.121834	0.012019	0.041765
1.24932	-0.0336797	-0.194756	-0.0153524	0.021782	-0.07733	-0.01109	0.000326	0.007637	0.107713	0.01959	0.068022	0.080972	-0.03	0.010624	-0.0069	0.047483	0.017418	-0.0259	0.004101	0.012862	0.029989	0.009229	0.018967	0.00677	0.041747	-0.0025	0.047445	-0.04324	-0.03136	0.018783	0.00232961	-0.02988	0.036769	-0.00758	0.036156	0.055327	0.076274	0.027128	-0.02723	0.011834	-0.01544	0.027086	0.028328	0.112754	0.036571	0.021413	0.120353	0.022156	0.035849
1.26598	-0.0376021	-0.209603	-0.0153665	0.042744	-0.08972	0.003462	0.002984	0.019505	0.127704	0.038606	0.051082	0.040493	-0.01868	0.009897	-0.01239	0.006132	0.02354	-0.01427	-0.01451	0.005065	0.008818	0.007971	0.01174	0.016598	0.046868	-0.00542	0.018353	-0.03306	-0.04488	0.010314	0.00692928	-0.03328	0.043482	-0.00113	0.029928	0.036381	0.080338	0.035909	0.068141	0.020686	0.00514	0.035644	0.032994	0.111665	0.030782	0.028678	0.120452	0.023801	0.044969
1.28264	-0.0313351	-0.187426	-0.0220721	0.04371	-0.07933	-0.01685	0.000965	0.011768	0.150368	0.029008	0.047822	0.086225	-0.01748	0.006737	-0.0112	0.034867	0.018579	-0.03344	0.00041	0.020763	0.018669	0.008278	0.010888	0.012132	0.05228	0.004254	0.029935	-0.03917	-0.06083	0.038828	0.0070037	-0.02489	0.058133	-0.00127	0.033892	0.065888	0.063279	0.029234	0.128495	0.012049	0.013829	0.038224	0.022263	0.131502	0.035227	0.020959	0.126253	0.009494	0.04662
1.2993	-0.0334723	-0.219574	-0.0238716	-0.01414	-0.07172	-0.0107	0.002772	0.023143	0.09972	0.029738	0.057738	0.062952	-0.02011	0.026952	-0.00563	-0.00351	0.021146	-0.02165	0.00795	-0.00292	0.020149	0.00493	0.00899	0.000382	0.0496	-0.00899	0.023685	-0.04543	-0.05819	0.023785	-0.00878254	-0.01978	0.051603	-0.00516	0.031501	0.054792	0.072065	0.036417	-0.0541	0.015552	-0.01695	0.039006	0.026986	0.097254	0.004235	0.014763	0.094955	0.025274	0.050365
1.31595	-0.0394438	-0.211943	-0.0203364	0.034433	-0.07508	0.001368	-8.8e-05	0.02431	0.109709	0.031676	0.060152	0.07996	-0.01605	0.014059	-0.00886	0.040236	0.017154	-0.03131	-0.00957	0.015462	0.031805	0.00456	0.013761	0.011455	0.035085	-0.00391	0.020884	-0.03715	-0.07734	0.038327	0.0063078	-0.01969	0.06501	-0.00278	0.044546	0.051055	0.081085	0.034166	0.146851	0.021469	-0.00076	0.031518	0.02389	0.132371	0.025268	0.021421	0.085477	0.022137	0.039746
1.33261	-0.0330951	-0.206651	-0.0300706	0.008726	-0.08112	-0.00184	0.006248	0.029486	0.087344	0.022091	0.055362	0.079813	-0.02389	0.028323	-0.00342	0.023972	0.013087	-0.01209	-0.00542	0.015168	0.021559	0.01543	0.014408	0.009979	0.036894	0.000589	0.000734	-0.0366	-0.06873	0.014692	-0.00469643	-0.0057	0.039317	-0.02139	0.043005	0.064247	0.076607	0.032703	0.031428	0.02154	0.004147	0.023551	0.03691	0.086681	0.043646	0.015154	0.201313	0.022186	0.041625
1.34927	-0.0361595	-0.222242	-0.0300529	0.003605	-0.07959	-0.01931	-0.00236	0.018117	0.081933	0.006983	0.047936	0.058386	-0.03842	0.016172	-0.00834	0.026626	0.027661	-0.02738	-0.00577	0.00561	0.034422	0.009344	0.007546	0.007563	0.026374	0.001117	0.031102	-0.03645	-0.08508	0.027879	0.00903187	-0.01351	0.049632	-0.00703	0.039393	0.054372	0.0757	0.033665	0.042038	0.007121	-0.00577	0.030545	0.035427	0.139333	0.02846	0.015216	0.122279	0.021665	0.038221
1.36593	-0.0423825	-0.185148	-0.0200636	0.067455	-0.08157	-0.00631	-0.0012	0.011618	0.119306	0.031247	0.062012	0.070931	-0.01758	0.022653	-0.00671	0.026808	0.011929	-0.0086	-0.00781	-0.0008	0.022411	0.011829	0.003326	0.008277	0.035592	0.001526	0.021655	-0.03509	-0.0635	0.002221	0.00702603	-0.01029	0.042361	-0.02238	0.042068	0.057419	0.076448	0.034272	0.046355	0.024517	-0.0094	0.031584	0.029362	0.101143	0.052232	0.028856	0.15718	0.028744	0.041454
1.38258	-0.0226857	-0.208548	-0.0218348	0.032966	-0.06901	-0.00981	0.003214	0.010415	0.097855	0.033687	0.057575	0.075346	-0.02764	0.007187	-0.00442	0.023342	0.014615	-0.02251	0.011994	0.020399	0.026141	0.013891	0.009096	0.008914	0.024502	0.00051	0.017114	-0.03031	-0.06918	0.023827	0.0102451	-0.01534	0.045419	0.002959	0.034128	0.03637	0.0704	0.030356	0.248074	0.004217	0.001119	0.026923	0.028271	0.106493	0.023134	0.010563	0.142741	0.01874	0.034674
1.39924	-0.0323597	-0.212598	-0.0168755	0.019179	-0.08408	-0.01195	0.002029	0.011242	0.119906	0.029314	0.059598	0.074901	-0.02408	0.001273	-0.01619	0.021354	0.009024	-0.00391	0.005496	-0.01055	0.029725	0.015238	0.013761	0.017029	0.041912	0.004221	0.016286	-0.03702	-0.06339	0.01527	-0.000707069	-0.01586	0.034146	-0.01117	0.040018	0.066363	0.068289	0.033466	0.068262	0.018939	0.01049	0.025131	0.021251	0.121841	0.035441	0.031169	0.114701	0.030354	0.049752
1.4159	-0.0222803	-0.19192	-0.00968112	0.057472	-0.05962	0.002159	-0.00195	0.026122	0.088022	0.019737	0.066655	0.073089	-0.01339	0.01123	0.004862	0.034734	0.016793	-0.01539	-0.0084	-0.01018	0.03126	0.010045	0.008729	0.009643	0.047676	-0.00376	0.025893	-0.03702	-0.08188	0.032375	0.00641572	-0.01926	0.046411	0.004167	0.034873	0.05285	0.073918	0.026304	0.204744	0.023748	-0.00558	0.025001	0.036212	0.137088	0.027666	0.022253	0.09614	0.024115	0.034382
1.43256	-0.0190305	-0.203531	-0.00657452	0.020906	-0.06056	-0.01443	0.006719	0.024573	0.105275	0.01665	0.054413	0.076959	-0.02302	0.008943	-0.0027	-0.02009	0.022784	-0.01389	-0.01677	0.013611	0.031718	0.013872	0.0166	-0.00106	0.030786	0.007847	0.030977	-0.04102	-0.04754	0.022572	0.0113057	-0.01289	0.040391	-0.00775	0.038634	0.045222	0.093567	0.031407	0.009481	0.011919	-0.02068	0.028294	0.021344	0.101211	0.037216	0.039253	0.075752	0.043223	0.047102
1.44921	-0.0251435	-0.210994	-0.012437	0.046228	-0.0749	-0.00188	0.001201	0.022243	0.06841	0.022825	0.063162	0.05433	-0.02035	0.008025	-0.00432	0.023839	0.015063	-0.00858	0.007108	0.011741	0.033865	0.010581	0.00495	0.016031	0.040799	0.005016	0.015084	-0.03423	-0.08439	0.03424	0.0161844	-0.02618	0.022947	-0.02411	0.047747	0.046074	0.114856	0.036509	-0.00746	0.017459	0.001035	0.034551	0.03682	0.120997	0.022388	0.022494	0.075554	0.059538	0.039685
1.46587	-0.0361186	-0.201892	-0.0213353	0.029687	-0.07665	-0.0085	0.003504	0.01308	0.094021	0.030595	0.042522	0.068546	-0.02559	0.007897	-0.00872	0.071322	0.026068	-0.02656	-0.00469	0.005679	0.018685	0.012966	0.015055	0.001007	0.0486	-0.01115	0.005224	-0.03983	-0.04237	0.029837	0.016605	-0.01704	0.068563	-0.00538	0.033692	0.061909	0.087774	0.033221	0.121394	0.018222	0.004837	0.041091	0.03314	0.123799	0.030959	0.028445	0.110777	0.029959	0.038836
1.48253	-0.0283178	-0.215408	-0.021183	0.006939	-0.06682	-0.00978	0.004338	0.022784	0.11692	0.018069	0.08346	0.074414	-0.02913	0.013099	-0.01207	0.0374	-0.00105	-0.0222	-0.01195	0.000379	0.032855	0.014323	0.013948	-0.0068	0.036361	-0.00821	0.015425	-0.03585	-0.06333	0.030506	0.0142009	-0.01339	0.05888	-0.01018	0.03097	0.05115	0.08872	0.029649	-0.05164	0.014312	0.004273	0.035333	0.020558	0.129022	0.022653	0.018514	0.095276	0.032409	0.044441
1.49919	-0.0210199	-0.191486	-0.022607	0.029222	-0.0541	-0.00518	0.00301	0.020244	0.135424	0.030089	0.057852	0.074541	-0.0184	0.008475	-0.005	0.046356	0.028205	-0.00925	0.002796	0.007538	0.038799	0.001769	0.011032	0.013516	0.046679	0.001869	0.011365	-0.03817	-0.0589	0.030882	0.00870067	-0.03042	0.038495	0.000555	0.038405	0.052292	0.078407	0.030977	-0.01444	0.018062	-0.00925	0.032345	0.023087	0.111648	0.029318	0.026095	0.119786	0.016591	0.049321
1.51585	-0.03593	-0.182419	-0.0265531	0.000676	-0.0811	-0.00082	0.009025	0.015566	0.110165	0.024456	0.065055	0.050781	-0.03606	0.00592	-0.01718	0.021221	0.008197	-0.00619	-0.0049	0.01275	0.030281	0.010417	0.012036	0.002417	0.047096	-7.6e-05	0.004937	-0.03846	-0.02508	0.034203	0.018127	-0.0088	0.036708	-0.00709	0.026599	0.053667	0.075601	0.02786	-0.01101	0.004294	0.005712	0.037288	0.029365	0.097684	0.03777	0.01421	0.067557	0.013288	0.042324
1.5325	-0.0219691	-0.190679	-0.0119305	-0.00796	-0.06659	0.002025	0.008279	0.021883	0.073443	0.029596	0.063368	0.088203	-0.03172	0.019881	-0.00357	0.019912	0.019477	-0.01066	-0.00675	0.004605	0.035981	0.009427	0.010372	0.007117	0.060296	-0.00735	0.008027	-0.05308	-0.0489	0.022693	0.00235193	-0.02091	0.069392	0.003824	0.046003	0.04542	0.07271	0.022512	-0.09461	0.016817	-0.00437	0.033052	0.033605	0.127368	0.024123	0.02204	0.128104	0.017273	0.047209
1.54916	-0.0401918	-0.207812	-0.0306374	0.018038	-0.06778	-0.0136	0.001514	0.022622	0.109813	0.026386	0.064784	0.066601	-0.0296	0.003622	-0.00156	-0.00103	0.017932	-0.02133	0.008406	-0.00014	0.026007	0.010071	0.006662	0.011319	0.045692	-0.00364	0.021639	-0.04829	-0.05866	0.018812	0.00730514	-0.02742	0.059437	-0.01507	0.037406	0.056773	0.074414	0.029759	-0.03877	0.025412	-0.00366	0.022298	0.029793	0.094511	0.014335	0.016085	0.10347	0.015365	0.029883
1.56582	-0.0373349	-0.198399	-0.0195712	0.009957	-0.07519	-0.01297	0.01608	0.008084	0.075856	0.020667	0.055769	0.080575	-0.0236	0.007822	-0.00518	0.051762	0.009474	-0.00976	-0.02153	0.008515	0.018878	0.004805	0.008023	0.012685	0.054264	-0.00192	0.006553	-0.03801	-0.07174	0.028854	-0.00912491	-0.01237	0.032196	-0.00222	0.029648	0.050631	0.077433	0.018425	0.070682	0.014788	-0.00505	0.033986	0.038381	0.087634	0.036136	0.016069	0.079775	0.015848	0.048025
1.58248	-0.0314262	-0.204488	-0.0136025	0.030243	-0.07428	-0.01022	0.005945	0.017503	0.114703	0.04151	0.05413	0.071697	-0.02776	0.009092	-0.00819	0.025499	0.027301	-0.01363	-0.01652	0.00044	0.021452	0.01319	0.002889	0.006833	0.039295	0.000282	0.015927	-0.0404	-0.06916	0.023387	0.0167203	-0.03203	0.072151	-0.01427	0.02322	0.045155	0.077217	0.017381	0.01876	0.008786	0.003356	0.035191	0.019651	0.121841	0.029481	0.021483	0.115837	0.021043	0.036326
1.59913	-0.0302225	-0.179777	-0.016121	0.017887	-0.07403	-0.00495	0.004369	0.019035	0.136585	0.013289	0.062045	0.058565	-0.01386	-0.00534	-0.00883	0.055688	0.015645	-0.01492	0.000592	-0.00233	0.025142	0.010115	0.005866	0.021058	0.02215	-0.00169	0.015462	-0.0341	-0.06484	0.016035	-0.00737584	-0.02146	0.064534	-0.00584	0.026014	0.047521	0.076866	0.023094	0.156735	0.012586	-0.00208	0.040801	0.027789	0.133063	0.035882	0.024698	0.193489	0.025618	0.043165
1.61579	-0.0350123	-0.196396	-0.0146156	0.011595	-0.07015	-0.0024	-0.00271	0.024471	0.14883	0.029922	0.05419	0.050426	-0.02307	0.015817	-0.00359	0.032843	0.016539	-0.02178	-0.01014	0.001542	0.037706	0.006861	0.006758	0.010546	0.049359	-0.00291	0.008386	-0.03611	-0.05248	0.009728	0.00445081	-0.02337	0.065077	-0.01327	0.041058	0.04462	0.056728	0.026003	0.069754	0.005804	0.008265	0.032049	0.028808	0.122871	0.0227	0.039506	0.118527	0.01976	0.043226
1.63245	-0.0315268	-0.203638	-0.0212184	-0.00345	-0.06314	-0.0173	-0.0002	0.015387	0.098885	0.021834	0.036317	0.070784	-0.01408	0.004489	-0.00098	0.040369	0.008606	-0.01851	0.016556	0.014496	0.024432	0.005206	0.009285	0.013059	0.022886	-0.00172	0.004076	-0.04873	-0.07309	0.013664	-0.000576819	-0.0196	0.015942	-0.00522	0.03306	0.061576	0.061642	0.031055	0.035059	0.01591	0.004193	0.032587	0.027273	0.105641	0.025351	0.042958	0.137607	0.02181	0.047399
1.64911	-0.029641	-0.191592	-0.0145164	0.057677	-0.06845	-0.01623	0.004172	0.009908	0.06498	0.024571	0.052774	0.066397	-0.01553	0.009754	-0.01054	0.059385	0.010539	-0.02356	0.012398	-0.00617	0.005522	0.005185	0.006369	0.014109	0.028397	-0.00646	0.053155	-0.02857	-0.02518	0.011719	0.00534395	-0.00476	0.054198	0.000408	0.02895	0.041192	0.069653	0.030658	-0.06862	0.016345	0.006498	0.021636	0.018257	0.136219	0.000558	0.025475	0.152096	0.021842	0.037388
1.66576	-0.0491304	-0.227914	-0.0261387	0.055625	-0.10357	0.001126	0.016918	0.034541	0.211423	0.024212	0.085657	0.075138	-0.02941	0.032887	-0.01513	-0.01073	0.033278	-0.00126	0.054651	-0.00096	0.044384	-0.01553	0.005376	0.034646	0.024542	-0.02792	-0.03069	-0.06718	-0.11333	0.036286	0.00837691	-0.03817	0.01622	-0.07366	0.035236	0.063244	0.118654	0.037631	-0.06407	0.01316	0.001173	-0.00333	0.029623	0.101118	0.042874	0.034317	0.075776	0.042413	0.039546
1.68242	-0.0808897	-0.275077	-0.0529256	0.084671	-0.13387	-0.01676	0.035071	0.018199	0.232053	-0.00793	0.056582	0.062749	-0.03805	0.018029	-0.01657	-0.13282	-0.01843	-0.03064	0.052874	-0.05159	-0.01352	-0.06074	-0.0053	-0.00645	-0.01061	-0.08544	-0.09236	-0.12621	-0.1677	-0.0522	-0.0935154	-0.07648	-0.03913	-0.11552	-0.02648	-0.07307	-0.07137	-0.07324	-1.05301	-0.0475	-0.10974	-0.05567	-0.01775	-0.09975	0.006289	-0.00585	-0.09757	-0.11016	-0.07047
1.69908	-0.156087	-0.346631	-0.148238	-0.07351	-0.24738	-0.10448	-0.08272	-0.11272	-0.43006	-0.16988	-0.22403	-0.12809	-0.1704	-0.15788	-0.12492	-0.29118	-0.18254	-0.21655	-0.19603	-0.16883	-0.15509	-0.15402	-0.11214	-0.15432	-0.13561	-0.15069	-0.13192	-0.23627	-0.32222	-0.19423	-0.247552	-0.20634	-0.196	-0.1551	-0.16617	-0.2	-0.20048	-0.17671	-1.92198	-0.15581	-0.19817	-0.18714	-0.14109	-0.4218	-0.14303	-0.16043	-0.81794	-0.18151	-0.14239
1.71574	-0.184066	-0.391046	-0.225953	-0.2213	-0.31778	-0.1697	-0.13909	-0.15236	-0.26257	-0.19472	-0.31829	-0.20668	-0.22519	-0.2245	-0.15745	-0.42489	0.004739	-0.04538	-0.03705	-0.12759	0.013842	-0.01692	0.005871	-0.00935	0.003415	-0.00658	0.054412	-0.05111	-0.03603	0.018908	-0.0288149	-0.02004	0.058235	0.034121	0.009666	0.030366	0.057341	0.028193	-0.05156	0.012341	0.018662	0.019971	0.023174	0.066523	0.030014	0.025571	0.15565	0.007782	0.046601
1.73239	-0.0334848	-0.224245	-0.00426494	0.070413	-0.03027	-0.01762	0.012503	0.017766	0.147082	0.043125	0.047285	0.096783	-0.03096	0.014551	-0.00338	0.037752	0.014007	-0.00754	0.015445	0.013464	0.037319	0.00758	0.011532	0.012575	0.042141	0.000686	0.009858	-0.04124	-0.08012	0.037202	0.0189643	-0.02077	0.021181	-0.00201	0.044114	0.062333	0.07435	0.038942	0.185178	0.01526	-0.00774	0.03559	0.021772	0.1158	0.033814	0.029792	0.094239	0.02345	0.033405
1.74905	-0.0493315	-0.212306	-0.0185369	0.052731	-0.06929	-0.0039	0.013502	0.027966	0.164491	0.012966	0.074526	0.071409	-0.01762	0.00457	-0.00595	0.018518	0.019802	-0.01093	0.04793	-0.00085	0.051118	0.003653	0.013793	0.010868	0.041482	0.009128	0.014634	-0.05837	-0.0928	0.026746	0.0184694	-0.01908	0.03295	0.006598	0.045473	0.043431	0.084635	0.027679	0.238795	0.006228	-0.02138	0.025926	0.037051	0.140978	0.021117	0.023741	0.165005	0.019231	0.038729
1.76571	-0.0552779	-0.226222	-0.0384978	0.043329	-0.0908	-0.00717	0.005663	0.020371	0.085088	0.034502	0.053854	0.101255	-0.02704	0.023401	-0.00985	0.034734	0.005106	-0.00814	0.023082	0.000854	0.043891	0.012262	0.006226	0.001412	0.052823	-0.00563	0.019682	-0.04781	-0.07209	0.028599	0.00108665	-0.0061	0.030572	-0.00304	0.040226	0.057324	0.083608	0.035842	0.169645	0.013713	0.005434	0.02292	0.026554	0.111733	0.033405	0.032603	0.148862	0.030077	0.04772
1.78237	-0.0646282	-0.242256	-0.0445197	0.070879	-0.10658	-0.01502	0.031065	0.028781	0.162692	0.01709	0.071494	0.100521	-0.0306	0.022415	-0.00761	-0.01568	0.011559	0.006269	0.06792	0.00549	0.053865	-0.00683	0.014299	0.021041	0.021431	-0.0088	-0.00304	-0.06739	-0.08363	0.01997	0.017967	-0.0249	0.025101	-0.03104	0.067362	0.085226	0.091916	0.039286	0.025215	0.008678	-0.01519	0.028672	0.031828	0.116129	0.038907	0.035664	0.109789	0.015775	0.029851
1.79902	-0.0615041	-0.252112	-0.0369037	0.117783	-0.10538	-0.02011	0.034924	0.039292	0.236722	0.012457	0.082473	0.098959	-0.02391	0.036578	-0.01614	-0.05199	0.011488	-0.01654	0.060135	-0.01192	0.024246	-0.00155	0.010771	0.023327	0.04128	0.008421	0.024567	-0.05025	-0.09888	0.034609	0.0173232	-0.03738	0.039833	0.014387	0.039292	0.061132	0.084554	0.033342	0.192036	0.009872	0.007137	0.040895	0.03644	0.102401	0.022326	0.011191	0.07079	0.013803	0.050322
1.81568	-0.0688083	-0.244471	-0.0304674	0.045848	-0.08484	-0.01528	0.009462	0.032222	0.169812	0.023082	0.065419	0.110459	-0.03515	0.023678	-0.00508	0.066232	0.018511	-0.0295	0.013799	-0.01419	0.036948	0.004101	0.010278	0.018254	0.048461	0.000998	0.023344	-0.05669	-0.09814	0.007583	0.00134343	-0.01845	0.045664	0.012695	0.018914	0.061889	0.080898	0.022647	0.223666	0.00439	0.015158	0.038448	0.020469	0.116694	0.031648	0.013303	0.144814	0.011251	0.043132
1.83234	-0.082546	-0.270778	-0.0417354	0.019414	-0.09826	-0.01515	-0.01464	0.017027	0.105379	0.030937	0.07898	0.074144	-0.05978	0.013796	-0.01317	0.09939	0.010369	-0.05498	0.000957	0.01088	0.030826	0.005404	0.004378	0.009172	0.050422	0.001223	0.035162	-0.05988	-0.06194	0.019996	-0.00726792	-0.03376	0.043679	0.014588	0.027874	0.053207	0.080409	0.024646	0.205511	0.00649	0.00707	0.029859	0.015426	0.099616	0.0485	0.037144	0.177025	0.013969	0.047605
1.849	-0.0783408	-0.265575	-0.0411935	-0.01182	-0.09618	-0.01714	-0.00728	0.03404	0.099628	0.018501	0.070067	0.074631	-0.05195	0.017865	-0.00943	0.078533	0.008918	-0.04075	0.02667	-0.01127	0.034844	0.019615	0.006798	0.015443	0.060647	-0.01218	0.037748	-0.05833	-0.08064	0.017281	-0.00806431	-0.00805	0.024041	0.018733	0.050516	0.065376	0.075233	0.022697	0.355388	-0.00768	0.014115	0.037288	0.01636	0.094005	0.054166	0.018198	0.152935	0.021566	0.047075
1.86566	-0.0672462	-0.245553	-0.0266771	-0.03173	-0.0851	-0.01326	-0.01043	0.031517	0.068097	0.033438	0.07751	0.095382	-0.04265	0.010595	-0.0092	0.062269	0.015281	-0.03901	-0.015	-4.6e-05	0.004077	0.006892	0.005358	0.007811	0.036185	-0.00712	0.028355	-0.04002	-0.04094	0.035541	0.0184694	0.009849	0.014929	0.015121	0.039172	0.049605	0.059736	0.021202	0.116351	0.011848	-0.0018	0.035901	0.020106	0.061233	0.043776	0.018651	0.132152	0.018987	0.050215
1.88231	-0.045714	-0.200199	-0.00374776	0.0118	-0.04079	0.001468	0.003139	0.017939	0.101702	0.013868	0.056137	0.068754	-0.01326	-0.00312	-0.00106	-0.0132	0.012788	-0.01613	0.020634	-0.0001	0.034367	0.001183	0.010438	0.008347	0.038461	-0.01422	0.004489	-0.0318	-0.07139	0.028599	0.0231137	0.003487	0.024089	0.018417	0.035603	0.058727	0.07423	0.021255	0.039012	0.020873	-0.0023	0.034563	0.016816	0.111142	0.038574	0.031347	0.028138	0.0277	0.055895
1.89897	-0.0274504	-0.186292	-0.012143	-0.01551	-0.04892	-0.00239	0.001123	0.01308	0.070366	0.015658	0.034847	0.071906	-0.00758	0.011739	0.000872	0.05078	0.017102	-0.01612	-0.00045	0.007878	0.03353	0.005206	0.007807	0.014433	0.035453	0.00162	0.017975	-0.03108	-0.00821	0.008883	-0.00785963	-0.02953	0.036674	0.044918	0.025436	0.057673	0.043117	0.024305	0.119982	0.015973	0.000736	0.033511	0.021508	0.089094	0.01064	0.042571	0.078393	0.022438	0.029339
1.91563	-0.029553	-0.190723	-0.00806937	-0.00544	-0.05591	-0.00774	0.012151	0.003673	0.075986	0.02063	0.045506	0.059422	-0.0238	0.0152	-0.01485	0.041133	0.030428	-0.01756	-0.01899	-0.00413	0.014336	1.3e-05	0.008486	-0.00593	0.057981	-0.00201	0.027295	-0.03882	-0.08864	0.032885	0.0400052	-0.00689	0.034044	-0.00776	0.048634	0.05245	0.061646	0.020399	0.039618	0.017597	-0.00931	0.04507	0.032913	0.111193	0.014223	0.034662	0.071556	0.017863	0.044184
1.93229	-0.0264069	-0.217456	-0.0134643	-0.0014	-0.07994	-0.01291	0.005161	0.012437	0.09423	0.010124	0.053474	0.062862	-0.01808	0.010303	-0.00304	-0.00955	0.010298	-0.00899	-0.00874	-0.00404	0.033127	0.009341	0.00311	0.002694	0.036159	-0.00198	0.009858	-0.04076	-0.0673	0.013354	0.00258638	-0.01773	0.060763	0.004504	0.025832	0.058481	0.058645	0.023826	0.038004	0.012198	-0.00874	0.021989	0.018635	0.104493	0.030894	0.021146	0.065212	0.0071	0.027217
1.94894	-0.0326739	-0.219184	-0.0101487	0.031094	-0.07025	-0.0144	0.000427	0.014606	0.092482	0.010784	0.054467	0.074858	-0.01704	0.001169	-0.0054	-0.02518	0.030112	-0.02953	-0.02058	0.012159	0.03398	0.008955	0.01051	-0.00824	0.034906	-0.00209	0.024512	-0.03693	-0.03015	0.013714	0.000238171	-0.02148	0.04618	0.019429	0.046686	0.054023	0.058581	0.021546	-0.07698	-0.00776	-0.00365	0.016999	0.015042	0.038122	0.031825	0.024606	0.120181	0.013097	0.035788
1.9656	-0.03362	-0.200757	-0.0161671	0.012941	-0.08066	-0.00848	-0.00113	0.005533	0.061146	0.015308	0.072199	0.052489	-0.02319	-0.00296	-0.00843	0.006302	0.01321	-0.01645	-0.01896	0.001534	0.032677	0.006178	-4.5e-05	-0.00045	0.032909	-0.00918	0.017776	-0.04191	-0.06282	0.020376	0.012623	-0.03183	0.044971	0.002937	0.041105	0.057043	0.056884	0.019966	-0.03663	0.004856	-0.00816	0.023748	0.021745	0.098966	0.02642	0.009136	0.112603	0.015394	0.042311
1.98226	-0.0306593	-0.23294	-0.0205064	-0.00231	-0.07003	-0.01741	0.008269	0.012315	0.075882	0.028633	0.035199	0.062006	-0.03139	0.012559	-0.0031	-0.03339	0.022623	-0.01821	-0.02017	-0.00241	0.022068	0.004018	0.008042	0.005236	0.047563	-0.00514	0.035286	-0.0468	-0.08223	0.016441	-0.00787079	-0.02464	0.09287	0.010003	0.022769	0.047707	0.065468	0.031677	0.083108	0.012724	0.011722	0.02534	0.028715	0.135586	0.035122	0.031231	0.037592	0.022272	0.04598
1.99892	-0.0340946	-0.183225	-0.007871	-0.00664	-0.0642	-0.00531	-0.00119	0.01323	0.103462	0.026851	0.04837	0.069061	-0.02407	0.014771	-0.00615	0.058342	-0.00638	-0.01249	0.002341	-0.00724	0.0131	0.009385	0.004018	0.01164	0.016854	0.003939	0.032521	-0.03931	-0.06307	0.019636	0.0016858	-0.01112	0.063868	0.001768	0.02262	0.031321	0.072731	0.021216	-0.02614	0.022698	-0.0097	0.038496	0.028475	0.081331	0.022308	0.021421	0.132152	0.017377	0.031159
2.01557	-0.0345503	-0.20923	-0.022398	0.078669	-0.06584	-0.00984	0.008186	0.012573	0.091791	0.025704	0.065619	0.082766	-0.02428	0.000918	-0.01524	0.044599	0.019441	-0.01823	0.011778	-0.00051	0.014545	0.012692	0.008039	0.007716	0.033316	0.003025	0.038518	-0.03673	-0.06157	0.018511	0.00597659	-0.02323	0.048524	0.02061	0.028699	0.06798	0.074698	0.027352	0.042159	0.015849	-0.00158	0.026325	0.026228	0.072742	0.026511	0.029098	0.094683	0.019355	0.037375
2.03223	-0.0266175	-0.203115	-0.00894078	0.008025	-0.06417	0.002032	-0.00629	0.016359	0.099811	0.025851	0.059902	0.06997	-0.01979	0.0112	-0.01151	-0.01834	0.008973	-0.0118	-0.00901	-0.00321	0.035286	0.006949	0.012704	-0.00645	0.05329	0.000965	0.017706	-0.0284	-0.07325	0.02194	0.00926632	-0.01172	0.075461	0.012081	0.014535	0.058275	0.063332	0.018727	0.029935	0.022036	0.000597	0.030463	0.018347	0.094832	0.029275	0.012904	0.163524	0.025017	0.030319
2.04889	-0.0358797	-0.213113	-0.0146474	0.018068	-0.08956	-0.0083	0.004232	0.006354	0.048758	0.022327	0.048136	0.082695	-0.03468	0.029611	-0.01971	0.047895	0.006637	-0.03437	0.00123	-0.00022	0.029453	0.003846	0.011381	0.007884	0.056136	-0.00606	0.02083	-0.03392	-0.06128	0.032237	0.00638223	-0.02068	0.039664	0.013103	0.034128	0.05077	0.063697	0.024387	0.064348	0.011184	-0.01752	0.032711	0.034252	0.100139	0.028173	0.029908	0.112307	0.017758	0.046114
2.06555	-0.0374198	-0.2005	-0.0199396	0.004981	-0.06191	-0.00902	-0.00314	0.012281	0.06468	0.025403	0.061318	0.035491	-0.00791	0.010127	-0.00592	-0.00153	0.02279	-0.02778	-0.00593	0.005726	0.021559	0.007913	0.009977	-0.0022	0.022823	-0.00282	0.025283	-0.03697	-0.05107	0.03409	0.0139218	-0.01782	0.057589	0.009889	0.040287	0.033465	0.063027	0.028879	-0.0347	0.012355	0.021236	0.034768	0.023279	0.067544	0.017302	0.013407	0.076714	0.020122	0.04757
2.0822	-0.0356503	-0.199348	-0.0168614	0.022954	-0.06113	-0.0014	-0.0103	0.022498	0.079233	0.026324	0.048174	0.078885	-0.01198	0.011215	-0.00637	0.014058	0.016945	-0.02751	-0.00338	0.00741	0.025407	0.001068	0.006204	0.008399	0.023833	-0.00256	0.041626	-0.0393	-0.05296	0.039167	0.00863368	-0.02194	0.033398	0.00186	0.029332	0.058303	0.060569	0.015442	-0.06709	0.015163	0.023726	0.029892	0.030605	0.092182	0.022225	0.029613	0.081922	0.011509	0.033285
2.09886	-0.0331831	-0.189146	-0.0262804	0.001702	-0.06021	-0.01062	0.009095	0.02356	0.106944	0.003063	0.049612	0.05257	-0.01766	0.001312	-0.01086	-0.00446	0.005617	-0.01893	0.00688	0.01122	0.028916	0.006874	0.013745	0.000825	0.026145	-0.00577	0.021477	-0.03908	-0.05543	0.016131	0.00431312	-0.02766	0.056597	-0.01633	0.04774	0.058311	0.075048	0.020577	-0.01364	0.016296	0.004942	0.031672	0.037629	0.152006	0.034846	0.007727	0.090265	0.032009	0.024382
2.11552	-0.0272147	-0.196653	-0.0211334	0.021607	-0.06881	-0.01123	-0.00363	0.026975	0.056074	0.019235	0.052758	0.063894	-0.02669	0.000557	0.008226	0.006484	0.022591	-0.01413	0.021448	0.006131	0.034974	0.00944	0.011327	0.013976	0.032203	0.003981	0.011725	-0.04342	-0.0714	0.02795	-0.0057347	-0.01593	0.026372	0.001746	0.036868	0.04168	0.066372	0.023595	0.04809	0.01505	4.63e-05	0.040466	0.02203	0.092511	0.03665	0.02454	0.047761	0.026195	0.040809
2.13218	-0.0236569	-0.179742	-0.0175202	0.018388	-0.07886	0.005036	0.001998	0.012751	0.125396	0.011449	0.04607	0.064997	-0.0185	0.006961	-0.00146	0.010314	0.012717	-0.02137	0.021419	0.009126	0.017284	0.010237	0.007078	0.00622	0.051406	0.011061	0.023866	-0.03945	-0.02999	0.042174	0.0114992	-0.00873	0.066946	-0.00029	0.04975	0.04349	0.061773	0.022054	0.079437	0.008011	0.000492	0.028853	0.021763	0.084943	0.028423	0.025937	0.08012	0.019417	0.042771
2.14884	-0.0311402	-0.208964	-0.0160608	-0.00137	-0.06359	-0.01009	-0.00147	0.02102	0.108483	0.02838	0.052997	0.061589	-0.00663	0.008866	-0.00872	0.045908	0.010687	-0.02126	0.006139	0.008778	0.046571	0.004289	0.007155	0.003409	0.03176	-0.00561	0.027709	-0.03893	-0.0417	0.012442	-0.00516904	-0.01291	0.065839	0.000881	0.030291	0.040011	0.065759	0.024128	-0.10836	0.016982	0.015894	0.0224	0.017733	0.15436	0.027532	0.02449	0.086834	0.023267	0.039171
2.16549	-0.0204511	-0.20198	-0.00998576	-0.00667	-0.06498	-0.0006	0.00624	0.013813	0.120141	0.022886	0.052427	0.06273	-0.01959	0.013683	-0.00791	-0.00433	-0.00141	-0.01117	-0.00585	-0.00107	0.029839	-0.00416	0.009983	0.008804	0.05066	-0.00406	0.01722	-0.0398	-0.07364	0.006073	0.0197012	-0.02436	0.033201	-0.00822	0.041414	0.04336	0.073805	0.026674	0.024973	0.018702	-0.00989	0.044335	0.026267	0.093946	0.027159	0.023879	0.107518	0.029254	0.042027
2.18215	-0.0265358	-0.204409	-0.0114912	0.025943	-0.06638	-0.00591	0.000792	0.008025	0.075986	0.023526	0.0515	0.079113	-0.01537	0.01774	-0.00071	-0.00847	0.018775	-0.0159	-0.00621	0.009052	0.031027	0.001623	0.006255	0.008136	0.032873	-0.00405	0.013845	-0.03866	-0.03422	0.015797	0.0120462	-0.02594	0.038637	0.010003	0.03246	0.038244	0.066011	0.025097	-0.03671	-0.00048	-0.00426	0.05087	0.021347	0.075678	0.027188	0.02832	0.121834	0.031336	0.047113
2.19881	-0.035556	-0.172571	-0.00906476	-0.00392	-0.06998	-0.00931	0.002749	0.017687	0.092091	0.013333	0.076175	0.063648	-0.02659	0.011927	-0.00175	-0.01338	0.000553	-0.01704	0.01147	0.022099	0.025107	0.004218	0.006726	0.00604	0.010596	-0.00018	0.035932	-0.03755	-0.03953	0.033835	-0.00192769	0.002245	0.039222	0.006685	0.010338	0.04546	0.063573	0.02384	0.017348	0.014358	0.000286	0.033539	0.02345	0.077636	0.037639	0.02807	0.095695	0.022266	0.043526
2.21547	-0.0260298	-0.183012	-0.00700668	0.029807	-0.06649	-0.00418	0.00662	0.019725	0.086888	0.016421	0.04767	0.068778	-0.01413	0.014452	-0.00045	0.049156	0.006557	-0.01951	0.005439	0.012213	0.028351	0.012645	0.009631	-0.00419	0.02908	-0.00419	0.00871	-0.0422	-0.05189	0.02721	0.0211079	-0.01989	0.049007	-0.00342	0.030796	0.052173	0.056512	0.022051	-0.0583	0.006292	-0.00568	0.032466	0.021484	0.120145	0.028351	0.028382	0.096214	0.015918	0.047391
2.23212	-0.0290973	-0.196245	-0.0196421	0.003399	-0.06423	-0.00198	0.009537	0.017568	0.071696	0.024358	0.045028	0.07157	-0.02417	0.00042	0.001832	0.003333	0.00988	-0.01023	-0.00576	0.020036	0.016719	0.01259	0.012536	0.005861	0.054986	0.00664	0.001526	-0.03623	-0.0553	0.006432	0.00792661	-0.0234	0.021113	-0.00548	0.028721	0.05161	0.061107	0.021649	-0.00254	0.018432	-0.0039	0.01699	0.028898	0.068346	0.029137	0.031364	0.130399	0.009308	0.037153
2.24878	-0.0222803	-0.198532	-0.0231561	0.012681	-0.06353	0.000295	0.010094	0.015826	0.051979	0.012363	0.040358	0.04947	-0.02287	0.015239	-0.01222	0.019379	0.017842	-0.00597	-0.01666	-0.00389	0.021116	0.004086	0.007999	0.002284	0.033797	-0.0038	0.009589	-0.04805	-0.08189	0.019548	0.0172785	-0.02503	0.086007	-0.01356	0.035665	0.063609	0.072381	0.02259	0.166216	0.007551	-0.00479	0.034523	0.026965	0.063131	0.024167	0.031576	0.084218	0.01017	0.038039
2.26544	-0.0305682	-0.184652	-0.0130073	0.021021	-0.06251	0.004597	0.00669	0.027875	0.121262	0.016238	0.050957	0.103763	-0.01771	-9.2e-05	-0.00522	0.066814	0.00849	-0.00869	0.01614	0.014434	0.043303	-0.00258	0.008758	0.022375	0.038626	-0.00257	0.010665	-0.04546	-0.08295	0.027599	0.0240664	0.001828	0.063012	-0.00387	0.037976	0.048634	0.05845	0.01877	0.044136	0.016172	-0.00012	0.025023	0.026758	0.144226	0.020196	0.035947	0.038851	0.023254	0.04022
2.2821	-0.0309076	-0.205827	-0.0200601	-0.00881	-0.05628	-0.00255	0.00185	0.009931	0.112812	0.018722	0.047486	0.06821	-0.0166	-0.00042	-0.01019	0.013695	0.021542	-0.00996	0.00418	0.011197	0.024554	0.002809	0.013285	-0.0049	0.041558	-0.01384	0.02541	-0.03769	-0.04566	0.025399	0.0145135	-0.02657	0.040737	0.005358	0.026061	0.042298	0.068034	0.026042	0.066567	0.002356	0.004341	0.033647	0.024505	0.074303	0.023928	0.026461	0.112875	0.012969	0.029508
2.29875	-0.0272272	-0.184847	-0.0140417	0.064411	-0.06245	-0.00519	0.010117	0.002908	0.109461	0.024517	0.054244	0.068707	-0.00078	0.016613	-0.00639	0.002836	0.022729	-0.01819	0.010308	-0.00121	0.035274	0.008823	0.006593	-0.00275	0.041028	0.000938	0.019141	-0.03561	-0.06709	0.023914	-0.00153322	0.001967	0.029974	0.003361	0.022398	0.046839	0.053557	0.025307	0.125429	0.012592	0.007949	0.030992	0.018865	0.096747	0.020356	0.018302	0.089845	0.003545	0.03352
2.31541	-0.0198571	-0.160987	-0.00910373	0.020581	-0.07545	0.000168	0.007966	0.011143	0.079155	0.01986	0.050653	0.050038	-0.0153	0.010851	-0.00309	0.00892	0.016771	-0.01158	-0.01235	-0.0057	0.032563	6.25e-05	0.003882	0.002888	0.036917	-0.00249	0.016755	-0.0482	-0.05612	0.006863	0.0151015	0.009233	0.041763	0.007153	0.017947	0.063772	0.055899	0.031822	-0.10986	0.006859	0.013493	0.032913	0.017196	0.109995	0.014349	0.032362	0.153231	0.011514	0.033844
2.33207	-0.0253666	-0.174672	-0.0104144	-0.0033	-0.05787	0.000666	0.009786	0.012496	0.062763	0.00288	0.062739	0.052205	-0.00878	-0.0005	-0.01008	0.001212	0.010565	-0.01243	0.017108	0.014214	0.016802	0.015626	0.002732	-0.00922	0.02224	-0.00397	0.029002	-0.03902	-0.04318	0.017695	0.0214205	-0.02631	0.028723	0.007446	0.031439	0.030596	0.076607	0.030118	0.147416	0.018021	-0.00095	0.026621	0.031292	0.092554	0.012364	0.035556	0.093153	0.035659	0.04083
2.34873	-0.0227894	-0.175744	-0.000712003	0.025031	-0.05293	-0.00549	0.013427	0.016262	0.105953	0.025957	0.043406	0.065049	-0.02097	-0.00305	-0.00561	0.003878	0.011929	-0.00567	-0.01145	0.017807	0.032598	0.01288	0.013314	-0.00397	0.030736	-0.00423	0.015262	-0.03604	-0.068	0.025675	0.0118192	-0.01742	0.024571	0.001567	0.023514	0.049185	0.068728	0.023624	0.012063	0.008714	0.005093	0.026554	0.021748	0.124212	0.027083	0.024972	0.093943	0.027891	0.034152
2.36538	-0.0168618	-0.179254	-0.00151257	0.034518	-0.04015	0.001468	0.007948	0.015846	0.104062	0.012783	0.051852	0.057345	-0.02097	-0.00474	-0.00292	-0.0278	0.013798	0.00467	0.003503	0.006502	0.038025	0.014787	0.004436	0.00582	0.025287	0.004342	0.017706	-0.03338	-0.04313	0.020217	0.003059	-0.00811	0.066104	-0.01012	0.028605	0.061933	0.050454	0.031503	0.11857	0.021345	0.00127	0.031968	0.025709	0.102139	0.014288	0.036629	0.102582	0.024311	0.028817
2.38204	-0.0244709	-0.174042	-0.00661703	0.017307	-0.06095	0.00179	0.002146	0.014988	0.088766	0.024183	0.065034	0.058684	-0.01377	0.015773	0.001629	0.014919	0.014271	-0.01115	0.008047	0.00452	0.027187	0.010227	0.004354	0.009565	0.043973	-0.00394	0.030706	-0.03536	-0.03319	0.026905	0.00837691	-0.02362	0.04739	-0.00606	0.01258	0.047231	0.064721	0.028449	-0.00645	0.022191	0.001426	0.03526	0.024499	0.107227	0.02383	0.031963	0.047613	0.019521	0.04064
2.3987	-0.0358389	-0.192159	-0.0206871	0.039615	-0.06365	-0.0014	-0.00086	0.018426	0.102328	0.02794	0.06313	0.072842	-0.02198	0.007214	-0.01079	0.059203	0.01421	-0.01369	0.002905	-0.00321	0.010432	0.007236	0.010574	0.005977	0.031786	-0.00387	0.025948	-0.04559	-0.05909	0.01033	-0.00164859	-0.01649	0.057535	0.010922	0.021021	0.055743	0.063878	0.034006	0.048897	0.023886	0.015049	0.042036	0.030608	0.12352	0.015523	0.019009	0.104655	0.014399	0.042784
2.41536	-0.0285944	-0.158257	-0.0140311	0.0243	-0.05498	-0.00335	0.006183	0.016633	0.103254	0.017482	0.044459	0.066303	-0.00766	-0.00304	-0.0033	-0.00153	0.00952	-0.00111	0.011071	0.002647	0.030388	0.010647	0.009453	-0.00281	0.044277	0.003884	0.022014	-0.04453	-0.07409	0.0155	0.0286809	-0.00909	0.053634	0.010275	0.026236	0.05251	0.066971	0.016391	-0.00992	0.006818	0.003722	0.03349	0.023438	0.078631	0.033314	0.018472	0.032902	0.015909	0.028175
2.43201	-0.030785	-0.18007	-0.0263406	0.089617	-0.07595	-0.00256	0.005911	0.020312	0.070953	0.026133	0.046867	0.068418	-0.01848	0.012204	6.86e-05	-0.02563	0.012138	-0.00512	0.004157	0.004992	0.020931	0.010467	0.018251	-0.00213	0.038447	-0.00287	0.016574	-0.04331	-0.08201	0.008327	0.0337644	-0.03236	0.064779	0.000577	0.022769	0.049256	0.066974	0.024486	0.194053	0.01273	-0.00102	0.022548	0.028187	0.14318	0.019233	0.034362	0.086217	0.016315	0.027155
2.44867	-0.0191908	-0.172819	-0.004605	0.049097	-0.07617	-0.00595	-0.00272	0.005853	0.08531	0.032035	0.042734	0.072047	-0.01856	0.00378	0.001492	-0.01807	0.009951	-0.01179	0.001868	0.008921	0.012721	0.004893	0.007746	-0.00093	0.04171	0.010014	0.025123	-0.04101	-0.06133	0.033697	0.0123663	-0.01944	0.043469	-0.00035	0.023521	0.036389	0.05823	0.020183	0.047565	0.010313	0.008244	0.038946	0.02203	0.119867	0.032709	0.024224	0.101274	0.015928	0.034564
2.46533	-0.0129897	-0.179476	-0.00523553	0.000821	-0.05162	-0.00409	0.008458	0.018491	0.087788	0.008345	0.047567	0.059597	-0.01035	0.009018	-0.00354	0.002339	0.011212	-0.0203	-0.0064	0.024904	0.024633	-0.00315	0.007741	0.001456	0.03166	-0.01002	0.043566	-0.04594	-0.10416	0.024241	0.0220605	-0.00739	0.044542	-0.0207	0.026148	0.055537	0.06099	0.024909	0.156937	0.01112	-0.00628	0.033363	0.02034	0.101818	0.020798	0.035913	0.143506	0.024636	0.04522
2.48199	-0.0315393	-0.151166	-0.00437829	0.116316	-0.05838	-0.00751	0.031513	0.00911	-0.00399	-0.05449	0.001904	0.048794	-0.02197	-0.00912	-0.02735	-0.09195	-0.12268	-0.1167	-0.04131	-0.09791	-0.10323	-0.11245	-0.06391	-0.05904	-0.0519	-0.13197	-0.12488	-0.19064	-0.26702	-0.16164	-0.184344	-0.15464	-0.14266	-0.13138	-0.13339	-0.15981	-0.16456	-0.1466	-1.56235	-0.12714	-0.18707	-0.14846	-0.12116	-0.3262	-0.05652	-0.11002	-0.52288	-0.15788	-0.1218
2.49864	-0.16248	-0.341048	-0.185542	-0.17522	-0.27482	-0.14512	-0.12341	-0.13149	-0.51052	-0.21126	-0.27469	-0.18847	-0.18735	-0.18917	-0.13606	-0.32439	-0.08611	-0.07631	-0.21161	-0.18447	0.037496	-0.14944	-0.02873	-0.12776	-0.12602	-0.00203	0.013827	-0.03844	0.034324	0.03064	0.0108033	0.007192	0.020984	0.071342	0.011795	0.042868	0.034146	0.015382	-0.12833	-0.00988	0.0375	0.028515	0.022227	0.081045	-0.09465	-0.01615	0.133263	0.017753	0.0454
2.5153	0.00241692	-0.119063	0.0156924	-0.00254	0.00236	0.006097	-5.2e-06	-0.01177	0.012088	0.006938	0.03361	0.024565	1.01e-05	-0.00069	-0.0018	0.005357	-0.00939	-0.01517	-0.02952	-0.01484	0.012599	0.002908	0.007775	-0.01696	0.00109	-0.00249	0.035896	-0.03682	0.059875	0.045177	-0.00644177	0.024962	0.006034	0.057765	0.005527	0.035545	0.033207	0.028247	-0.24109	-0.01196	0.055985	0.020524	0.025928	0.068	0.010759	0.060981	0.18174	-0.00204	0.038215
2.53196	-0.023264	-0.176879	-0.00584835	0.051119	-0.07381	0.003525	0.008887	0.014606	0.152377	0.008712	0.061589	0.048377	0.006993	-0.00403	0.011201	-0.00464	-0.0005	0.001539	0.046444	0.000251	0.038227	0.000451	0.014278	0.025029	0.051078	0.000604	-0.01888	-0.04902	-0.05621	0.012267	0.0448728	-0.00783	0.006931	-0.0278	0.028659	0.052426	0.069883	0.03581	0.114939	0.03928	-0.01244	0.038387	0.013484	0.149576	0.027663	0.049038	0.110456	0.030936	0.005107
2.54862	-0.0480178	-0.168255	-0.0167834	0.070589	-0.06293	-0.01168	0.029238	0.026034	0.247402	0.000465	0.076018	0.079203	3.02e-05	0.02409	-0.0057	-0.10533	-0.01533	0.009723	0.089596	-0.02518	0.033028	-0.03173	0.003715	0.02579	0.024641	-0.02806	-0.05106	-0.06478	-0.08986	0.015357	0.00729397	-0.00596	-0.01195	-0.06338	0.056381	0.04353	0.053869	0.022988	-0.19902	0.024428	-0.04284	0.017464	0.01666	0.124803	0.031981	0.054889	0.065237	0.008192	0.00474
2.56528	-0.0503184	-0.226931	-0.0452955	0.113302	-0.10975	-0.01522	0.033764	0.019207	0.090878	0.008088	0.015904	0.037659	-0.02788	0.016664	-0.00253	0.017621	0.017607	-0.00372	0.011094	0.005892	0.011304	0.010467	0.008236	-0.0058	0.018232	0.008382	0.018407	-0.03758	-0.00085	0.035788	0.00623337	-0.00234	0.040445	0.048394	0.038983	0.025393	0.043506	0.011352	-0.1057	0.003817	0.011571	0.024195	0.010907	0.105143	0.019595	0.021171	0.112455	0.023986	0.034342
2.58193	-0.0171007	-0.157211	0.00456957	-0.0033	-0.02129	-0.00273	0.004402	0.002325	0.077355	0.009687	0.035416	0.051548	-0.01529	0.002656	-0.00992	-0.04874	0	-0.00921	-0.02452	-0.00355	0.019585	-0.0017	0.017084	0.002741	0.025552	-0.00136	0.025875	-0.03777	0.007822	0.025349	0.00775543	0.012357	0.031815	0.040289	0.031178	0.037764	0.042872	0.018148	-0.10703	-0.00434	0.019145	0.026022	0.020807	0.061081	0.018972	0.038238	0.085082	-0.00912	0.044166
2.59859	-0.0189613	-0.147798	0.00767972	-0.0233	-0.01354	-6.3e-05	0.006253	-0.00789	0.159105	0.023131	0.030599	0.029647	-0.01289	-0.01009	-0.00955	-0.06154	0.005556	0.016038	0.054844	0.002125	0.054923	-0.01549	0.015399	0.036065	0.033479	-0.00129	0.010378	-0.04253	-0.08944	0.019155	0.0262546	-0.01081	0.035845	-0.00844	0.026505	0.065701	0.068182	0.026674	0.129261	0.033619	-0.01237	0.047335	0.026009	0.160883	0.007238	0.04218	0.09614	0.024907	0.022688
2.61525	-0.0392867	-0.185237	-0.0119801	0.087159	-0.08803	8.16e-05	0.022568	0.04145	0.175745	0.002088	0.066693	0.085127	0.004278	0.012052	0.000843	0.059385	0.004797	-0.01586	0.038408	0.005428	0.0328	0.009933	0.004069	-0.00131	0.023137	0.004309	0.026648	-0.03876	-0.03919	0.009603	0.00285433	-0.0093	0.022336	0.028127	0.022358	0.05037	0.048275	0.016568	0.116351	-0.00336	0.008597	0.034046	0.014656	0.0869	0.023953	0.036442	0.1109	0.015432	0.043992
2.63191	-0.0189833	-0.153869	-0.00385049	-0.00249	-0.02602	-0.00119	0.007601	0.012615	0.075386	0.040327	0.055698	0.030948	-0.00822	0.002441	-0.00136	-0.02406	-0.00562	-0.00538	-0.00437	-0.00624	0.035874	0.005672	0.011732	0.000715	0.026095	0.007143	0.021691	-0.02524	-0.03898	0.009498	-0.00625198	-0.02578	0.020087	0.016215	0.017878	0.035446	0.065621	0.021621	0.024085	0.011219	0.0286	0.028415	0.022971	0.099101	0.024018	0.028216	0.081527	0.012681	0.042444
2.64856	-0.0275792	-0.187639	-0.00356002	-0.044	-0.04413	-0.01669	0.005756	0.009996	0.009376	0.023906	0.038714	0.0462	-0.01529	-0.00238	-0.00485	-0.00919	-0.00461	-0.01216	-0.03702	0.006282	0.017363	0.000334	0.012635	-0.0071	0.033783	-0.00466	0.040315	-0.03921	0.006846	0.016754	-0.00440616	-0.00297	0.039072	0.039914	0.030465	0.039877	0.046656	0.025051	-0.10877	-0.01146	0.029715	0.023681	0.008908	0.044712	0.012455	0.031609	0.085501	0.008136	0.043304
2.66522	-0.0253666	-0.178448	-0.00995388	-0.03288	-0.02789	0.001672	-0.00698	0.005533	0.118446	0.008239	0.032769	0.043943	-0.01517	-0.00638	0.003651	0.04266	0.010108	-0.00989	0.033419	-0.00559	0.025557	0.005889	0.008808	-0.00203	0.038699	0.001347	0.01293	-0.03847	-0.02164	0.02693	0.00337904	0.002041	0.027378	0.035611	0.017987	0.05115	0.056746	0.025949	-0.0328	0.00275	0.018843	0.025237	0.014239	0.046948	0.020512	0.055155	0.10853	0.008554	0.040999
2.68188	-0.0308385	-0.159586	-0.0102585	-0.00594	-0.02561	0.001649	0.008763	0.013663	0.049775	0.016968	0.040314	0.060255	-0.0148	-0.00711	0.004474	0.002072	0.003024	-0.01728	-0.00721	0.020005	0.008581	0.001201	0.011463	-0.00067	0.024426	-0.00019	0.036742	-0.03936	-0.03634	0.020058	0.00986919	0.01555	0.035845	0.036008	0.044681	0.056262	0.057079	0.017104	0.151773	-0.0053	0.009013	0.036149	0.004632	0.091592	0.034053	0.027259	0.077381	0.013951	0.036392
2.69854	-0.0283461	-0.178864	-0.0233969	0.004365	-0.01348	-0.00147	0.00146	-0.00018	0.079481	0.002333	0.03764	0.045902	-0.02022	-0.00947	0.007648	-0.01663	-0.01162	-0.02133	0.013606	0.016258	0.022904	0.008942	0.007182	-0.01211	0.027877	0.003074	0.039488	-0.03587	-0.0337	0.012459	0.0144354	0.010912	0.040357	0.045195	0.018445	0.031761	0.05614	0.020307	0.050188	0.002028	0.002789	0.030786	0.015018	0.096182	0.011074	0.039402	0.116182	0.019859	0.05305
2.71519	-0.0307568	-0.185255	-0.00592274	0.02828	-0.03564	0.002268	-0.00787	0.006241	0.02921	-0.0023	0.030637	0.068319	-0.01122	0.004874	0.002684	0.036625	0.000682	-0.02905	0.013412	-0.00996	0.019293	-0.00014	0.01346	-0.00016	0.023048	0.006015	0.02022	-0.04138	-0.01592	0.015483	0.00716744	0.032705	0.004254	0.040289	0.014775	0.060903	0.051279	0.018738	-0.14463	0.001097	0.01237	0.030808	0.009343	0.073113	0.015005	0.030025	0.039418	0.020455	0.041829
2.73185	-0.029839	-0.167102	-0.00437475	0.004541	-0.02636	-0.00218	-0.00535	0.008744	0.095808	0.004878	0.046623	0.05477	-0.01794	-0.00391	0.000183	-0.00391	-0.00915	-0.01012	0.026283	0.017398	0.00733	0.005672	0.018554	0.000174	0.020633	-0.00268	0.031712	-0.04294	-0.03034	0.018381	0.00696277	0.003998	0.003887	0.040218	0.028296	0.063882	0.057008	0.020659	-0.02703	0.004057	0.028483	0.023412	0.023938	0.052322	0.030575	0.025983	0.12297	0.018673	0.039942
2.74851	-0.0333528	-0.18046	-0.0134183	0.008551	-0.02353	-0.00631	-0.0006	0.016727	0.08904	0.013333	0.046634	0.036982	-0.0012	-0.00144	-0.001	0.010544	-0.00315	-0.01596	0.018395	0.002534	0.015022	-0.00094	0.008721	-0.01115	0.016145	0.006552	0.027978	-0.02524	-0.02032	0.013346	0.0088272	0.017909	0.029131	0.055921	0.014063	0.066312	0.043737	0.016469	0.049825	-0.00055	0.019755	0.019851	0.008033	0.016521	0.022634	0.046996	0.078689	0.020823	0.047051
2.76517	-0.0348237	-0.185281	-0.00294366	-0.00266	-0.0396	-0.00715	-0.00342	0.006878	0.07656	-0.00401	0.028706	0.055523	-0.00863	-0.00078	-0.01058	0.010726	-0.00342	-0.02194	-0.01232	0.005309	0.015338	-0.00557	0.01726	0.000515	0.027033	0.009902	0.030455	-0.03697	-0.03131	0.009628	0.0197012	0.001391	0.03545	0.051157	0.013441	0.05906	0.055786	0.019402	0.011095	0.019501	0.009051	0.024159	0.009771	0.061233	0.022529	0.043037	0.080589	0.028014	0.042097
2.78182	-0.0246595	-0.191982	-0.0154728	-0.01873	-0.02942	-0.00519	-0.00289	0.009127	0.07892	0.014614	0.042012	0.044052	-0.00297	-0.00447	-0.00354	-0.01054	-0.00049	-0.01233	-0.0092	0.010122	0.019964	0.001993	0.00912	-0.00549	0.033846	-0.00245	0.012299	-0.05177	-0.02563	0.00839	0.0084104	0.02077	0.02201	0.064135	0.025952	0.045511	0.054613	0.027309	0.078146	-0.00623	0.008084	0.025536	0.007296	0.075155	0.026771	0.033102	0.092536	0.022647	0.03685
2.79848	-0.0317216	-0.181745	-0.00811897	0.038383	-0.03973	-0.00074	0.00337	0.005352	0.122488	0.02101	0.048408	0.062947	-0.00291	0.005905	-0.00187	-0.04821	0.003224	-0.02519	0.027451	0.010254	0.018077	-0.00508	0.013492	-0.00622	0.013959	0.002355	0.014634	-0.03617	-0.03192	0.021543	0.0301583	0.018749	0.025496	0.072207	0.029997	0.051662	0.057058	0.015055	0.057248	0.015486	0.030632	0.033696	0.013199	0.066996	0.033289	0.039328	0.033075	0.019078	0.038255
2.81514	-0.0211582	-0.189385	0.00115833	0.021402	-0.01303	-0.00952	0.000751	0.006026	0.06914	0.01966	0.048993	0.05592	-0.01608	-0.00196	0.006864	0.002121	0.003574	-0.00807	-0.00643	0.004099	0.014545	0.008301	0.013354	-0.0059	0.026562	0.008463	0.034981	-0.03949	-0.06615	0.026148	0.0160765	0.014686	0.032719	0.048497	0.026679	0.04626	0.057497	0.0153	0.169403	0.000245	0.01192	0.039454	0.021847	0.080218	0.033702	0.053617	0.092758	0.018163	0.037107
2.8318	-0.0235657	-0.166836	-0.0076868	0.035044	-0.03726	0.002979	-0.00478	0.000323	0.05327	0.013676	0.04601	0.028772	-0.00028	-0.00861	0.005793	0.054694	-0.00268	-0.01265	-0.0024	0.01547	0.015551	0.009643	0.014472	0.000677	0.007509	-0.00727	0.007163	-0.04091	-0.03023	0.019548	0.0175353	0.01925	0.025829	0.032054	0.037962	0.056195	0.067739	0.011977	0.046557	-0.00538	0.02431	0.024881	0.01871	0.099928	0.01068	0.034096	0.093202	0.020197	0.042562
2.84845	-0.0151961	-0.161253	0.00654618	0.019414	-0.02088	0.01119	0.003463	0.003743	0.157893	0.009618	0.057911	0.039268	0.004705	-0.00147	0.001535	-0.00501	0.003275	-0.00112	0.03228	0.005135	0.018906	0.005016	0.01431	-0.00262	0.039547	0.002856	0.027458	-0.03654	-0.00077	0.015445	0.000956404	0.016231	0.014569	0.0728	0.030869	0.045294	0.056866	0.014075	0.17134	-0.00602	0.025816	0.025089	0.00382	0.059587	0.018784	0.040022	0.078022	0.014522	0.040672
2.86511	-0.0246437	-0.130993	-0.0071838	0.036921	-0.02978	0.007742	0.013373	0.003738	0.072309	0.024326	0.026493	0.039755	-0.0047	0.011376	0.004052	-0.00748	-0.0055	0.000261	0.023168	0.004242	0.016554	0.004104	0.013426	0.018919	0.017182	0.00806	0.006698	-0.02374	-0.01489	0.004412	0.0191765	0.016156	-0.00031	0.070314	0.028659	0.034994	0.057114	0.016504	0.035381	0.001425	0.026552	0.028448	0.011024	0.079703	0.03118	0.0384	0.109345	0.007787	0.036925
2.88177	-0.0324508	-0.121651	-0.000417992	0.079019	-0.00915	0.00104	0.008924	0.013215	0.084593	0.034772	0.065798	0.061367	-0.00716	0.004457	0.008213	0.00572	-0.00302	-0.01129	0.017108	0.006684	0.029583	0.007395	0.012057	0.01641	0.023111	0.00816	0.010827	-0.02995	-0.01298	0.02923	0.0129133	0.015198	0.043965	0.040376	0.039324	0.05314	0.064338	0.013958	0.073829	0.009119	0.01888	0.021086	0.011012	0.092444	0.014719	0.043715	0.091326	0.005485	0.028959
2.89843	-0.0086839	-0.162139	0.00937648	0.024681	-0.02434	-0.00966	0.004485	0.011106	0.034427	0.024799	0.042094	0.031417	0.010738	0.0097	0.000653	-0.02595	0.003613	0.014185	0.01266	-0.00023	0.03006	0.0079	0.004388	-0.00306	0.021607	0.006758	0.009679	-0.02408	0.018924	0.013584	0.0142642	0.010976	0.026359	0.052506	0.016846	0.04393	0.059931	0.023787	0.149675	0.009293	0.022859	0.034294	0.018128	0.03516	0.02225	0.045574	0.084391	0.017611	0.039626
2.91509	-0.0046673	-0.105315	0.00412679	0.033933	0.008866	0.00029	0.004633	0.017092	0.076925	0.007958	0.060249	0.042717	-0.00779	0.007032	0.015616	-0.02676	0.008683	-0.009	0.004989	-7.7e-06	0.007973	0.00032	0.021031	-0.00585	0.011441	-0.00058	0.012408	-0.02595	-0.01485	0.027975	0.00574959	0.01191	0.03912	0.046599	0.025683	0.066014	0.047099	0.015304	0.240247	0.012498	0.018721	0.040257	0.018581	0.107927	0.012219	0.045096	0.057931	0.014584	0.040603
2.93174	-0.004925	-0.108302	0.0115621	0.072576	-0.01927	0.002234	0.014082	0.019649	0.128747	0.031325	0.05726	0.077835	0.005349	0.015484	-0.00362	-0.02487	0.016813	-0.00803	0.020577	0.022721	0.022024	0.007627	0.015963	-0.00461	0.036019	0.003954	0.001544	-0.02636	-0.01092	0.013689	0.00042052	0.006074	0.038821	0.068356	0.033027	0.063046	0.036297	0.005227	0.170412	0.007915	0.026582	0.033264	0.024846	0.086419	0.033477	0.049774	0.060695	0.020541	0.032313
2.9484	-0.0002074	-0.100485	0.00664891	0.028666	-0.01541	0.005925	0.003678	0.005012	0.094021	0.007966	0.041378	0.069033	0.00694	-0.00106	0.00497	0.034649	0.008825	0.009107	0.004499	0.012394	0.033565	-0.00271	0.019681	0.000877	0.015628	0.009777	0.005441	-0.01292	0.028481	0.025077	0.0231881	0.023834	0.045569	0.047284	0.02258	0.047758	0.038022	0.022359	0.220236	0.017693	0.041475	0.029771	0.019603	0.073324	0.026518	0.042613	0.177297	0.010151	0.044974
2.96506	-0.0017758	-0.0769081	0.000237334	-0.02008	0.011783	0.005578	0.002671	-0.00168	0.030984	0.017159	0.023694	0.055277	0.01487	0.007345	0.005153	-0.0037	0.022298	0.01477	0.002796	0.007206	0.016633	-0.00034	0.01072	-0.00256	5.3e-05	0.006482	0.012622	-0.01969	0.026083	0.025675	0.026984	0.013901	0.041002	0.037765	0.023576	0.044033	0.048509	0.022963	0.154395	0.017211	0.033715	0.022434	0.017835	0.081855	0.024105	0.050701	0.107148	0.026262	0.027377
2.98172	-0.0101957	-0.0692235	0.00949338	0.018769	-0.00122	0.007617	0.011985	-0.00203	0.080655	0.021764	0.041361	0.041733	0.016182	0.005023	-0.00514	0.055143	0.010153	0.002641	-0.00589	0.005996	0.008766	0.005837	0.00757	0.010405	0.009977	0.001007	0.019053	-0.00729	0.097086	0.035759	0.00185699	0.023983	0.039038	0.063314	0.02379	0.034269	0.031974	0.014168	0.117884	0.012217	0.057895	0.02521	0.026378	0.118846	0.026355	0.03524	0.104877	0.025465	0.037361
2.99837	0.00314293	-0.043227	0.0251327	0.095034	0.026465	-0.00599	0.01609	0.012573	0.068019	0.024028	0.050908	0.034062	0.019576	-0.0008	0.011011	0.020821	0.01882	0.008494	-0.00398	0.011289	0.016747	0.008929	0.015463	0.011351	0.026539	0.003787	0.015208	-0.0088	0.027792	0.021568	0.0369797	0.023363	0.028608	0.04073	0.025985	0.037408	0.042103	0.017978	0.280994	0.017693	0.047287	0.006694	0.025113	0.119428	0.016143	0.035356	0.126425	0.019213	0.027913
3.01503	0.0110003	-0.0538365	0.0199396	0.023715	-0.00125	-0.00012	0.012858	-0.00085	0.117702	0.021772	0.044432	0.030622	0.015257	0.003202	0.012611	0.018785	0.022758	0.012041	0.015793	0.021033	0.012978	0.009948	0.015058	-0.00369	0.033012	0.014633	-0.00591	-0.01201	0.008642	0.039627	0.0218484	0.022484	0.048511	0.024085	0.03657	0.050897	0.047797	0.009626	0.543188	0.012669	0.029816	0.028191	0.013981	0.137721	0.024801	0.034121	0.169398	0.025403	0.040025
3.03169	0.0124492	-0.0339736	0.0202974	-0.00015	0.015053	0.010268	0.018862	0.009665	0.068697	0.030774	0.041112	0.043295	0.015903	0.012607	0.008595	0.021766	0.004189	0.019197	0.012803	0.010783	0.010712	0.002301	0.015468	0.016268	5.3e-05	0.009483	0.003644	-0.00101	0.060433	0.025629	0.0174274	0.024629	0.028805	0.038108	0.022736	0.025171	0.05704	0.031464	0.189414	0.008858	0.042589	0.02588	0.019603	0.117774	0.014947	0.032491	0.117836	0.043948	0.019088
3.04835	0.0068956	-0.0393182	0.00803041	0.046198	0.018876	0.00768	0.009431	-0.00173	0.043659	0.014333	0.029021	0.047961	0.025493	-0.0007	0.013477	0.034419	0.01293	0.018816	0.016989	0.019816	0.013357	0.009083	0.008806	0.005531	0.009686	0.014026	-0.01746	-0.00837	0.037446	0.038808	0.0405411	0.012814	0.026522	0.03838	0.021755	0.034919	0.041724	0.023776	0.21007	0.020592	0.039271	0.026047	0.01722	0.082943	0.024486	0.03274	0.146937	0.027657	0.034286
3.065	0.00652473	-0.0358969	0.0133155	0.035865	0.020435	0.003745	0.009798	0.009956	0.041481	0.013676	0.039034	0.034327	0.014677	-0.00708	-0.00011	0.019512	0.012991	0.006416	0.000541	-0.00023	0.023769	0.004633	-0.00738	0.02089	0.028712	0.002064	0.022446	-0.0124	0.054032	0.029406	0.0420855	0.027768	0.022771	0.052799	0.024233	0.039884	0.051843	0.028027	0.095574	0.017894	0.041159	0.025569	0.022105	0.044467	0.012208	0.042675	0.114775	0.025022	0.028483
3.08166	0.0113083	-0.0225752	0.0236874	0.045467	0.007984	0.016165	0.013833	0.008376	0.098585	0.014104	0.030149	0.037044	0.034554	0.004612	0.001368	0.052537	0.018055	0.008286	-0.01152	0.027899	0.006201	0.004763	0.011655	0.014807	0.017056	0.013407	0.025177	-0.01691	0.057442	0.034257	0.0347506	0.008806	0.027527	0.029089	0.035389	0.022239	0.040484	0.007116	0.429136	0.014865	0.045958	0.021258	0.016795	0.103599	0.020606	0.03692	0.172928	0.021909	0.030445
3.09832	0.012666	-0.0512573	0.00573499	0.037357	-0.00308	0.015905	0.022897	0.011029	0.000861	0.017473	0.039636	0.05274	0.017366	0.003366	0.012125	0.047035	0.017366	0.013794	0.000564	0.027362	0.023718	0.00803	0.009064	0.003236	0.018132	0.007747	0.016126	-0.00805	0.0197	0.020129	0.0508457	0.003074	0.046873	0.010569	0.024481	0.028266	0.049784	0.017417	0.255456	0.026617	0.041862	0.014346	0.021296	0.085373	0.011154	0.025571	0.133287	0.029659	0.032407
3.11498	0.00980281	-0.0440779	0.0162946	0.007294	-0.00414	0.010789	0.016812	0.018873	0.09925	0.00288	0.043037	0.032349	0.021732	0.009793	0.003445	-0.03379	0.020426	0.003205	0.016254	0.015273	0.021531	-0.00166	0.001353	0.008813	0.016069	-0.00029	0.004507	-0.01335	0.010369	0.041401	0.031833	-0.01524	0.05532	0.012173	0.038743	0.026423	0.039358	0.020424	0.202404	0.011804	0.024769	0.023896	0.025107	0.076978	0.026666	0.032691	0.114923	0.029715	0.020364
3.13164	0.00714075	-0.026874	0.0148068	0.006298	-0.00182	0.0094	0.020197	0.007017	0.037648	0.033666	0.046878	0.031682	0.017746	0.026767	0.006518	0.021221	0.024688	0.012023	0.014602	0.024193	0.007022	0.006623	0.017787	0.001025	0.011315	0.013986	0.014456	-0.01076	0.035885	0.017398	0.0465475	0.005011	0.045154	0.016813	0.054641	0.036465	0.048027	0.016206	0.288014	0.014185	0.023865	0.020627	0.023105	0.065519	0.01857	0.038097	0.169398	0.03026	0.029687
3.14829	0.0145204	-0.0203682	0.014566	0.020671	-0.00311	0.004944	0.02616	0.017038	0.120545	0.027605	0.034592	0.030977	0.016881	0.007563	0.012448	-0.0118	0.025631	0.015485	0.047515	0.034351	0.021302	0.008054	0.004135	0.011817	0.012253	0.00606	0.005296	0.001079	0.011494	0.023651	0.0292689	0.007286	0.06592	0.021246	0.018416	0.045393	0.034486	0.027231	0.303587	0.023293	0.02937	0.018663	0.018611	0.085922	0.012038	0.028099	0.107148	0.018292	0.031818
3.16495	0.0164156	-0.0203416	0.0126531	0.035194	0.00552	0.001618	0.007073	0.02006	0.080185	0.031353	0.044556	0.022549	0.015551	0.018095	-0.00154	-0.00703	0.025403	0.004377	0.008822	0.022953	0.024562	0.0098	0.002373	0.016335	0.018762	-0.00858	0.013592	-0.00258	0.073226	0.008829	0.0171929	0.006615	0.046629	0.00464	0.022776	0.044406	0.049788	0.016955	0.202929	0.014011	0.034215	0.031173	0.022284	0.059064	0.017621	0.020614	0.159599	0.004943	0.034026
3.18161	0.00827535	-0.0266967	0.0202762	0.048105	-0.00027	0.016926	0.013013	0.017503	0.10384	0.023229	0.07464	0.046309	0.009247	0.004895	0.006521	0.027305	0.014081	0.023817	0.010166	0.019735	0.022245	0.015256	0.01701	0.012402	0.022392	0.007001	0.020902	-0.00719	0.019072	0.016441	0.0244646	-0.01306	0.036341	0.01894	0.039855	0.029474	0.036141	0.023925	0.255456	0.028496	0.03279	0.039771	0.02105	0.088833	0.007448	0.046605	0.099102	0.016937	0.026561
3.19827	0.0111606	-0.0457531	0.00653555	0.023745	0.029782	0.005191	0.01595	0.029676	0.06545	0.019529	0.077087	0.010378	0.012955	0.029974	0.007566	0.025366	0.015072	0.023556	0.023885	0.015296	0.014272	0.008445	0.007509	0.00729	0.028371	0.012633	0.020634	-0.00625	0.004491	0.024224	0.0359712	0.005677	0.067408	0.030895	0.018845	0.024212	0.046822	0.030267	0.34268	0.028077	0.010944	0.007854	0.029302	0.08879	0.015038	0.031085	0.065878	0.018163	0.021384
3.21492	0.00791705	-0.0162201	0.00132128	0.0479	0.008342	0.001837	0.017739	0.005496	0.135711	0.004458	0.036208	0.019056	0.001805	0.007101	0.004875	-0.03559	0.020953	0.007244	0.021721	0.035467	0.003683	0.003557	0.013317	0.010682	0.00109	0.010178	0.003644	-0.01213	0.055192	0.038845	0.0389	0.000884	0.05271	0.029285	0.027922	0.027172	0.048069	0.029589	0.386654	0.020807	0.026573	0.03114	0.020687	0.089685	0.021464	0.024319	0.137237	0.027442	0.02942
3.23158	0.0124743	-0.0491478	0.0153949	0.038473	0.024801	0.002839	0.012027	0.026267	0.137471	-0.00044	0.055367	0.039192	0.00886	-0.00339	0.015354	0.050998	0.01016	0.006769	0.015047	-0.00441	0.021416	0.006139	0.011274	0.004874	0.0164	0.010952	0.02383	-0.01372	0.003026	0.015893	0.0463205	0.007251	0.030008	0.040414	0.026941	0.034987	0.036105	0.014668	0.234357	0.008113	0.021631	0.021968	0.023429	0.118584	0.01866	0.017807	0.125562	0.025685	0.022369
3.24824	0.0179021	-0.0393448	0.00127169	0.036481	0.009581	0.012105	0.017061	0.001914	0.065789	0.013827	0.051451	0.01696	0.011698	0.006168	0.009989	0.015549	0.023125	0.013735	0.014477	0.004679	0.02131	0.010878	0.002434	0.007363	0.024138	-0.00116	0.017742	-0.00903	0.00552	0.019268	0.0311148	0.005433	0.04175	0.013283	0.017482	0.023368	0.040219	0.019945	0.211805	0.022232	0.032562	0.017727	0.013676	0.107995	0.019954	0.018314	0.058967	0.02851	0.034026
3.2649	0.00622301	-0.0399741	0.00106269	0.024826	0.007341	0.002089	0.012451	0.025765	0.070744	0.02322	0.043612	0.037578	0.018299	0.001416	0.01685	0.03334	0.026165	-0.00019	0.01798	0.021902	0.01207	0.022059	0.007765	0.013157	0.004263	0.011595	0.01293	-0.01905	0.027949	0.021581	0.0355656	0.016643	0.041865	0.030999	0.019411	0.024612	0.039188	0.022345	0.203131	0.009293	0.039271	0.029016	0.029641	0.082268	0.014516	0.018148	0.07901	0.012268	0.028667
3.28155	0.005651	-0.0190387	0.0067233	0.046523	0.009095	0.013478	0.016988	0.012811	0.080211	0.027063	0.04614	0.018332	0.03141	0.022415	0.016661	0.00063	0.015934	0.009058	-0.00917	0.014133	0.010791	0.008752	0.011919	0.011944	0.017029	0.012515	-0.00449	-0.00508	0.018714	0.021853	0.0170106	0.027768	0.062054	0.037107	0.035135	0.040324	0.034461	0.013273	0.346916	0.02784	0.019373	0.023189	0.016214	0.087702	0.025293	0.00882	0.08871	0.022666	0.014449
3.29821	0.019615	-0.038423	0.0102266	0.025677	0.010029	0.010553	0.008036	0.010307	0.068892	0.005266	0.03872	0.01705	0.029127	-0.00119	0.011766	-0.03109	0.021693	-0.00612	0.005097	0.019082	0.024562	0.012906	0.011594	8.39e-05	0.01267	0.005004	0.022446	-0.01982	0.018958	0.024646	0.021774	0.005563	0.026012	0.027197	0.020443	0.017622	0.050131	0.024444	0.151854	0.027917	0.016252	0.013217	0.023441	0.113994	0.020845	0.025305	0.089747	0.024679	0.017701
3.31487	0.00562271	-0.0403907	0.006029	0.077437	-0.00184	0.005669	0.023288	0.01125	0.080368	0.015491	0.025506	0.028142	0.016846	0.009754	0.003021	0.009017	0.009037	0.010255	-0.00907	0.018939	0.018298	0.005917	0.011556	0.013342	0.022962	0.016405	0.007003	-0.02846	-0.0001	0.024048	0.0569153	0.01404	0.057535	0.018597	0.015367	0.015573	0.03844	0.021411	0.238996	0.00999	0.046017	0.012549	0.024882	0.071805	0.018099	0.025625	0.040899	0.031255	0.023638
3.33153	0.016117	-0.0529147	0.0121253	0.028165	0.005949	0.004429	0.028767	-0.00047	0.155728	0.015336	0.042479	0.036007	0.016743	0.00079	0.006159	-0.00076	0.024402	0.028596	0.050544	0.01212	0.005522	0.003611	0.013767	0.005357	0.016221	0.009392	-0.00191	-0.01756	0.009322	0.031823	0.0433061	0.011155	0.04917	0.028012	0.01665	0.03973	0.05061	0.017697	0.218744	0.030188	0.023953	0.019987	0.018557	0.069215	0.023558	0.024244	0.086563	0.031164	0.018424
3.34818	0.00774419	0.00119656	0.0149308	0.102208	0.00123	-0.00011	0.010319	0.016865	0.065802	0.002986	0.023211	0.026751	0.009491	0.011692	0.008752	0.025414	0.008506	0.010854	0.025685	0.015477	0.012678	0.00826	0.011775	0.01197	0.031203	0.011604	0.008852	-0.0153	0.056073	0.024374	0.0194444	0.012888	0.041865	0.016465	0.012486	0.025528	0.042036	0.013213	0.235204	0.043629	0.032827	0.029451	0.023297	0.083289	0.020214	0.01888	0.127043	0.014313	0.026561
3.36484	0.0143161	-0.0475258	0.0129932	0.038909	0.020273	0.006674	0.015076	0.011941	0.064445	0.007232	0.045321	0.02236	0.024907	0.014741	0.005062	0.043339	0.024521	0.002426	0.004607	0.014639	0.021495	0.008476	0.013985	-0.003	0.009205	0.011738	0.015767	-0.02104	0.017833	0.019954	0.0343859	0.015813	0.026012	0.009095	0.027573	0.021652	0.038206	0.022093	0.266269	0.030781	0.023482	0.020382	0.018284	0.078463	0.016806	0.033626	0.128696	0.02668	0.025091
3.3815	0.0185025	-0.0376785	0.0147077	0.017742	0.017484	0.00578	0.01014	0.02267	0.082989	0.031019	0.044215	0.031516	0.022783	0.006654	0.013189	0.005454	0.027117	0.018126	0.012854	0.018742	0.031268	0.017309	0.010992	-0.00259	0.018825	0.015883	0.005601	-0.01202	0.049655	0.01079	0.0359824	0.001296	0.045005	0.046566	0.034462	0.020768	0.039599	0.011157	0.113124	0.019716	0.023503	0.034883	0.024682	0.077745	0.018997	0.024585	0.079331	0.02678	0.030311
3.39816	0.0102083	-0.0041215	0.0101664	0.028516	0.012846	0.000616	0.022721	0.02102	0.050258	0.031525	0.059929	0.029865	0.017922	0.008061	0.005862	0.029147	0.013515	0.008114	0.020839	0.024271	-0.00644	0.010954	0.019563	0.006975	0.01057	0.00921	0.004094	-0.00288	0.026824	0.025675	0.0544294	0.013007	0.032739	0.023672	0.007315	0.054891	0.03607	0.018734	0.239037	0.038208	0.014145	0.016087	0.012282	0.125436	0.024214	0.022095	0.142321	0.015676	0.021882
3.41481	0.00483069	-0.0396196	0.0155224	0.013412	0.011864	0.001822	0.019783	0.007881	0.059281	0.005837	0.036344	0.02872	0.010069	0.022596	0.01042	0.020457	0.011823	-0.00033	0.006589	0.026334	0.010148	0.004414	0.01395	0.014896	0.025933	0.011704	0.014634	-0.00606	0.034307	0.029259	0.0317772	0.028205	0.041403	0.038015	0.006177	0.037705	0.047116	0.0111	0.244765	0.023073	0.018489	0.025213	0.027678	0.084378	0.012219	0.03791	0.100583	0.020546	0.015075
3.43147	0.0223934	-0.0103702	0.0128267	0.026613	0.006421	0.002374	0.011476	0.009509	0.003534	0.025386	0.027421	0.018261	0.011047	0.009584	0.014976	0.047762	0.003918	0.018204	0.007711	0.011517	0.009595	0.002249	0.013625	0.009108	0.015843	0.015904	0.009175	-0.01148	0.026746	0.027281	0.0361535	0.024877	0.006666	0.035508	0.012224	0.020622	0.032474	0.012119	0.089039	0.028554	0.024971	0.013102	0.021463	0.072894	0.019707	0.03435	0.104334	0.008799	0.025073
3.44813	0.0126377	-0.0202352	0.0117215	0.049597	0.027323	0.00159	0.013958	0.018366	0.093825	0.028572	0.057293	0.021621	0.006578	0.007792	0.014672	-0.04361	0.017598	0.01857	0.001509	0.016702	0.019277	0.002184	0.005504	0.01527	0.0164	0.008891	-0.00499	-0.00339	0.018793	0.0223	0.0321977	0.013986	0.044495	0.027273	0.026221	0.034959	0.057369	0.008767	0.286723	0.018415	0.042976	0.022866	0.016873	0.054753	0.010672	0.014418	0.055734	0.038919	0.022037
3.46479	0.0119431	-0.0082253	0.017793	0.048836	-0.00236	0.007739	0.00682	0.006612	0.092743	0.021385	0.073029	0.024972	0.009252	0.009307	0.006133	-0.02568	0.010115	-0.00021	0.0111	0.012452	0.020149	0.009148	0.002602	0.023741	0.016893	0.005839	0.00871	-0.00664	0.036286	0.011142	0.00829131	0.019961	0.0229	0.036753	0.023514	0.029815	0.034986	0.021088	0.320329	0.012019	0.009602	0.023654	0.025308	0.09236	0.017124	0.027555	0.043837	0.032356	0.027444
3.48144	0.0122669	-0.0314209	0.00637261	0.08385	0.009271	0.013102	0.002003	0.011494	0.065019	0.011009	0.050968	0.011513	0.024789	-0.00227	0.009284	0.010544	0.007425	0.017496	0.021949	0.019113	0.016368	0.00727	0.023121	0.020421	0.01009	0.006106	0.015999	-0.00171	0.025228	0.017231	0.0272854	0.012898	0.037238	0.021175	0.023347	0.036338	0.049419	0.022331	0.365676	0.028334	0.03557	0.004643	0.01604	0.090942	0.006068	0.022452	0.049119	0.031237	0.025445
3.4981	0.0136089	-0.0029427	0.018466	0.072196	0.005472	0.004565	0.017338	0.010004	0.070561	0.015614	0.042734	0.00725	0.01851	3.88e-05	0.006645	0.09304	0.019171	-0.00039	0.009534	0.02492	0.028501	0.007106	0.01154	0.016051	-0.00445	0.000835	0.002837	0.002725	0.01506	0.018716	0.0313939	0.019315	0.030177	0.042095	0.00992	0.030727	0.01127	0.001399	0.115585	0.028717	0.02357	0.01283	0.019009	0.115496	0.004115	0.028187	0.065681	0.016352	0.003247
3.51476	0.022626	0.0207227	0.0171944	0.057442	0.004028	0.013761	0.005249	0.000161	0.042603	0.00808	0.013312	0.02518	0.024334	-0.00851	0.000983	0.045859	0.021761	0.000331	-0.00099	0.025662	0.039486	0.003176	0.009336	0.009282	-0.00276	0.006825	0.00745	0.000916	0.027339	0.018716	0.0242599	0.019131	0.027663	0.029046	0.011766	0.028444	0.050794	0.020481	0.296123	0.034609	0.027154	0.03085	0.018851	0.051251	0.017755	0.031065	0.087402	0.030365	0.006052
3.53142	0.0155984	-0.0141017	0.0181897	0.047665	0.00582	0.000961	0.018479	0.016925	0.082506	0.024289	0.049926	0.010946	0.019468	0.016136	0.014251	0.061324	0.017649	0.021306	0.028459	0.015779	0.030526	0.016251	0.011487	0.024728	0.019914	0.011489	-0.01839	-0.00542	0.038571	0.020259	0.0427181	0.001247	0.045929	0.02842	0.01577	0.024014	0.038433	0.022239	0.196434	0.009483	0.018527	0.017848	0.019444	0.093381	0.016806	0.028711	0.118157	0.026323	0.014722
3.54808	0.0133166	0.0166544	0.0167126	0.052671	0.006445	0.012418	0.011447	0.006606	0.082141	0.020157	0.025842	0.002186	0.022577	0.007399	0.009457	0.067941	-0.00248	0.035988	0.03138	0.00843	0.019944	0.013567	0.005131	0.017733	0.012405	-0.00054	0.013592	-0.00803	0.032501	0.027281	0.00607335	0.003943	0.034261	0.037596	0.029117	0.02905	0.03066	0.009708	0.303264	0.016321	0.025896	0.01679	0.016432	0.065975	0.015523	0.025825	0.028706	0.029307	0.018702
3.56473	0.0211048	0.00176382	0.0270986	0.034053	0.004638	0.015404	0.016173	0.010092	0.065019	0.012877	0.037537	0.029216	0.01852	-0.00182	0.005786	0.072352	0.0133	-0.00086	0.00115	0.022192	-0.00151	0.006014	0.008936	0.013195	0.015323	0.007153	0.00061	-0.0032	0.028342	0.036093	0.0255698	0.008667	0.029246	0.03244	0.026214	0.033334	0.043287	0.001353	0.12563	0.016249	0.030354	0.024542	0.016954	0.046492	0.002054	0.025746	0.057536	0.01394	0.018062
3.58139	0.0113334	0.0160694	0.0182004	0.034959	0.006225	0.008303	0.006017	0.017919	0.035809	0.025072	0.041063	0.009048	0.01987	-0.00491	-0.0024	0.034419	0.009758	0.020028	0.015115	0.003736	0.013408	0.011118	0.011373	0.02164	0.020418	0.00433	0.007846	-0.00195	0.031237	0.005324	0.0443816	0.024301	0.023015	0.055949	0.015952	0.047802	0.040661	0.011185	0.179086	0.010798	0.030821	0.013585	0.015593	0.051977	0.004963	0.028815	0.035963	0.016543	0.025643
3.59805	0.0185496	0.00619555	0.00220331	0.049537	0.012627	-0.00074	0.019069	0.011576	0.052344	0.008924	0.032189	0.006838	0.01112	0.025494	0.007527	0.046356	0.026313	-0.00218	0.003736	0.01064	0.016633	0.001879	0.011375	0.01518	0.004919	0.01388	0.009444	0.001809	0.008276	0.030083	0.0389632	0.02375	0.030572	0.028513	0.026555	0.032011	0.027014	0.030004	0.169524	0.008835	0.03467	0.003628	0.015521	0.066692	0.009807	0.015665	0.121933	0.01618	0.01708
3.61471	0.015457	0.0196059	0.0166063	0.042278	0.017074	0.00643	0.022708	-0.00176	0.086888	0.027895	0.0278	0.016444	0.014807	0.006499	0.001035	0.068571	0.019477	0.022468	0.019244	0.011537	0.004764	0.010521	0.003025	0.041558	0.032581	0.00968	0.023416	0.012369	0.023912	0.02455	0.0410137	0.016931	0.053451	0.025037	0.007191	0.031143	0.027131	0.022331	0.132327	0.024379	0.021303	0.014618	0.00961	0.080656	0.006796	0.020298	0.109049	0.019036	0.018702
3.63136	0.0229057	0.0102993	0.0211688	0.068481	0.002879	0.004098	0.024605	0.002891	-0.01832	0.027491	0.004215	0.019426	0.000895	0.00104	-0.01195	0.024505	-0.0025	-0.00174	-0.00496	0.004953	0.007622	0.000909	0.007767	-0.00192	0.006032	0.011028	0.007505	0.004841	0.085086	0.014734	0.0299872	0.01859	0.02642	0.060442	0.017195	0.021006	0.028704	0.018951	0.001896	0.006449	0.029664	0.016032	0.019423	0.052601	-0.00342	0.030432	0.10347	0.023425	0.012752
3.64802	0.00924023	0.0265283	0.0134253	-0.00278	0.022985	0.004028	0.009177	-0.01353	0.01883	0.010556	0.004887	0.012356	0.015702	-0.00034	-0.00729	0.104432	-0.00273	0.007219	-0.02292	0.001731	0.027637	-0.00297	0.007898	-0.00803	-0.02791	0.01131	0.022268	-0.00769	0.119471	0.043651	0.00519137	0.023055	0.060681	0.062916	0.018289	0.003166	0.007553	0.005937	-0.10368	0.008935	0.038194	0.005223	0.020514	0.106822	0.007597	0.023113	0.192008	-0.01662	0.018758
3.66468	0.0123863	0.0474549	0.0215549	0.020581	0.04128	-0.00401	0.021988	0.015744	0.13708	0.045878	0.04575	0.006493	0.025591	0.005393	0.030395	0.11786	0.003996	0.01914	0.035828	0.026743	0.022853	0.017299	-0.00024	0.022908	0.017536	0.016787	-0.0042	0.015406	-0.00808	0.009824	0.0316804	0.023397	0.051963	0.013343	0.012896	0.016964	0.031163	0.01818	0.339694	0.042681	-0.01828	0.020552	0.018659	0.096773	0.016095	0.03435	0.079429	0.029592	-0.00462
3.68134	0.0131752	0.126074	0.0418417	0.065462	0.050642	0.010034	0.017721	0.013091	0.091908	-0.01275	-0.00357	-0.00383	0.019244	-0.01423	0.020396	0.082084	0.006222	0.020778	-0.0083	-0.00257	0.010685	0.004268	0.000908	0.012118	-0.00761	-0.00195	0.005818	-0.00654	0.108448	0.019418	0.0102637	0.011602	0.015391	0.056596	0.023681	0.007228	0.009371	0.008135	-0.07605	0.005052	0.048343	-0.00677	0.011881	0.06006	-0.007	0.003581	0.079232	0.001438	0.020667
3.69799	0.00817792	0.110164	0.0105632	-0.01534	0.034049	0.012094	0.020252	-0.00789	-0.01266	0.000706	-0.00643	0.025483	0.009826	-0.01932	-0.02303	0.231842	0.018978	0.007832	-0.01282	-0.01899	0.035594	0.001597	0.017154	0.018809	-0.03113	-0.00047	0.019087	-0.00128	0.074744	0.036181	-0.00627058	0.029342	0.025346	0.065168	0.037667	-0.00138	0.009541	0.004009	-0.13418	0.008775	0.056339	0.015159	0.019339	0.106603	0.002322	0.014576	0.081206	-0.00214	0.026802
3.71465	0.0354554	-0.0079948	-0.0248068	-0.02386	-0.00056	0.021442	0.054492	-0.00824	0.138658	0.043684	-0.0434	0.043456	-0.08059	-0.00809	-0.07514	0.255269	0.035878	0.06433	0.002688	0.029177	0.031833	0.015496	-0.01493	-0.03959	-0.04944	-0.01389	0.020362	-0.12575	0.056779	0.003409	-0.0347022	0.00739	-0.02703	0.05596	-0.01491	-0.06979	-0.06381	0.003963	-0.27131	-0.01894	0.09971	0.043858	0.07035	0.088183	-0.02706	0.001356	0.448808	-0.02551	-0.00478
3.73131	0.0239429	-0.0431827	0.00302867	0.11146	0.008404	-0.00036	0.01726	0.035792	0.17937	0.02342	0.071391	0.032581	0.018794	0.020522	0.020187	-0.03185	0.005151	0.033959	0.094181	0.009392	0.050877	0.002079	0.015676	0.040099	0.053569	0.009401	-0.03439	0.004758	-0.0246	0.017122	0.0465475	-0.00393	0.029579	-0.02119	0.013943	0.062927	0.026947	0.011054	0.475128	0.05457	-0.00353	0.031632	0.023228	0.14977	0.011882	0.039066	0.069433	0.015426	0.031842
3.74797	0.00843564	0.0112832	0.0171837	-0.01885	0.005286	0.006529	0.009001	0.003916	0.030123	0.022886	0.027903	0.009393	0.028187	-0.0098	0.0069	0.014555	0.019177	0.012365	0.006037	0.013043	0.029117	0.015811	0.014142	0.012957	0.00626	0.006397	0.013217	0.008001	0.003767	0.012731	0.0173344	0.001341	0.042327	0.0156	0.000207	0.032086	0.050663	0.020307	0.155888	0.01731	0.011486	0.002148	0.023201	0.078851	0.02366	0.028154	0.102434	0.027609	0.020522
3.76463	0.00684845	-0.0031022	-0.00173219	0.013907	0.003098	0.00952	0.011861	0.014957	0.058995	0.023967	0.030111	0.025033	0.012905	0.003252	0.013451	-0.01117	0.00175	0.01932	0.016829	0.031515	0.018942	-0.00255	0.005552	0.008986	0.013909	0.007708	0.013897	-0.00104	0.020807	-0.0002	0.0318218	-0.0069	0.04211	0.011651	0.019949	0.018759	0.030192	0.011664	0.075322	0.016373	0.023444	0.027216	0.023555	0.035903	0.014563	0.027871	0.086266	0.012311	0.03299
3.78128	0.0109343	-0.0060005	0.0229045	0.018854	0.000877	0.005872	0.01323	0.012239	0.051457	0.027307	0.02249	0.022142	0.00871	-0.00269	0.008624	-0.02112	0.011459	-0.00418	0.010018	0.012213	0.01385	0.008737	0.003733	0.012242	0.015565	0.006564	0.002477	0.002279	0.022543	0.014153	0.00571981	0.010211	0.016254	0.021208	0.020229	0.02445	0.035209	0.010869	0.252108	0.032057	0.020496	0.016757	0.020181	0.055934	0.021319	0.022589	0.112702	0.032286	0.020509
3.79794	0.00857078	0.0126127	0.00381152	0.031795	-0.00485	0.01223	0.011996	0.032377	0.022834	0.015552	0.02786	0.025033	0.017404	-0.00132	0.006587	0.032031	0.028761	0.005853	0.014266	0.023711	0.011833	0.001975	0.008675	0.010772	0.014946	0.012924	0.013359	0.003321	-0.01742	0.021464	0.0396628	-0.00437	0.035777	0.022845	0.033867	0.013719	0.028105	0.017044	0.207972	0.0238	0.033648	0.011416	0.008812	0.103641	0.017802	0.033834	0.101027	0.017096	0.01863
3.8146	0.0149729	0.00216268	-0.00140275	0.023074	-0.00821	-0.00232	0.006625	0.018613	0.046019	0.035449	0.027155	0.026486	0.003982	-0.00151	0.009699	0.054561	0.02103	0.010195	0.021408	0.023432	0.01059	0.020652	0.005086	0.01861	0.024237	0.014478	-0.00912	-0.00134	-0.00508	0.006106	0.0349106	-0.00742	0.044875	0.024346	0.02718	0.034899	0.024577	0.021142	0.189172	0.027876	0.012597	0.010033	0.019141	0.099405	0.02742	0.021924	0.088587	0.020393	0.015024
3.83126	0.0150169	-0.031093	0.0251397	0.010308	-0.00099	-0.00157	0.016256	0.01163	0.067601	0.015422	0.030241	0.007008	0.028446	0.002874	0.008383	0.022033	0.01974	0.010498	0.038978	0.019244	0.013621	0.014456	0.009895	0.020569	0.014363	0.012284	-0.00302	-0.00198	0.023013	0.014241	0.0294103	0.001127	0.009887	0.011216	0.024059	0.024026	0.038266	0.022388	0.149433	0.01731	0.048675	0.021171	0.021871	0.052407	0.012027	0.024964	0.068001	0.016948	0.019088
3.84791	0.0198759	-0.0115491	0.00432515	0.008345	0.00072	0.009298	0.011429	0.007583	0.071735	0.017473	0.031299	0.021049	0.005834	0.007014	0.002358	-0.04582	0.016533	0.010452	-0.00228	0.017398	0.020923	0.015853	0.006689	0.00947	0.02807	0.015349	0.00535	0.013336	-0.00385	0.013312	0.0400461	0.014125	0.045535	0.006027	0.014419	0.004014	0.039829	0.017711	0.164562	0.023841	0.025867	0.01892	0.013966	0.077307	0.021848	0.034707	0.061534	0.020533	0.018017
3.86457	0.00889765	0.00104589	0.0100672	0.010453	-0.00163	0.009599	0.013484	0.012298	0.026537	0.019142	0.012265	0.027059	0.00604	0.001368	0.012135	0.018106	0.007789	-0.00683	0.025247	0.025774	0.020493	0.010571	0.006633	0.027981	0.009964	0.016702	0.022014	0.002556	0.031281	6.27e-05	0.0330648	0.015759	0.022587	-0.00853	0.01915	0.010699	0.035244	0.010304	0.195869	0.028866	0.029471	0.023763	0.016154	0.088723	0.014382	0.019445	0.079454	0.020731	0.024168
3.88123	0.0151552	-0.0334861	0.00848737	0.033056	0.007898	0.012225	0.008385	0.020734	0.025859	0.005833	0.024947	0.030707	0.011404	0.008609	0.00704	0.058791	0.022607	0.000926	-0.01127	0.016227	0.010732	0.003992	0.009655	0.022896	0.019951	0.01459	0.024673	0.011547	0.037333	0.025566	0.0239808	-2e-05	0.040295	0.024433	0.030527	0.029756	0.044339	0.014775	0.257756	0.019655	0.017757	0.009492	0.018985	0.042948	0.007622	0.031921	0.107741	0.025398	0.018852
3.89789	0.0129803	-0.0119922	0.014194	0.018829	0.004567	0.002739	0.014589	0.011565	0.016131	0.007668	0.015525	0.015659	0.000309	0.030216	0.012402	0.029826	0.008403	0.007543	0.034234	0.019395	0.023611	0.005615	0.01566	0.017464	0.020696	0.016584	-0.00196	0.0029	0.004142	0.008398	0.024152	-0.00427	0.028852	0.026027	0.005749	0.024644	0.037979	0.007719	0.291443	0.012658	0.035717	0.016878	0.017415	0.091356	0.009169	0.031564	0.05993	0.025798	0.009917
3.91454	0.010026	-0.0090584	0.0278496	0.050298	0.03188	0.010302	0.002992	0.007399	0.035457	0.017404	0.031543	0.005546	0.014451	-0.00611	0.008539	0.035279	0.019432	0.013879	0.017165	0.009956	0.018377	0.005573	0.005831	0.018532	0.023263	-0.0029	0.007344	0.00221	0.000567	0.02005	0.0377835	0.006447	0.037781	0.022687	0.008885	0.045844	0.042369	0.019466	0.144713	0.025704	0.023204	0.008274	0.031379	0.06935	0.016291	0.011648	0.061115	0.031113	0.016392
3.9312	0.0125372	-0.0434486	0.00663828	0.032526	0.017685	-0.00054	0.023236	0.0032	0.008476	0.010976	0.028706	0.037829	0.021835	0.01176	0.006714	-0.05406	0.009684	-0.00294	0.020702	0.014902	0.02311	0.013101	0.008824	0.024945	0.034313	0.008397	0.018353	0.010085	0.019778	0.016516	0.0248181	0.004286	0.013971	0.031189	0.0179	0.036873	0.041303	0.017033	0.092145	0.024404	0.040116	0.022856	0.019501	0.061494	0.015701	0.018418	0.025028	0.021915	0.018611
3.94786	0.0158498	-0.0125152	0.0186963	0.06734	-0.00882	0.01005	0.011659	0.01289	0.048275	0.031668	0.020531	0.046626	0.010974	0.002194	0.018571	0.051907	0.013666	-0.0025	0.011151	0.01909	0.001488	0.008049	0.012342	0.025449	0.021153	-0.00017	0.015084	0.009154	0.053919	0.017679	0.0348362	0.002404	0.021031	0.009459	0.023005	0.024153	0.022593	0.007638	0.275628	0.020251	0.037988	0.012386	0.016717	0.089356	0.025572	0.014405	0.066742	0.018601	0.015075
3.96452	0.00879393	0.00032795	0.000772223	0.049682	-0.00811	0.008763	-0.00185	0.010675	0.035861	0.032985	0.033968	0.020949	0.01851	0.007122	0.004353	0.008786	0.010945	-0.00693	0.0118	0.019295	0.017726	0.004445	0.012805	0.016179	0.026311	0.010745	0.022501	0.010199	-0.00956	0.017265	0.0431684	0.011423	0.008861	0.016737	0.014662	0.031182	0.034451	0.017793	0.248477	0.015014	0.016041	0.023379	0.014602	0.074657	0.014933	0.030782	0.054105	0.013296	0.020977
3.98117	0.00123203	-0.0232931	0.00535242	0.029367	0.000458	0.013342	0.011038	0.020524	0.060638	0.000983	0.02908	0.015001	0.007536	-0.00075	0.004144	0.010677	0.019512	0.002824	-0.00628	0.010405	0.027487	0.000672	0.009977	0.002967	0.013515	0.005751	0.018748	0.01388	0.005285	0.014199	0.0221685	0.011622	0.030721	0.024548	0.014996	0.027774	0.026114	0.0253	0.137733	0.020669	0.027044	0.01567	0.015378	0.076674	0.017657	0.011016	0.131732	0.032079	0.027832
3.99783	0.00330637	-0.0124177	0.00612819	0.013647	0.006159	0.011095	0.021805	0.013275	0.011841	0.026728	0.027106	0.025459	0.014513	0.012219	0.009506	0.01275	0.006003	0.003775	0.019176	0.009087	0.020607	0.003085	0.004631	0.024714	0.017334	-3e-06	0.015389	0.010568	0.016124	0.019322	0.0318218	-0.00101	0.048083	0.026696	0.012366	0.011448	0.048034	0.020435	0.197079	0.010941	0.016761	0.001272	0.005313	0.040687	0.008669	0.005431	0.058474	0.024163	0.017589
4.01449	0.0160164	-0.0011611	0.00865031	0.059375	0.005925	0.002812	0.015826	0.012043	0.021817	0.01822	0.027605	0.031564	0.009501	0.000271	0.005075	-0.0264	0.003696	0.007952	0.029501	0.02055	0.011261	0.009972	0.009538	0.006014	0.014995	0.007966	0.007882	0.010972	0.030121	-0.00289	0.0248181	0.02011	0.007889	0.021039	0.034005	0.005639	0.036537	0.012588	0.067334	0.005721	0.035565	0.02431	0.020876	0.067435	0.008278	0.014929	0.067088	0.02151	0.020174
4.03115	0.0210985	-0.0088457	0.0137441	0.019149	0.027208	0.012903	0.020961	0.011565	0.019104	0.028396	0.037879	0.028753	0.005271	-0.00546	0.0061	0.01933	0.005826	0.007677	0.015098	0.031044	-0.00122	0.008674	0.01672	0.019955	0.012405	0.002218	0.015371	0.012555	-0.00042	0.022292	0.0223099	-0.01031	0.031367	0.025102	0.01827	0.022722	0.0319	0.015027	0.05394	0.026934	0.02606	0.016972	0.021245	0.079965	0.011103	0.03084	0.10352	0.014313	0.004189
4.04781	0.00607215	0.00414809	0.0144136	0.019149	0.022594	0.007606	0.012889	0.013414	0.044572	0.030175	0.011489	0.019175	0.021375	0.01805	0.000392	0.00126	0.021825	0.005571	0.028538	0.02623	0.004511	0.015019	0.015524	0.015102	0.023959	0.009981	0.012066	0.000922	0.017929	0.003576	0.0348473	0.000904	0.042952	0.018711	0.009644	0.031305	0.033005	0.014328	0.180417	0.01755	0.013859	0.003039	0.018305	0.04623	0.013918	0.029447	0.06852	0.026608	0.015991
4.06446	0.0217931	-0.0077998	0.00588731	0.032996	0.020435	0.002399	0.021013	0.003248	0.061577	0.010833	0.002777	0.015839	0.020481	0.004308	0.009499	0.007211	0.015519	0.000271	-0.00039	0.02021	0.006844	0.016077	0.00982	0.017695	0.025867	0.014138	0.011852	0.003919	0.017345	0.013889	0.019329	0.013196	0.007808	0.01894	0.011599	0.022223	0.026476	0.018752	0.074838	0.006358	0.026565	0.016534	0.016738	0.075265	0.011531	0.025791	0.101274	0.042233	0.010158
4.08112	0.0154004	-0.0035986	0.00630885	0.039174	-0.00757	-2.5e-05	0.01924	0.021784	0.051027	0.043239	0.016403	0.012696	0.011321	0.008615	0.009552	0.027075	0.016584	-0.00242	0.01884	0.023884	-0.00289	0.009586	0.002303	0.024719	0.010368	0.00586	0.012012	0.01431	0.002494	0.025165	0.020732	-0.00746	0.053505	0.037335	0.015258	0.037162	0.038706	0.013358	0.08803	0.028292	0.020083	0.00561	0.018137	0.108602	0.01018	0.028964	0.100558	0.024469	0.011049
4.09778	0.00889765	0.0142701	0.00749198	0.03604	0.009062	0.010857	0.014579	0.01637	0.05992	0.019342	0.022864	0.012753	0.004793	0.003389	0.009715	0.06096	0.020551	0.001307	0.006692	0.020836	0.00924	0.008901	-0.00167	0.043723	0.030988	0.015334	0.021603	0.00468	0.020563	0.01506	0.0331094	0.005627	0.043652	0.006495	-0.00567	0.026669	0.037094	0.015808	0.166014	0.014226	0.040667	0.011274	0.02318	0.05963	0.007311	0.025351	0.055684	0.02514	0.026933
4.11444	0.0154664	-0.0052206	0.00362378	0.020436	-0.00025	0.003306	-0.00189	0.006105	0.027998	0.016229	0.011022	0.00485	0.010808	0.013638	0.00273	0.004278	0.005694	0.013217	0.018686	0.013202	-0.00089	0.011603	-0.00296	0.031526	0.011329	0.007641	0.020398	0.009589	0.04171	0.020033	0.0359712	0.012039	0.027181	0.015997	0.015912	0.031135	0.027404	0.017058	0.116876	0.020722	0.026182	0.024213	0.011854	0.10532	0.016487	0.019017	0.074443	0.014002	0.01701
4.13109	0.0121097	0.0086064	0.0211582	0.022193	0.002078	0.019727	0.017467	0.002832	0.039082	0.010886	0.011104	0.034488	0.013058	0.005998	0.0101	0.044781	-0.00166	0.018309	0.00774	0.026933	0.039944	0.008622	0.006673	0.013331	0.020633	0.00769	0.026235	0.000618	0.036975	0.029268	0.0368829	0.002255	0.023912	0.01653	0.006494	0.017824	0.028559	0.005575	0.038084	0.011757	0.024407	0.007806	0.017976	0.021634	0.018581	0.007698	0.056548	0.029439	0.017487
4.14775	0.0141149	0.0147754	0.00886993	0.013382	0.006492	0.012107	0.013036	0.002407	0.025403	0.01687	0.019051	0.01183	0.014177	0.000322	0.009607	0.052622	0.018476	-0.0021	0.011259	0.014631	0.006749	0.010047	0.010073	0.008104	0.016854	0.010727	0.014885	0.003389	0.034995	0.021422	0.0315427	0.002478	0.024109	0.019179	0.001646	0.011686	0.020226	0.019352	0.13733	0.021463	0.019562	0.014434	0.015722	0.043817	0.007865	0.025696	0.099151	0.025349	0.011017
4.16441	0.00472697	-0.024534	0.00889473	0.057032	-0.00423	0.002728	0.020221	0.014408	0.055917	0.031545	0.020803	0.022975	-0.00312	0.01549	0.006587	-0.00532	0.016382	0.025655	0.019324	0.016741	0.0122	0.005276	0.01484	0.037766	0.014452	0.010961	0.009157	0.010792	0.011747	0.00775	0.0255996	0.004117	0.04707	0.012081	0.007395	0.031559	0.029664	0.018997	0.218945	0.019214	0.028003	0.017422	0.015932	0.065654	0.008325	0.016634	0.025645	0.022849	0.020769
4.18107	0.0206145	-0.0016131	0.0124264	0.042689	-0.00334	0.003124	0.000934	0.005465	0.047363	0.024122	0.017884	0.032387	0.012774	0.013269	0.016089	0.088665	0.017826	0.021718	0.016123	0.022849	0.009433	0.008489	0.009109	0.023961	0.017284	0.006533	0.01458	-9.2e-05	-0.00788	0.002953	0.034438	-0.01077	0.010057	0.030068	0.013667	0.018054	0.027078	0.008827	0.184532	0.024236	0.017779	0.022974	0.021853	0.047057	0.010296	0.018106	0.060695	0.018126	0.016689
4.19772	0.0157712	-0.025571	0.0227097	0.023394	-0.00014	0.011222	0.019724	0.008948	0.045824	0.010327	0.012704	0.014225	-0.00352	0.006391	0.004647	0.016579	0.018087	0.008927	0.020696	0.01739	0.020035	0.006418	0.015172	0.026106	0.02908	0.010396	0.002638	0.014848	0.008904	0.003505	0.0193067	-0.0013	0.059621	0.021822	0.017853	0.024228	0.024577	0.007964	0.065438	0.0186	0.033273	0.015887	0.01153	0.044923	0.016566	0.033077	0.084317	0.016709	0.013922
4.21438	0.0160164	-0.0088191	0.0135104	0.006854	-0.00068	0.008414	0.019713	0.022934	0.03457	0.029632	0.002327	0.009815	0.007174	0.009399	0.001038	0.048792	0.014432	0.014298	0.007882	0.02111	0.004105	0.011011	0.013921	0.021446	0.018308	0.010494	0.034425	0.01802	0.024479	-0.01631	0.0237687	-0.00155	-0.00117	0.022676	0.023797	0.024525	0.03353	0.017779	0.185864	-0.00039	0.013245	0.017222	0.00483	0.048779	0.024547	0.011266	0.075209	0.021247	0.012417
4.23104	0.0254798	0.0107868	0.00800207	0.013001	0.006421	0.011903	0.014796	0.005805	0.045915	0.012616	0.018628	0.023509	0.010816	0.002412	0.006358	0.006944	0.006248	0.008737	0.013372	0.026616	-0.00234	0.017895	0.024053	0.021015	0.030382	0.006849	0.015048	0.022565	0.013648	0.018072	0.0279702	-0.00615	0.04671	0.027545	0.020244	0.021208	0.016857	0.007041	0.162666	0.027303	0.023482	0.022711	0.006251	0.08107	0.01628	0.019229	0.077159	0.019207	0.016462
4.2477	0.0193919	0.0107425	0.00323767	0.045527	0.008208	0.01735	0.011015	0.00171	0.034505	0.00029	0.015715	0.013501	0.010333	0.011298	0.008187	0.015901	0.011144	-0.00851	0.006635	0.016339	0.019842	0.005477	0.006747	0.017024	0.037715	0.015583	0.011815	0.012014	0.045582	0.007591	0.0168394	0.013559	0.008745	0.032783	0.012511	0.037756	0.011603	0.01349	0.272118	0.017817	0.02953	0.008193	0.01198	0.053689	0.008832	0.023084	-0.01313	0.005729	0.014631
4.26435	0.0133983	0.00650577	0.0219836	0.050533	0.006774	0.013933	0.014814	0.02047	0.038665	0.017624	0.013127	0.018503	0.001496	0.003849	0.007165	-0.01631	0.019071	0.012252	0.014699	0.01994	0.002518	0.01271	0.012265	0.010332	0.020848	0.004846	0.026253	0.011699	0.03667	0.001125	0.0527138	-0.01275	0.043102	0.029372	0.020411	0.024355	0.01871	0.008266	0.157744	0.015645	0.007789	0.010262	0.01106	0.034122	0.02366	0.020635	0.093301	0.017267	0.017867
4.28101	0.0166198	0.0171774	0.0153276	0.017537	0.007279	0.009386	0.014312	0.012901	0.042212	0.015193	0.00831	0.026585	0.00179	0.014679	0.006123	0.011938	0.020947	0.010797	0.019853	0.019001	0.019242	-0.00089	0.012206	0.017238	0.017235	0.006986	0.007145	0.012306	0.03408	-0.01176	0.0143498	-0.00418	0.013196	0.024809	0.010727	0.017594	0.019567	0.016536	0.296083	0.021086	0.039262	0.012277	0.012984	0.05493	0.00947	0.019961	0.030681	0.018096	0.00671
4.29767	0.01106	0.0146956	0.00112645	0.023189	0.013609	0.01721	0.023122	0.010891	0.016248	0.019142	0.014201	0.016217	0.005379	0.00355	0.006107	0.072764	0.006901	-0.0133	0.000273	0.021933	-0.00126	0.009052	0.018352	0.012821	-0.00351	0.016408	0.016072	0.015561	0.057268	0.014437	0.0193923	0.003243	0.034886	0.01399	0.005378	0.039187	0.025944	0.01263	0.165974	0.019291	0.018212	0.00542	0.014608	0.039835	0.006401	0.014451	-0.00585	0.006859	-0.00162
4.31433	0.0153469	-0.0307118	0.0127558	0.017392	-0.00419	0.011983	0.028997	0.015302	0.057338	0.030607	0.009872	0.015063	0.008529	0.009343	0.004516	-0.00099	0.009446	0.009575	0.012507	0.006951	0.015831	0.017468	0.005866	0.016778	0.016764	0.009556	0.00623	0.011433	0.008433	0.019841	0.0292689	-0.0022	0.037448	0.018586	0.017119	0.028821	0.031698	0.00751	0.213902	0.016117	0.025391	0.019724	0.009454	0.09133	0.011107	0.018763	0.066718	0.00988	0.014992
4.33099	0.0148692	-0.0192957	-0.0013815	0.010748	-0.00189	0.015427	0.009868	0.01193	0.000183	0.016939	0.001345	0.023434	0.017067	0.005145	0.005604	0.048707	0.006724	0.008082	0.024244	0.014237	0.009303	0.004703	0.013325	0.01986	0.031481	0.020957	0.007075	0.016311	0.018139	0.012651	0.0382785	0.010837	0.036837	0.028355	0.002725	0.010751	0.025005	0.008078	0.133497	0.016505	0.032209	0.01602	0.013505	0.08118	0.015831	-0.00556	0.083329	0.008112	0.01303
4.34764	0.011566	0.00547761	0.0156782	0.008841	0.006168	0.015329	0.009775	0.004168	0.054561	0.012249	0.01521	0.013558	0.013566	0.011113	0.011011	0.063881	0.015458	-0.00398	0.002563	0.026454	0.007693	0.005839	0.006106	0.019365	0.018218	0.010284	-0.0048	0.010004	0.031961	0.017984	0.025354	0.004425	0.017545	0.023786	0.024193	0.014951	0.018419	0.00169	0.017348	0.01882	0.012685	0.007821	0.016942	0.054803	0.01423	0.016855	0.046799	0.027013	0.002647
4.3643	0.00284436	0.00993592	0.0113814	0.04412	0.010644	0.002331	0.015624	0.020711	-0.00393	0.002223	0.007046	-0.00498	0.021966	-0.00684	-0.00578	0.030189	0.014808	0.015418	0.025856	0.009021	0.011525	0.01234	0.010739	0.026551	0.026904	0.017922	0.003501	0.011888	0.021801	0.015395	0.0181791	-0.00042	0.012537	0.015747	0.019611	0.016984	0.023436	0.011281	0.084924	0.004522	0.016348	0.009872	0.01562	0.057478	0.010948	0.010313	0.132917	0.006134	0.009698
4.38096	0.0154507	0.0085089	0.0185759	0.0438	-0.00259	0.014656	0.016279	-0.00063	0.02908	0.010625	0.012455	0.013752	0.008373	-0.00238	0.010528	0.058124	0.019255	-0.00667	-0.00024	0.019793	0.00941	0.013784	0.009306	0.020248	0.022505	0.006773	0.001327	0.014181	0.031987	0.001485	0.00936308	0.012784	0.039813	0.023683	0.019989	0.035827	0.024205	0.019295	0.157098	0.021254	0.03064	0.020041	0.008567	0.076978	0.01565	0.018011	0.126253	0.020337	0.005527
4.39762	0.017811	0.0127102	0.0155011	0.003074	-0.00405	0.017715	0.015441	0.014342	0.029432	0.010658	0.006732	-0.00892	0.011781	0.006973	-0.0057	0.061639	0.017778	0.009417	0.025178	0.016907	0.003462	0.011829	0.002823	0.017302	0.013541	0.014976	0.02067	0.012518	0.022011	0.014701	0.0197458	0.002414	0.049469	0.03393	0.006174	0.024501	0.021728	0.009729	-0.0232	0.008899	0.030316	0.015304	0.009013	0.069325	0.004267	0.016593	0.021721	0.017047	0.00724
4.41427	0.0144135	0.0440513	0.0140275	0.011304	-0.0083	0.003145	0.018414	-0.00288	0.011019	-0.00117	0.001334	0.008499	0.023625	0.011605	0.007005	0.01487	0.019213	0.004592	-0.01113	0.020264	-0.00568	0.007845	0.008622	0.019157	0.023111	0.01751	0.001903	0.008834	0.041501	0.017888	0.0218261	0.017174	0.023443	0.030694	0.014012	0.02353	0.008499	0.004921	0.096704	0.012145	0.014952	0.017821	0.002966	0.042383	0.01152	0.019741	0.059189	0.024378	0.008603
4.43093	0.0146366	-0.0088369	0.0205525	0.04749	0.023085	0.003799	-0.00164	0.016203	0.041312	0.021854	-0.00309	0.027877	0.006787	0.016947	0.006671	-0.02046	-0.00095	0.012034	0.010069	-0.00044	0.007724	0.0164	0.014571	0.016089	0.017307	0.0195	-0.0004	0.018435	0.033426	0.007248	0.0177623	0.019782	0.055258	-0.00333	0.02113	0.016132	0.029147	0.010873	-0.01182	0.010558	0.022174	0.013552	0.020672	0.052145	0.029202	0.024423	0.067014	0.019688	-0.00191
4.44759	9.1145e-05	0.0111591	0.0178143	0.03569	-0.00666	0.009096	0.019915	0.014051	0.020056	0.013484	0.006846	0.012209	0.018817	0.002441	0.011922	0.031401	0.015584	0.003437	0.00971	0.006699	0.018527	0.020118	0.008276	0.028163	0.006853	0.00911	0.028497	0.014066	0.034158	0.024776	0.017312	0.020417	0.042694	0.017738	0.014902	0.030358	0.010001	0.010727	0.019163	0.011228	0.014519	0.008253	-0.00051	0.01955	0.010205	0.002674	0.071012	0.014584	0.014593
4.46425	0.0214002	0.0418975	0.0204781	0.040581	0.006182	0	0.021196	0.018921	0.025285	0.017457	0.027166	0.020041	0.008627	0.00096	0	0.059566	0.016276	0.007364	0.016613	0.009354	0.013321	0	0.000634	0.019435	0.021773	0.005826	0.017455	0.012698	0.014999	0.02491	0.0200659	0.00968	0.02485	0.015818	0.010807	0.022833	0.011316	0.006388	0.173075	0.003652	0.019869	0.008347	0.007134	0.075071	0.003728	0.016497	0.050131	0.016476	0.011365
4.4809	0.018075	0.0400982	0.0186927	0.044326	0.014448	0.005415	0.012883	0.018754	0.051614	0.018824	0.024459	0.001003	0.016582	0.01408	0.007478	0.0374	0.008892	0.020313	0.008076	0.013248	0.015267	0.008419	0.010382	0.027897	0.019735	0.012202	0.008673	0.015386	0.048094	0.019866	0.0139962	0.007892	0	0.005379	0.008779	0.009788	0.008609	0.007023	0.123936	0.009513	0.02876	0.01538	0.00898	0.05671	0.022218	0.01337	0.096905	0.01295	0.003405
4.49756	0.00621044	0.0131622	0	0.046433	0.00643	0.008908	0.018267	0.014767	0	0.005967	0.001958	0.008135	0.000206	0.011006	0.012438	0.067856	0.015339	0.00473	0.007979	0.005799	0.007874	0.004466	0.013852	0.012002	0.011912	0.015701	0.017543	0	0	0.00949	0.0129468	0.002573	0.023824	0.02458	0.019023	0.029312	0.006515	0.014658	0.134425	0	0.0254	0.009737	0.004707	0.036797	0.003597	0.029613	0.007973	0.008817	0.009264
4.51422	0.0270921	0.0008243	0.00612819	0	0	0.004751	0.001201	0.010998	0.014214	0	0.012178	0.011769	0.004303	0	0.003592	0.038661	0.00987	0.005533	0.008355	0	0.004018	0.008593	0.009394	0.019892	0.023922	0.017197	0.025141	0.010153	0.028725	0.013626	0.0304598	0.034448	0.022587	0.018836	0.010869	0.02059	0.024541	0.010919	0.078226	0.006705	0.024567	0.011051	0	0.002219	0.005039	0.022556	0.043096	0.020423	0.013234
4.53088	0.0159252	0.0554054	0.0184483	0.018068	0.008556	0.009443	0.008616	0.003933	0.038534	0.01771	0.019246	0	0.008466	0.009131	0.009202	0	0	0	0.023065	0.018622	0.018255	0.003379	0.012978	0.022418	0.017841	0.008633	0.031389	0.016751	0.024941	0.001439	0.0302328	0.008945	0.04461	0	0	0.029502	0.002912	0.0049	0.098519	0.015593	0.023785	0.00896	0.004674	0.051276	0.013534	0.024623	0.078294	0.0109	0
4.54753	0.0142815	0.0168937	0.00351397	0.011009	0.011616	0.009701	0.002583	0.015654	0.006442	0.0151	0.024627	0.014774	0.017987	0.014878	0.00287	0.017573	0.006203	0.009737	0.003212	0.02089	0	0.005962	0.006809	0	0.020888	0.016663	0.009372	0.008324	0.032083	0.00036	0.0404555	0.010902	0.033038	0.028703	0.005287	0.016184	0.011401	0.004747	0.066648	0.00705	0.015049	0.002933	0.002562	0.053993	0.017476	0.022011	0.101989	0.006534	0.003849
4.56419	0.0137001	0.00492807	0.0115975	0.052731	0.008985	0.007216	0.00985	0.013388	0.066115	0.007521	0	0	0	0.000441	0.012046	0.036443	0.018878	0.00649	0	0.017208	0.000379	0.007199	0.009879	0.018746	0.009371	0.016742	0.022392	0.024449	0.035902	0.023241	0.00381073	0.017557	0.013787	0.014659	0.009975	0.003753	0.011961	0	0	0.012782	0.032276	0	0.00519	0.071434	0.011766	0.014189	0.043837	0.014866	0.004344
4.58085	0.0101674	0.0214141	0.0197802	0.022663	0.004924	0.007109	0	0.009778	0.015414	0.007582	0.007301	0.005963	0.008069	0.018435	0.005391	0.093985	0.007161	0.005578	0.007865	0.01178	0.006757	0.011191	0.01677	0.030858	0.017586	0.018641	0	0.008404	0.028464	0.007461	0.0297415	0.017145	0.001277	0.016258	0.00806	0.010315	0.014288	0.009495	0.142212	0.018589	0.015579	0.008528	0.014314	0.04121	0.006256	0.026802	0.050847	0.000156	0.010822
4.59751	0	0	0.00697834	0.020115	0.011135	0.007982	0.013238	0.016984	0.034244	0.011877	0.00486	0.007306	0.014853	0.020548	0.002123	0.037752	0.02418	0.016763	0.012262	0.006827	0.025178	0.007061	0.002144	0.019272	0.023174	0.014366	0.007254	0.014341	0.009322	0.017193	0.0218782	0.012317	0.019563	0.02247	0.016395	0.019619	0.013736	0	0.13854	0.008637	0.017997	0.004368	0.001507	0	0.002568	0.005103	0.1109	0.005428	0.003357
4.61416	0.0132883	0.0292937	0.0209811	0.013292	0.000634	0.017975	0.009809	0	0.05014	0.023298	0.005088	0.002394	0.008564	0.008192	0.007514	0.014373	0.007908	0.013115	0.012951	0.010609	0.015867	0.01543	0	0.011817	0	0.007756	0.023344	0.017204	0.021069	0	0.00375491	0	0.02875	0.003759	0.017249	0.033354	0.00479	0.002308	0.12906	0.01174	0.018397	0.019062	0.005939	0.049167	0.019707	0.019466	0	0.013822	0.007356
4.63082	0.0132475	0.0262358	0.0213034	0.030273	0.015892	0.016124	0.006833	0.003726	0.051575	0.008904	0.018568	0.01705	0.005404	0.005017	0.002139	0.070013	0.01153	0.010776	0.002409	0.018599	0.005656	0.000237	0.001542	0.013117	0.025098	0	0.012139	0.00701	0.008529	0.024216	0	0.000914	0.03545	0.036177	0.006468	0	0	0.003632	0.022391	0.012545	0	0.008622	0.004701	0.067612	0	0	0.117268	0	0.001111
4.64748	0.0190053	0.0245606	0.017414	0.018093	0.011793	0.019636	0.016155	0.018075	0.009598	-0.0113	-0.00586	0.019615	0.008327	0.012801	0.008748	0.07537	0.006203	-0.00096	0.023498	0.002222	0.013349	0.002931	0.006156	0.021342	0.024211	0.001378	0.015785	0.017152	0.055306	0.016675	0.0204529	0.022608	0.021378	0.028502	0.021501	0.017246	0.00231	0.004041	0.0516	0.014061	0.027498	0.008915	0.004159	0.05693	0.013705	0.013453	0.051365	0.007229	0.006001
4.66414	0.0137975	0.0334595	0.0118278	0.026734	0.010787	0.015186	0.015164	0.012966	0.023042	0.006648	0.014814	0.003071	0.008461	0.000554	-0.00186	0.054198	0.014693	0.00361	0.008862	0.018978	0.009058	0.010936	0.011274	0.014743	0.021153	0.015449	0.007021	0.011281	0.034917	0.010585	0.0258378	0.013325	0.041023	0.00947	0.013042	0.013208	0.007465	0.008227	-0.02279	0.009734	0.024104	0.004637	-0.00337	0.05963	-0.00096	0.007698	0.061164	0.014689	0.007714
4.68079	0.0011346	0.0410643	0.00735383	0.059845	-0.00033	0.012431	0.012599	-0.00027	0.000782	0.004862	-0.0005	-0.0084	0.014777	-7.8e-05	0.007498	0.024784	0.010169	0.007029	-0.00237	0.011227	0.010511	0.008328	0.009059	0.01953	0.019053	0.010579	0.009498	0.005204	0.04969	0.006943	0.0213646	0.025886	0.035369	0.020267	0.00444	0.030009	0.014444	0.022633	0.145197	0.001587	0.011512	0.003115	0.002613	0.068717	0.006731	0.014709	0.035	0.014597	0.008689
4.69745	0.0127352	0.0306941	0.00804812	0.056125	0.014229	0.005768	-0.00327	0.004001	-0.00507	0.002888	0.005408	0.012266	0.005761	0.001359	-0.00101	0.063117	0.006933	0.006184	0.013976	0.023475	0.013301	0.013083	0.007581	0.014245	0.009016	0.01388	0.000233	0.013113	0.036321	0.019372	0.0197458	0.013802	0.039018	0.017188	0.002438	0.029391	0.007022	-0.00619	0.003631	0.009932	0.012706	0.004785	0.006251	0.062625	0.022515	0.019279	0.033495	0.001081	-0.00342
4.71411	0.00608472	0.0102107	0.00848382	0.030919	-0.00334	0.009561	0.004894	0.009223	0.025807	-0.00804	0.025446	0.012536	0.006827	0.007351	0.00722	0.019827	0.016121	-0.00435	0.004471	0.001588	0.004413	0.005831	-0.00324	0.014129	0.008712	0.00789	0.018909	0.015518	0.054372	0.005516	0.0208734	0.012913	0.027962	0.030079	0.007053	0.001106	0.001796	0.004911	-0.00758	0.015712	0.03353	-0.00408	0.002355	0.038206	0.007343	0.008571	0.017525	0.002206	0.002425
4.73077	0.012974	0.0275919	0.017623	0.021227	0.009357	0.014448	0.009076	0.017712	0.018309	0.014047	0.018698	-0.001	0.005927	0.010252	-0.00256	0.035958	0.023003	0.023944	-0.02185	0.026767	0.003596	0.001655	0.002969	0.017261	0.00904	0.010478	0.035071	0.019843	0.0443	6.27e-05	0.0212046	0.009019	0.020583	0.014806	0.014193	0.023447	0.004266	-0.00633	-0.01162	0.004104	0.003832	0.002819	0.007491	0.045884	0.010752	0.014326	0.056178	0.002015	0.000134
4.74742	0.0147215	0.0248265	0.0245765	0.068831	-0.00327	0.000168	0.017125	-0.00069	0.014084	0.0058	-0.00756	0.007624	0.014657	-0.0066	0.001587	0.055906	0.002053	0.017894	0.001441	0.00282	-0.00229	0.016936	0.000431	0.014543	0.017082	0.008903	0.01354	0.014101	-0.00714	0.015094	0.0263848	0.006298	0.015099	0.048725	0.01258	0.022476	0.012404	0.006242	0.045992	0.007289	0.009791	0.00729	0.000345	0.095878	-0.00061	0.000661	-0.04033	0.013312	-0.00151
4.76408	0.0145204	0.0284073	0.0152603	0.014994	-0.00878	0.010177	0.012858	0.005108	0.062985	-0.00043	0.00339	0.021721	0.010363	-0.01076	-0.00056	0.018385	0.009059	0.003828	-0.00682	0.018329	-0.00438	-0.0001	0.013016	0.029813	0.014237	0.009468	0.007217	0.024732	0.035257	0.008611	-0.0189383	-0.01447	0.00632	0.009252	0.022213	0.018224	0.001272	-0.00462	0.080042	0.004754	0.028399	-0.00262	-0.00546	0.109775	0.003739	0.017703	0.0272	0.009212	-0.00478
4.78074	0.00819049	0.0221763	0.0132163	0.035575	0.00716	0.006493	0.009786	0.003041	0.02595	0.001273	-0.0026	0.026912	0.003765	0.010708	0.000996	0.085417	0.016121	0.004311	0.00598	0.021504	0.004492	0.007575	0.008167	0.024109	0.010341	0.009201	0.01819	0.015916	0.023528	0.010903	0.0168171	-0.00012	0.009588	0.020278	0.017744	0.02252	-0.00207	0.00256	-0.01384	-0.00053	0.019166	0.004118	-0.00073	0.049403	0.015791	0.00793	0.037444	-0.00325	0.000838
4.7974	-0.001958	0.0305346	0.00824649	-0.0019	0.013194	0.00534	0.017876	0.004282	0.007263	0.002451	0.002636	0.014892	0.00829	0.002591	-0.00555	0.054743	-0.00311	0.00978	0.013617	0.005648	0.001508	0.008268	0.00974	0.023501	0.006184	0.009896	0.026074	0.031213	0.032807	0.014487	0.0152429	0.007286	0.021432	0.024662	0.009753	0.024783	0.000957	0.001988	-0.08391	-0.00119	0.033353	0.00542	0.001711	0.061393	0.012505	0.001626	0.048897	-0.00619	-0.00258
4.81406	0.0129583	0.017656	0.0148989	0.044446	0.005162	0.009343	0.007764	0.011536	0.002778	0.02342	0.003293	0.022885	0.005437	-0.00684	0.002077	0.01041	0.005543	-0.00153	0.014004	0.013692	0.010827	0.015021	0.004095	0.022696	0.006575	0.003966	0.023129	0.008138	0.035963	0.005763	0.0181903	-0.00265	-0.00567	0.020414	0.006025	0.002619	0.003263	0.003601	0.120023	0.015204	0.02675	0.004012	0.000434	0.039514	0.019642	0.007153	0.056425	0.014485	0.01348
4.83071	0.00869021	0.0113452	0.0128834	0.04005	-0.00018	0.012271	0.012728	0.005199	0.043672	-0.00432	0.018638	0.000407	0.017125	-0.00529	0.003716	0.036806	0.011936	0.00947	0.002215	0.01856	0.009725	0.008643	0.013559	0.023811	0.023416	0.006248	0.005637	0.012252	0.066581	0.004245	0.0059431	0.013176	0.032175	0.026163	0.009579	0.011012	0.008666	0.002656	-0.09021	0.005732	0.034127	0.010749	0.005058	0.031945	0.017795	0.021612	0.024806	-0.00311	0.006151
4.84737	0.00910822	0.0328391	0.00877429	0.039439	-0.01026	0.006305	0.011985	0.012794	0.025416	-0.00495	0.017033	0.004585	0.005761	0.01549	-0.01018	0.058706	0.008545	0.002391	0.024825	0.018321	0.004926	0.010264	0.008257	0.006749	0.015413	0.011046	0.010145	0.019494	0.016499	0.013099	0.00780753	-0.00441	0.015676	0.01894	0.001021	0.011575	0.011465	0.002017	0.013717	0.005046	0.023776	0.008144	-0.0053	0.007931	0.015375	0.012022	0.050427	0.008302	0.002452
4.86403	0.00599986	0.0163265	0.012019	0.020671	0.017875	0.007816	0.011853	0.018123	0.003417	-0.00419	0.012433	0.005082	-0.00025	0.005935	0.004575	0.055106	0.005527	0.009125	0.020542	-0.00104	0.009504	0.002895	0.006747	0.021258	0.017662	0.008548	-0.0004	0.000392	0.022333	0.019251	0.0016337	-0.01483	0.002616	0.018679	0.031043	0.020071	0.001513	-0.00289	-0.15565	0.01168	8.83e-05	0.01028	-0.00049	0.035666	0.01244	0.018867	0.044577	0.008187	-0.0042
4.88069	0.0162835	0.00983842	0.0123591	0.020556	0.004757	0.001722	0.007386	0.003775	0.025455	0.002676	0.000868	0.009673	0.011125	-0.0015	0.001045	0.028565	0.001377	0.008184	0.01348	0.016111	-0.00041	0.010175	0.003211	0.02924	-0.0089	0.019427	-0.01254	0.005694	0.043507	0.008662	-0.00172302	0.00818	0.033065	0.01343	0.003089	0.006233	-0.00441	0.011011	-0.00771	0.004145	0.011671	0.009851	0.00065	0.03986	0.015212	-0.00271	0.040751	0.001253	0.000849
4.89734	0.00873107	0.0247822	0.00431807	0.011715	-0.0138	-0.00024	0.001786	0.001042	0.005933	0.003467	0.004513	0.002891	0.004959	0.000918	0.00259	0.047847	0.01845	0.019024	0.000535	0.020369	0.001745	0.008265	0.005746	0.02737	0.013124	0.001187	-0.00095	0.026616	0.021583	0.008022	0.0219117	0.007053	0.03808	0.006734	0.013667	0.014321	0.006519	-0.00723	-0.05216	-0.0007	0.029686	0.010274	0.004827	0.053082	0.017842	0.019184	-0.00373	-0.00114	0.002115
4.914	0.0129709	0.00353651	0.00420826	0.02366	-0.00556	0.001522	0.009195	0.002481	0.02818	0.006999	0.01023	0.007832	0.012563	-3.3e-05	-0.00479	0.08029	0.002004	0.006621	-0.00876	0.019136	0.005127	0.005091	0.00486	0.013067	0.01698	0.015167	0.001849	0.009784	0.034001	0.004981	-0.0149899	0.002359	0.025808	0.017335	0.011519	0.004185	0.00631	-0.00035	8.07e-05	0.002111	0.009169	0.007867	-0.00512	-0.00979	0.018244	0.013104	0.081404	0.005238	0.001306
4.93066	0.0106074	0.0065944	0.0110626	0.024916	-0.0151	0.003192	0.007624	0.004887	0.011684	0.003948	-0.00182	-0.00681	0.005814	0.005104	-0.00069	0.132319	0.005643	0.010414	-0.02083	0.019244	0.001066	0.015756	0.002908	0.014407	0.010583	-0.0024	0.019628	0.015586	0.027967	0.011334	0.0163147	0.002488	0.06149	0.022448	-0.01247	0.021541	-0.0015	-0.00327	0.13846	0.007493	0.022784	-0.00256	-0.00216	0.034688	0.014835	0.013407	-0.04438	0.000462	-0.00417
4.94732	0.00290721	0.0209177	0.01051	0.03982	-0.00665	0.001416	0.015743	0.009597	0.02046	0.003642	0.021785	-0.01275	0.007423	0.005908	0.005391	0.058706	0.020023	-0.0074	0.003058	0.021018	0.010353	-0.00449	0.008537	0.027781	0.008954	-0.00266	0.019788	0.013445	0.008128	0.012978	0.011328	0.001689	0.013495	0.013761	0.025443	0.015062	0.001591	0.007556	0.128495	0.000502	0.034102	0.002003	-0.00121	0.03673	0.012103	0.010804	0.01945	-0.00745	0.004462
4.96397	0.00950738	0.0307118	0.012476	0.03197	-0.00684	0.00872	0.021178	0.003792	0.030632	0.004617	0.004763	0.003497	0.007438	-0.00143	0.006737	0.085514	0.008207	0.009766	-0.01584	0.00821	-0.00095	-0.00897	0.005552	0.021267	0.024389	0.006561	0.011689	0.01773	0.008598	0.014935	0.0101669	0.01404	0.031319	0.002975	0.007649	0.016778	-0.00625	0.005241	0.060677	0.015742	0.010826	0.008555	0.005831	0.063064	0.010919	0.017682	-0.02308	0.007602	-0.00283
4.98063	0.00498469	0.0119834	0.0159014	0.043184	-0.00355	-0.00072	-0.00443	0.02356	-0.00211	0.011661	0.010768	0.012119	0.005248	0.005858	0.004742	0.08412	-0.00098	0.012615	0.025463	0.01343	-0.00031	0.009581	0.003773	0.012601	0.010255	0.015634	0.00413	0.011496	0.008564	0.001054	0.0260499	-0.00296	0.023246	0.00588	0.013285	0.021133	0.003922	-0.00789	-0.04418	0.012068	0.01221	0.011981	0.001007	0.058845	0.013444	0.000229	0.097028	0.00527	-0.00043
4.99729	0.0254043	-0.0179307	0.0147643	0.016456	-0.0005	0.005827	0.013875	0.01067	0.047545	0.007554	0.000195	-0.00499	0.006098	0.004212	-0.00318	0.006944	0.00239	0.008618	0.000382	0.026713	0.00637	0.008807	0.00287	0.016514	0.021153	0.014096	0.006105	0.007646	0.030251	0.018707	0.022202	0.014155	0.019876	0.023911	0.011875	0.015256	0.000872	0.000593	-0.03086	0.00649	0.011083	-0.00047	-0.00097	0.060583	0.013013	-0.00075	0.029693	-0.00533	0.003557
5.01395	0.0117546	0.0198187	0.0058696	0.021727	0.010358	0.004762	0.011281	0.018598	0.0169	-0.00625	0.006151	-0.00231	0.013893	-0.00458	-0.00551	0.031268	0.016147	0.012734	0.018731	0.01122	0.00911	0.013424	0.004034	0.029014	0.011647	0.008206	0.010344	0.014487	0.019935	0.009197	0.0209367	0.00149	0.008596	0.00204	0.011337	0.013572	0.001297	-0.00173	-0.09049	-0.00365	0.019789	-0.00473	-0.004	0.07707	0.007992	0.017578	-0.01888	-0.00431	-0.00385
5.03061	0.00431525	0.00764029	0.00749552	0.003249	-0.00543	0.003573	0.012249	0.003367	-0.01239	-0.01406	0.012509	-0.00376	0.002363	-0.00057	-0.00755	0.010132	8.36e-05	0.007061	-0.01512	0.007654	0.002404	0.004359	0.010822	0.02351	0.006234	0.005141	0.01977	0.007506	0.040516	-0.00777	0.00747632	0.004549	0.012102	0.013305	0.010698	0.016041	0.000198	-0.00191	-0.05285	0.002643	0.017825	-0.00223	-0.00256	0.059604	0.006582	0.006712	0.018191	9.39e-05	-0.0007
5.04726	0.00198948	0.0196857	0.0175734	0.033437	-0.02136	0.018807	0.009827	0.00939	0.032171	0.010727	0.004486	-0.02293	-0.01237	0.005464	0.000496	0.030541	-0.00145	-0.00869	-0.00201	0.001959	-0.0143	0.003971	0.012217	0.007612	0.004488	0.001366	0.011888	0.009432	0.013281	-0.01135	-0.00616638	0.013444	0.030062	0.0109	-0.00323	0.007382	0.00484	-0.00211	-0.11579	0.006035	0.018279	0.005688	0.005708	0.037421	0.008365	0.02765	-0.02483	0.012526	0.000768
5.06392	0.000198	-0.0107602	0.0115019	-0.01379	-0.0007	0.015272	0.010691	-0.00071	-0.01282	0.000363	0.007822	0.004425	0.005067	-0.01154	-0.00011	0.024735	0.003253	0.005399	0.001578	0.015763	-0.00409	0.011673	-5.3e-06	0.007536	0.004465	0.012005	0.01828	0.008943	0.040455	-0.00397	0.0180824	0.019419	-0.00272	-0.00485	0.007838	0.019663	-0.01064	-0.00168	0.007544	0.002858	0.009918	0.002027	0.000147	0.040619	0.024011	0.008346	0.034358	0.011876	-0.00699
5.08058	0.0124209	-0.0038379	0.0135245	0.009021	-0.00895	0.003108	0.022503	0.016209	0.025729	0.006151	-0.00276	0.018522	0.002803	0.000137	-0.00172	0.026941	0.007268	0.003567	0.002534	0.01222	-0.00774	-0.0028	-0.00036	0.029619	0.001202	0.00525	0.022105	0.007623	0.027513	-0.01636	-0.000275385	-0.00092	0.019359	0.017373	0.000501	0.001193	0.011188	0.002816	-0.00767	-0.01113	0.013993	0.002344	-0.0002	0.06854	0.011676	0.012663	-0.00496	0.008101	0.00238
5.09724	0.00782905	0.0297368	0.00260714	0.006298	-0.01258	0.006792	0.015081	0.010486	0.04598	0.00443	0.008733	-0.00339	0.007649	-0.00631	-0.01452	0.026626	-0.00031	0.000384	0.000718	0.012815	0.010582	0.003697	-0.00215	0.007337	0.01688	0.001593	0.017005	0.016843	0.012767	0.00949	0.0220196	0.019524	0.027527	-0.01292	0.008369	0.01574	-0.00264	-0.00258	0.136321	-0.00679	0.017421	-0.00299	0.000812	0.055757	-0.00507	0.010426	0.003357	0.013054	0.004518
5.11389	0.013106	0.00592078	0.00585543	0.046463	0.005105	0.010707	0.015477	0.007804	0.018739	0.004723	0.017814	0.016137	0.004733	0.000686	0.005682	0.02739	0.009072	0.002433	-0.0121	0.022598	-0.00933	-0.00113	0.005914	0.009832	0.008977	0.002358	0.011976	0.011144	0.021854	0.022363	0.00562306	0.005309	-0.00421	0.010014	-0.00037	-0.00619	0.00783	-0.00283	-0.10211	-0.00278	0.014805	0.004408	-0.00397	0.080741	0.009086	0.013569	-0.00227	0.011691	0.003927
5.13055	-0.0037841	-0.0038911	0.00358127	-0.0043	-0.01203	0.003799	0.008812	-0.00033	0.039538	-0.00217	-0.02253	0.022289	0.01335	0.002877	-0.00297	0.075103	0.010359	-0.00194	-0.01235	0.024398	-0.00933	0.006438	-0.00024	0.013852	0.010961	0.012642	0.006356	0.009778	0.022883	0.008971	0.00577191	-0.00108	-0.00216	0.009013	-0.0105	0.01866	-0.00334	-0.00034	-0.01485	0.000375	0.010225	-0.00391	0.005795	0.005046	0.01386	0.001356	0.015032	0.0127	-0.00825
5.14721	0.0142532	0.0177092	0.00792414	0.017126	-0.01798	0.003188	0.021556	0.015215	0.002673	0.004246	0.025972	-0.00213	0.000729	-0.00643	-0.00668	0.064378	0.002963	0.003254	0.006942	0.002384	0.004898	0.000417	0.007522	0.004558	0.007638	0.012763	0.010809	-0.00277	0.028769	-0.00315	-0.00108293	0.001853	0.022682	0.019663	-0.01528	0.029934	0.018256	-0.00085	-0.05991	-0.00037	0.022498	0.00484	0.002259	0.031507	0.025775	0.006417	-0.0639	0.105407	0.008271
5.16387	0.0106828	0.0141461	0.00678706	0.010834	-0.01322	0.00329	0.014607	0.004638	-0.01654	-0.01972	0.01023	-0.01235	0.003982	-0.00421	-0.0076	0.00852	0.000994	0.001704	0.005564	0.012742	-0.01086	0.00574	0.003491	0.018468	0.015449	0.010712	0.014311	0.001391	0.007709	-0.00371	0.000580541	0.000924	0.014637	0.025799	-0.00659	0.010446	0.010193	0.007038	0.006657	-0.00189	0.003575	-0.00201	-0.01293	0.020681	0.011679	-0.00313	-0.04811	0.130515	0.022107
5.18052	0.00839478	-0.0032263	0.00143109	0.022894	0.002736	-0.00448	-0.01389	0.012847	-0.03924	-0.01246	-0.00879	-0.00215	0.004592	0.001473	-0.00198	-0.03261	0.00822	-0.00029	-0.00675	-0.00377	-0.00601	0.001444	0.008955	0.016702	-0.00333	0.005854	0.01925	0.00383	-0.01097	0.008084	-0.00135087	-0.01379	0.042395	0.003655	0.00319	0.023598	0.01652	-0.0074	0.141889	0.012258	-0.01253	0.009419	0.006427	0.016783	0.015208	0.001073	-0.01382	0.122137	0.024952
5.19718	0.0106294	0.00045204	0.00394259	0.036185	-0.01918	0.011779	0.001685	0.018134	-0.01691	0.001232	0.00307	-0.01258	0.004597	-0.00348	-0.00233	0.04289	0.008024	-0.00097	0.003144	0.002504	-0.00699	0.000302	0.001488	0.004469	0.000951	0.0019	0.013504	0.005304	0.018958	-0.00095	-0.00359116	-0.00071	0.028723	0.007153	0.003688	0.008532	0.010133	-0.00635	0.142494	-0.01102	0.005455	-0.01363	-0.00067	0.070438	0.01544	0.016684	-0.02495	0.087372	0.013226
5.21384	0.00825649	0.00447604	0.0124547	-0.00477	0.002174	0.002159	0.005285	0.010684	0.044911	-0.0127	-0.00717	-0.00797	-0.00012	-0.01183	-0.0057	0.040418	0.002123	0.000303	-0.00563	0.010435	-0.02267	0.007228	0.004465	0.009916	0.00205	0.016426	0.025374	0.000876	0.062334	0.004032	0.00208399	-0.00902	0.013244	0.008888	-0.00572	0.008607	0.011961	-0.00762	-0.13757	-0.0018	0.019659	0.000172	-0.01054	0.021677	0.004267	0.0021	0.018561	0.081305	0.014634
5.2305	0.00408267	-0.0224156	0.0138327	0.031179	-0.02839	-0.00211	0.015109	0.018867	0.011332	0.009589	0.000976	0.018233	0.011238	0.000131	-0.00094	0.087138	0.007998	0.013502	0.009642	0.016814	-0.01567	0.002572	-0.00229	0.020748	-0.0094	0.014244	0.025805	0.00215	0.012906	0.000678	0.00539605	0.002667	0.022485	-0.00475	0.001617	0.005972	0.018834	-0.00527	-0.02566	-0.00085	-0.00021	-0.00222	0.002721	0.036578	0.015708	0.012106	-0.00896	0.162339	0.02136
5.24715	-0.0010466	-0.0261117	0.00157987	-0.00079	0.000567	-0.00183	0.00587	-0.00113	-0.00186	-0.0193	0.002495	0.002456	0.010821	-0.00207	-0.00178	0.067395	0.0061	0.00543	0.02581	0.015234	-0.00922	0.004304	-0.00243	0.017828	-0.00164	0.01033	0.028966	0.00446	0.016482	0.002539	-0.00372886	0.005021	0.023939	0.013441	0.003136	-0.0073	0.004648	0.003948	-0.00637	-0.01658	0.008067	0.004894	0.000533	0.074564	0.009267	-0.00026	0.035938	0.151249	0.035514
5.26381	0.00191405	0.0196237	0.0138185	-0.00893	0.003303	0.001094	0.012576	0.001991	0.024829	-0.00095	-0.00092	-0.01741	-6.8e-05	-0.00117	-0.00136	0.039957	0.010803	0.005494	-0.00194	0.011992	-0.0226	0.008531	0.004316	0.01404	0.00521	0.012366	0.020238	0.0077	0.037847	0.032676	0.00150345	0.000353	0.036293	0.016269	0.002867	0.000903	0.013505	-0.00422	0.013596	-0.00687	0.000845	0.005858	0.000282	0.03057	0.017958	-0.00502	0.026435	0.189596	0.039546
5.28047	-0.0081402	-0.0227702	0.002763	0.007174	0.002998	-0.00358	-0.00178	0.01432	0.067706	-0.0092	-0.00727	0.005934	-0.0073	-0.00528	0.006489	-0.01834	0.010337	-0.00358	0.006077	0.026817	-0.02001	0.016645	-0.01217	0.022297	0.012885	0.004713	0.01451	0.004073	0.00845	0.011915	-0.00351674	0.008796	0.02907	0.018428	-0.0012	0.003606	0.003352	-0.01083	-0.07899	0.0207	0.010027	0.004208	-0.00258	0.054213	0.002895	-0.00465	0.004838	0.133657	0.031869
5.29713	0.0106011	-0.0036872	-0.00188805	0.018623	-0.01368	0.00481	0.008771	0.002469	0.024425	-0.01046	0.015243	0.007775	-0.00261	0.008761	-0.01223	0.020591	-0.0086	-0.00167	-0.01301	0.015273	0.009998	0.00524	6.12e-05	0.018621	-0.01175	0.007474	0.019842	-0.01137	0.014712	0.018908	0.0270063	-0.01206	0.039466	0.005097	-0.0029	0.005667	0.004092	-0.01089	0.098439	-0.00423	0.011915	-0.01403	0.000869	0.040231	0.014965	-0.00373	-0.04613	0.169297	0.038868
5.31379	0.0151709	-0.0098473	-0.00159049	0.018533	-0.0221	-0.00036	0.014058	0.009294	-0.00868	0.00766	-0.01076	-0.00695	0.001174	-0.00749	-0.00234	0.053482	0.013181	0.014407	0.002506	-0.00089	-0.00026	0.008296	0.004412	0.014917	0.009646	0.000501	0.022428	0.004706	0.035318	0.008197	-0.00562678	-0.01419	0.029246	-0.00123	0.002391	0.008615	0.00546	-0.00423	-0.04402	0.000496	0.008105	-0.00259	-0.0035	0.038206	0.006811	0.008471	-0.02283	0.161308	0.060381
5.33044	0.00130432	0.0104589	-0.00873178	0.024185	-0.02292	0.002658	0.00991	0.004095	0.023825	-0.00297	0.004839	-0.00014	-0.00641	-0.01286	-0.00999	0.030322	0.004604	-0.00675	-0.00531	0.004408	-0.0168	-0.00411	-0.0022	0.017186	0.012226	0.001693	0.001166	0.007268	0.016499	-0.001	0.000602869	-0.00928	0.010533	0.011183	0.001686	-0.0027	-0.00301	-0.00343	0.103643	-0.00846	0.008832	-0.00738	-0.00516	0.016876	-0.00049	-0.00256	-0.07373	0.119086	0.03757
5.3471	0.0119557	0.00209177	0.00219977	0.013086	-0.0179	0.004914	0.013769	0.006063	0.001591	-0.01276	0.007296	0.003947	0.011452	0.004695	-0.00653	0.054925	0.001026	-0.00283	0.017416	0.02616	0.00667	-0.00253	0.000626	0.007496	0.006486	0.001875	0.022679	0.004454	0.022124	0.008749	-0.00591705	0.010623	-0.01875	0.013604	0.009524	0.00233	0.002902	-0.01518	-0.10998	0.006479	0.015234	-0.00616	0.006107	0.01874	0.016364	0.009049	-0.01375	0.121493	0.024422
5.36376	-0.0010277	-0.0260408	0.0140523	0.009988	-0.01011	-0.00676	0.005608	0.004822	-0.00855	-0.00619	0.011397	-0.00105	-0.00033	0.002576	-0.01195	-0.03279	0.011266	0.00399	0.003446	0.01513	-0.00483	0.006728	0.005871	0.012989	0.011849	0.006767	0.001562	0.005236	0.019246	0.011246	-0.0025194	-0.01973	0.023498	0.018929	0.001235	0.009899	0.005247	-0.00778	-0.00565	0.000774	-0.00239	-0.0161	0.003904	0.015956	0.017016	0.000337	-0.03697	0.109491	0.021569
5.38042	0.0125749	-0.0092977	0.000754511	-0.01844	-0.02825	0.006568	-0.00639	0.014408	0.02479	0.011853	0.000504	-0.00819	-0.00535	0.003401	-0.00104	-0.01199	0.010861	0.009903	-0.00733	0.002971	-0.00034	0.002712	0.00458	0.003583	0.00205	0.004846	0.015299	-0.00365	0.027034	0.013776	0.021227	-0.01627	0.011511	0.00495	-0.0102	0.012126	-0.00239	0.004417	-0.02404	-0.00679	0.015549	-0.01596	0.000824	0.041252	0.008676	-0.00021	-0.00558	0.077763	0.02454
5.39707	0.00572643	0.00434309	0.00162946	-0.00515	-0.01495	-0.00351	0.02396	0.011607	0.019743	-0.02336	-0.00574	0.003478	-0.00346	-0.008	-0.01009	0.013877	0.004211	-0.01038	0.011681	0.006186	-0.00436	-0.00746	0.007086	0.006419	-0.00111	0.002088	0.009731	-0.0014	0.015287	0.004023	0.0166459	-0.00527	0.02275	0.006935	0.00069	0.001276	-0.00201	-0.00972	-0.02138	0.009814	0.00522	-0.00866	0.00291	0.046948	-0.00063	0.007668	-0.05001	0.118128	0.031855
5.41373	0.00308008	-0.005584	0.0082642	-0.00635	-0.02691	0.005571	0.023251	0.006133	-0.00143	0.001187	-0.00068	0.007846	0.00464	-0.00223	-0.00346	0.064923	0.010063	-0.01101	-0.0066	0.001406	-0.0135	0.011751	-0.00456	0.002773	0.003375	-0.00017	0.019501	0.009234	0.014049	0.016089	0.0130436	-0.01354	0.010668	0.023683	0.013706	0.012146	0.008039	-0.01354	-0.11962	-0.00224	0.007306	-0.01264	-0.00679	0.019702	0.005731	0.002246	-0.07977	0.164821	0.049747
5.43039	0.00626073	-0.0201289	0.000747427	0.018678	-0.00602	-0.00918	0.006791	0.026278	-0.00802	-0.00739	-0.00791	-0.00709	-0.00651	0.007295	-0.01266	0.046138	0.003674	0.001514	0.01438	0.009269	-0.00315	-0.00365	0.003917	0.016604	0.007523	0.01358	0.013701	-0.00032	0.029449	0.001669	0.015135	-0.00044	-0.00065	-0.00647	-0.01118	-0.00658	0.007624	-0.009	-0.01545	0.000769	0.012067	-0.00215	0.000947	0.025685	0.010484	0.001813	-0.03557	0.176241	0.025188
5.44705	0.00217805	0.0192514	0.00659223	0.030243	-0.00876	-0.00078	0.004765	0.007391	0.018074	-0.00808	0.002615	0.002716	0.008415	0.010604	-0.00859	0.120963	0.010189	0.004293	0.023942	0.006978	-0.00055	0.000477	-0.00524	-0.00465	0.021203	0.002634	0.002586	0.000424	0.03101	0.0112	-0.00167092	-0.00061	0.028852	-0.00187	0.005298	0.000281	0.019762	-0.00819	0.007625	-0.00831	-0.00032	-0.00253	-0.01105	0.045058	0.003992	0.000753	0.003801	0.118695	0.032166
5.4637	0.0176413	-0.0311727	-0.0126885	-0.00498	-0.03439	-0.00396	-0.00857	0.009883	0.018348	-0.00137	-0.01657	-0.00566	-0.00464	-0.01416	-0.00479	0.037533	-0.00069	-0.01209	0.003804	0.022381	-0.00356	-0.00192	-0.00424	0.016972	-0.01086	0.004051	0.013951	0.002376	0.028534	0.002363	0.000614033	-0.02128	-0.00428	0.00731	-0.00444	0.002219	0.001031	-0.01792	-0.07496	-0.0168	0.009051	-0.00012	-0.01607	0.016285	0.019128	-0.00716	-0.01469	0.076971	0.028004
5.48036	0.00083602	-0.0205455	0.00716608	-0.01083	-0.01199	0.002603	0.012645	0.002384	0.030149	0.000914	-0.01467	0.001344	-0.00655	-0.00218	-0.00199	-0.00153	-0.00182	-0.0071	0.018042	0.007766	-0.01515	0.00451	-0.0065	0.024751	-0.00379	0.00457	0.030259	-0.00307	0.042251	0.000895	0.0167017	-0.00698	0.032372	0.004335	-0.00625	-0.00246	0.003621	-0.00852	0.001372	-0.00809	0.018775	-0.00338	-0.00641	0.023179	0.004865	0.002291	-0.05346	0.133321	0.029768
5.49702	0.00209319	-0.0231247	0.0116967	-0.01853	-0.01297	-0.00048	0.008303	0.00218	0.053126	-0.01654	-0.001	0.004794	-0.00606	0.002969	-0.00973	0.042127	-0.00037	0.006269	0.00115	0.016513	-0.01341	0.002228	0.001275	0.015053	0.0121	0.006136	0.029881	-0.00489	0.009706	-0.01132	-0.00277618	-0.014	0.029104	-0.00334	-0.01742	0.012657	0.009095	0.002212	-0.03219	-0.00126	0.012319	-0.01061	-0.0078	0.005763	-0.00028	-0.01077	-0.05512	0.172777	0.033103
5.51368	-0.001386	0.0015511	-0.00379027	0.018769	-0.01696	-0.00815	0.015596	0.0076	-0.02512	-0.01268	-0.00184	0.011305	-0.00983	-0.00335	-0.01592	-0.01451	-0.00639	-0.00209	-0.00334	0.005672	0.000414	0.004148	0.0049	0.00611	0.001431	0.010005	0.014293	-0.00064	0.000837	0.001723	-0.0115476	-0.02012	0.03138	-0.01203	0.004117	-0.01056	0.033895	-0.0054	0.005406	0.003759	-0.00053	-0.00952	-0.00137	0.057039	0.007803	-0.01197	-0.05245	0.258695	0.045766
5.53033	0.0033818	0.00274767	0.0020935	-0.00864	-0.0289	-0.00764	0.000272	0.011182	-0.01993	-0.00991	0.005934	-0.01104	-0.00123	-0.01579	-0.01481	-0.0255	-0.00225	-0.0037	-0.01104	0.009891	-0.02485	0.000928	-0.00942	0.009797	-0.01206	0.003778	0.027978	0.006295	-0.00696	-0.00492	-0.00953054	-0.0079	-0.00192	0.017928	-0.00164	-0.00082	0.011575	-0.00889	-0.12579	-0.01037	0.008185	-0.01409	-0.00501	0.010134	0.012976	-0.00842	-0.03461	0.227783	0.050156
5.54699	0.00505384	-0.0589419	0.0125681	-0.01967	-0.02247	-0.0044	0.008717	0.01123	0.00785	-0.02254	-9.8e-05	-0.00251	-0.00705	-0.00134	-0.01112	0.034019	-0.0129	2.11e-05	0.006846	0.010903	-0.00784	0.008854	-0.00423	0.011287	-0.01324	0.003098	0.018712	-0.00258	0.039408	-0.00015	-0.00344975	-0.02432	-0.00487	0.007332	-0.00771	0.010675	0.016917	-0.00688	-0.11599	0.009174	-0.00207	-0.00691	-0.00849	0.048061	0.007481	-0.00141	-0.03194	0.15445	0.049706
5.56365	-0.0050036	0.00558397	-0.0126921	0.018243	-0.03021	-0.00234	0.009066	0.02378	-0.00053	-0.00111	0.006797	-0.01759	0.002767	-0.00473	-0.00053	4.85e-05	-0.00283	0.001373	-0.00349	0.007055	-0.01517	0.009544	-0.00248	0.018288	0.000368	0.00965	0.028283	-0.00338	0.016804	0.005763	-0.0268202	-0.02345	0.013325	0.007561	0.003572	0.012578	0.016428	-0.01698	-0.13495	-0.01143	0.010065	-0.01304	-0.02032	0.030182	0.004514	-0.0054	-0.12541	0.130638	0.045884
5.58031	0.0111731	-0.0555206	0.00919228	-0.00533	-0.02468	-0.00252	0.000787	0.019428	0.020734	-0.00429	-0.00449	-0.01657	-0.01189	-0.0023	-0.02145	0.062269	-0.01013	-0.00902	-0.01915	0.011575	-0.00734	0.003119	-0.01255	-0.0012	0.000848	0.007717	0.008278	0.000464	0.000166	0.006872	-0.00862996	-0.02339	-0.00532	-0.00018	0.001563	0.000468	-0.00081	-0.01049	0.021665	-0.0099	-0.00609	-0.00682	-0.00949	0.015745	0.004441	0.004874	-0.05388	0.09506	0.02806
5.59696	0.0131972	-0.0225486	-0.00198015	-0.01054	-0.02002	0.000295	-0.00432	0.018177	-0.01843	0.002994	0.004009	0.000994	-0.00927	-0.00733	-0.00884	0.003696	-0.00857	-0.00211	-6.3e-05	0.016331	-0.01033	-0.00391	0.006156	0.005036	-0.00392	-0.00192	0.007595	-0.00064	0.009462	-0.00611	-0.00126528	-0.01959	0.006483	-0.00048	-0.01364	-0.0203	0.001832	-0.00992	-0.02521	0.005225	0.010292	-0.00759	-0.01309	0.033447	-0.00208	0.008696	-0.06237	0.066182	0.025953
5.61362	0.00896993	-0.0252165	-0.00102018	-0.03513	-0.03155	-0.01449	0.002743	0.010016	-0.04741	-0.01416	-0.01798	-0.01107	0.001609	-0.00849	-0.01799	-0.03712	-0.00107	-0.00098	-0.02486	0.013951	-0.01742	0.010915	-0.00822	0.01643	-0.01228	0.008721	0.008779	-0.01116	0.034289	-0.01069	0.00798243	0.004182	0.014039	0.010161	0.007813	0.000808	0.007206	-0.01557	0.045266	-0.01012	0.003188	-0.01314	-0.00676	0.026267	0.00426	0.004433	-0.05855	0.044095	0.034634
5.63028	-0.0030204	-0.0040595	0.00789934	-0.00275	-0.02515	0.001649	-0.00854	0.019352	-0.03034	-0.00565	-0.00064	-0.00789	0.004909	-0.01088	-0.00711	0.015185	-0.00744	-0.00036	-0.00214	0.033563	-0.01262	-0.00146	0.002064	0.01237	-0.0156	0.000352	0.015568	-0.00517	0.036478	-0.0086	-0.00758052	-0.02059	0.012123	0.000794	-0.01717	-0.0131	-0.00327	-0.00474	-0.16823	-0.00597	0.013388	-0.0104	-0.00594	0.043125	0.012208	0.005577	-0.10841	0.050291	0.021762
5.64694	-0.0071439	-0.0331404	-0.00139567	-0.02963	-0.03405	-0.00782	0.013461	-0.00656	-0.04392	-0.01589	-0.02204	-0.01436	0.001061	-0.00933	-0.02246	0.017076	-0.00715	-0.00435	0.001008	0.013337	-0.01396	0.001738	0.001954	0.008662	-0.02299	0.004661	0.031352	-0.00704	0.015775	-0.00382	-0.00746144	-0.01995	0.00706	-0.00758	0.004001	-0.0097	0.000262	-0.00279	-0.0917	-0.0054	0.015238	-0.01653	-0.01142	0.054255	-0.00677	-0.00155	-0.08328	0.075104	0.012792
5.66359	0.016865	-0.0242592	-0.0074105	0.011129	-0.0235	-0.00316	0.000528	0.006796	-0.03247	-0.00454	-0.01412	0.002475	0.001863	0.002522	-0.008	0.043436	-0.00549	-0.00822	0.007808	0.002133	-0.02216	-0.01301	-0.0076	0.002038	0.00483	0.006433	0.022482	-0.00533	0.04301	-0.00784	0.00535512	-0.02643	-0.00641	-0.00478	0.006621	0.022401	-0.00531	-0.0183	-0.04732	-0.00244	-0.00597	-0.01572	-0.00861	0.066371	0.005452	-0.00773	-0.02384	0.122636	0.02537
5.68025	-1.886e-05	-0.0349308	-0.00870699	-0.02415	-0.00901	-0.00981	0.006217	0.008792	-0.01154	-0.02603	0.015362	0.001003	-0.00213	-0.00419	-0.01342	0.074073	0.006602	-0.01822	-0.00426	0.011954	-0.02758	-0.00731	-0.00716	0.009096	-0.00501	-0.00262	0.012857	0.001363	0.009043	-0.01671	-0.00958636	-0.00417	0.002005	-0.00134	0.005781	0.008013	0.000457	-0.0084	-0.11054	-0.00479	0.004143	-0.01513	-0.01368	0.026047	-0.00481	-0.00149	-0.04658	0.111289	0.02408
5.69691	-0.0156235	-0.0245783	0.00673392	-0.00503	-0.04002	-0.008	-0.0111	-0.0047	-0.04924	0.002003	-0.02758	-0.00402	-0.01045	-0.01285	-0.01739	0.026263	0.006688	-0.00817	-0.00876	0.004899	-0.02454	0.001032	-0.00082	0.010758	0.001328	0.00681	0.01309	0.002897	-0.00302	-0.00127	-0.00667994	-0.01909	0.010403	0.004438	-0.00404	0.002568	0.013059	-0.01121	0.068383	-0.00734	0.001497	-0.01287	-0.00387	0.015306	0.001022	-0.00754	-0.05554	0.129009	0.034971
5.71357	0.00023886	-0.0329631	-0.00171448	-0.02079	-0.03891	-0.0059	-0.00196	0.000388	0.033475	-0.0226	-0.00218	-0.00152	-0.01751	0.005855	-0.01634	0.070013	-0.00898	-0.00804	-0.01898	-0.00333	-0.02337	-0.00463	0.009043	0.007311	-0.00785	0.003098	-0.00498	-0.00578	0.002982	-0.01029	-0.00408239	-0.0169	0.012252	-0.0172	-0.0178	-0.00588	0.020981	-0.01537	-0.18623	0.000496	-0.00317	-0.00882	-0.00772	0.025575	0.013165	-0.00539	-0.08227	0.19086	0.049291
5.73023	0.00269664	-0.0496441	0.00153028	-0.04163	-0.04441	-0.00977	0.007327	0.003053	-0.06321	0.016556	-0.01008	-0.00088	-0.00259	-0.01074	-0.00754	0.004872	-0.00142	-0.00179	0.006151	0.011251	-0.02669	0.007473	-0.00321	0.009901	-1.3e-05	0.008336	-0.01126	-0.00692	-0.00958	-0.01225	0.000483784	-0.0179	0.02485	-0.01698	-0.01394	-0.00894	0.014465	-0.01482	0.125832	0.003638	0.00254	-0.02177	-0.00063	0.010606	0.005235	-0.00149	-0.05892	0.213226	0.060761
5.74688	0.00837906	-0.0201555	0.00312786	0.006794	-0.03046	-0.00369	-0.00022	0.001073	-0.05601	-0.01325	-0.00481	-0.00071	-0.00277	-0.01355	-0.00933	-0.00698	-0.00885	-0.0278	-0.01919	0.011274	-0.01166	-0.00123	-0.00073	0.000605	0.000709	0.005086	0.022609	-0.0038	-0.00351	-0.0043	0.0059952	-0.02452	0.016336	0.007664	-0.00782	-0.00546	0.013371	-0.0022	-0.00436	-0.00217	-0.01179	-0.00941	-0.00987	0.000413	0.004528	-0.00797	-0.08409	0.146615	0.055073
5.76354	-0.0086274	-0.0511332	-0.0107013	0.009517	-0.02266	-0.00956	-0.00197	0.002277	-0.01827	-0.01468	-0.016	-0.01019	0.001222	0.002406	-0.00683	0.056185	-0.00421	0.003219	-0.01857	0.024673	-0.02561	0.009985	-0.00123	0.003192	-0.01034	-0.00222	0.023183	-0.01055	0.020136	-0.00564	-0.0122025	-0.01634	0.022071	-0.01804	-0.01116	-0.01078	0.011252	-0.00972	0.073708	-0.00942	0.002284	-0.0212	-0.01363	0.02614	-0.00561	-0.01223	-0.05875	0.093968	0.055175
5.7802	-0.0104471	-0.0327238	0.000311723	-0.0185	-0.03469	-0.0064	0.001897	0.010922	-0.0535	-0.02003	-0.0205	-0.00304	0.004328	0.008717	-0.0113	-0.0005	-0.00954	0.001123	-0.0155	0.014577	-0.01619	-0.00662	-0.00099	-0.00238	-0.00078	0.002449	0.018927	-0.01002	0.001631	-0.01403	0.00426102	-0.00486	-0.00276	-0.00321	-0.00983	-0.0008	0.001399	-0.01484	-0.00363	-0.00894	-0.00409	-0.01741	-0.00704	-0.0182	0.005996	-0.00393	-0.06072	0.078192	0.037305
5.79686	-0.0071439	-0.0366592	0.00220686	-0.01417	-0.01545	0.002689	0.007795	0.006116	-0.05786	-0.03185	-0.01547	0.006502	-0.00812	0.007429	-0.01517	0.02865	-0.01517	-0.0216	-0.02471	0.001715	-0.02549	0.009167	-0.01294	0.000463	-0.018	-5.8e-05	-0.00516	-0.0032	0.012052	0.003697	-0.00518765	-0.02971	0.00212	0.011716	-0.01218	-0.00453	0.012113	0.004783	-0.08012	0.00902	-0.00118	-0.01259	-0.00469	0.031447	-0.00475	0.001772	-0.04139	0.074613	0.023927
5.81351	0.00572957	-0.0707746	0.00997159	-0.00615	-0.03246	-0.01264	0.009338	-0.00096	-0.04856	-0.0201	-0.00154	-0.00507	-0.01124	-0.01148	-0.01728	-0.01955	-0.01337	-0.00541	-0.00585	-0.00342	-0.01002	-0.00012	-0.00531	-0.00341	-0.0123	-0.00183	0.008474	-0.0086	-0.0028	-0.01611	0.00182349	-0.01492	0.014616	-0.00291	-0.01332	-0.00334	0.00941	-0.01607	-0.07625	-0.00104	-0.0113	-0.01604	-0.00463	0.056541	0.013052	-0.00516	-0.0739	0.107089	0.026845
5.83017	0.0110757	-0.0202618	-0.00059865	-0.04128	-0.01793	-0.01514	0.006998	0.005312	-0.07082	-0.00872	-0.0101	0.002338	0.018266	-0.00978	-0.01303	0.017621	-0.00588	-0.00476	-0.01638	0.017942	-0.02212	-0.00708	-8e-06	-0.00784	-0.00917	0.005408	0.01212	-0.00836	0.008694	-0.00939	-0.0220903	-0.0343	0.002236	0.001893	-0.02396	-0.00649	0.007252	-0.01777	0.060274	-0.00474	-0.00856	-0.01145	-0.01373	0.038949	-0.00281	-0.00381	-0.05672	0.193372	0.04469
5.84683	-0.0044001	-0.0406034	0.00159758	-0.051	-0.0337	-0.00781	-0.0031	0.0041	-0.02835	-0.01658	-0.0145	-0.00401	-0.01417	-0.00848	-0.0267	0.010907	-0.00631	-0.01095	-0.01613	0.021404	-0.0194	-0.0082	-0.00166	0.011487	-0.00839	0.001551	0.020165	-0.01167	0.026746	-0.0224	-0.0109484	-0.02079	-0.0097	0.004574	-0.00603	-0.00893	0.015936	-0.01115	-0.09158	-0.01079	-0.00877	-0.01965	-0.00939	0.016049	-0.00392	-0.00229	-0.05539	0.195658	0.055694
5.86349	-0.0028758	-0.0470028	0.0110626	-0.03206	-0.0226	0.000242	0.017048	0.006218	-0.04975	-0.03179	-0.03506	0.002219	-0.01176	-0.01146	-0.01434	0.004327	-0.00213	-0.01018	-0.02707	0.019198	-0.02976	-0.00535	-0.00561	-0.01076	-0.00952	-0.00283	-0.00744	0.003724	-0.03166	-0.00428	-0.0135236	-0.03077	0.010818	-0.02948	-0.00955	-0.00326	0.006845	-0.0152	-0.07012	-0.00755	0.001455	-0.01647	-0.00045	0.012479	-0.01244	0.018094	-0.0738	0.151262	0.04772
5.88014	-0.0141746	-0.0204125	-0.00109457	-0.00474	-0.02445	-0.0142	0.0078	0.00909	-0.01284	-0.01812	-0.01671	-0.00983	-0.01422	-0.00801	-0.01566	0.012204	-0.02017	-0.00927	-0.00526	0.018897	-0.03238	0.002178	0.001928	0.009507	-0.01182	-0.00069	0.018459	-0.01086	-0.01021	-0.00211	-0.0087937	-0.02711	0.034839	2.18e-05	-0.00211	-0.01449	0.010905	-0.01513	-0.08069	5.51e-06	-0.00539	-0.0174	-0.01035	-0.00922	0.004177	-0.00262	-0.0295	0.111879	0.045651
5.8968	-0.0137032	-0.0473042	-0.00233084	-0.00539	-0.04677	-0.0061	0.004097	0.012406	-0.09617	-0.01807	-0.0081	-0.00423	-0.01146	-0.00705	-0.0237	-0.00753	-0.00953	-0.01498	0.000359	0.013256	-0.02562	0.004904	-0.00305	0.007563	0.000192	0.007456	0.008529	-0.01099	0.011075	-0.00496	-0.0258229	-0.02952	0.018367	-0.00365	-0.01918	0.000666	0.011514	-0.00836	-0.01194	-0.00802	-0.0278	-0.00299	-0.01666	0.022546	0.008789	0.002645	-0.11742	0.096766	0.040247
5.91346	-0.0012037	-0.0467015	0.000177115	-0.02898	-0.03605	-0.00398	0.008228	0.011035	-0.07938	-0.01907	-0.02178	-0.01212	-0.00837	-0.00291	-0.01501	-0.00627	-0.00347	-0.01104	-0.01717	0.010972	-0.01657	-0.00415	0.001382	0.00187	-0.01062	-0.00526	0.035645	-0.00686	-0.00297	-0.01085	-0.0325884	-0.03296	0.0021	-0.00242	-0.00213	-0.01676	0.000755	-0.00864	-0.07443	-0.00588	0.000311	-0.01418	-0.0125	0.005999	-0.00266	0.001597	-0.07827	0.121464	0.044886
5.93012	-0.0013703	-0.0336899	-0.0136591	-0.01765	-0.0461	-0.01549	0.002614	-0.00146	-0.06493	-0.03196	-0.00694	-0.00165	-0.0097	-0.00886	-0.014	-0.01878	-0.00375	-0.01112	-0.01108	0.000386	-0.03416	-0.00167	-0.00166	0.014645	-0.01155	0.002928	0.01977	-0.00872	-0.00581	-0.02144	-0.0114322	-0.0315	-0.01078	-0.00311	0.000233	-0.01849	0.015071	-0.01066	-0.02501	-0.00475	-0.00646	-0.00749	-0.01349	-0.00183	-0.00437	-0.00427	-0.12643	0.153889	0.051984
5.94677	0.00425239	-0.0350815	-0.00392133	-0.01754	-0.03051	-0.01148	-0.00343	0.013521	-0.00017	-0.01932	-0.00689	-0.01135	-0.01141	-0.01503	-0.01881	0.00086	0.006846	-0.00824	-0.0096	0.008848	-0.02807	-0.00208	-0.00834	-0.0035	-0.00818	0.006106	0.027709	-0.00216	0.001177	0.001949	-0.00179	-0.02743	0.047702	-0.00496	-0.0089	0.000341	0.000911	-0.00518	0.006011	-0.00246	-0.00462	-0.02321	-0.00603	-0.01627	0.002054	0.000848	-0.10648	0.129243	0.045935
5.96343	0.0097871	-0.0660592	-0.00473961	-0.01306	-0.02932	-0.00885	0.004415	0.015101	-0.03006	-0.01683	-0.00042	-0.00133	-0.01151	-0.00854	-0.018	-0.04208	-0.00526	-0.0139	-0.01142	0.008384	-0.01619	0.000933	-0.00631	0.001302	-0.02617	0.001903	0.011671	-0.00633	-0.00383	-0.01046	-0.0109893	-0.02985	0.023708	-0.02046	-0.02467	-0.00989	0.02176	-0.00184	-0.03974	-0.00455	-0.00819	-0.01489	-0.00864	0.019787	0.00538	-0.01349	-0.04946	0.124295	0.05305
5.98009	0.00995682	-0.0569387	-0.00454124	-0.04201	-0.05354	-0.00124	-0.01372	0.018695	-0.06314	-0.01958	-0.01223	0.013349	-0.01306	-0.02097	-0.01176	0.007975	-0.00048	-0.01076	-0.01181	0.010018	-0.03173	-0.01395	-0.00763	-0.0028	-0.01509	0.00657	0.027422	-0.00349	-0.00185	0.006897	-0.0126193	-0.0296	0.017178	0.003519	-0.01413	0.002017	0.003646	-0.01709	-0.0539	-0.00736	-0.0164	-0.0108	-0.00486	0.047884	0.00167	-0.00541	-0.12124	0.124501	0.033914
5.99675	-0.0139703	-0.0495555	-0.00783204	-0.01792	-0.04629	-0.00871	-0.00357	0.004924	-0.05746	-0.01168	-0.01272	0.00468	-0.01031	-0.00476	-0.01861	0.007344	-0.01527	-0.01354	-0.01479	0.004613	-0.01301	-0.00643	-0.00212	-0.00145	-0.01887	0.00433	0.02654	-0.00688	-0.00532	-0.01892	-0.0131366	-0.01985	-0.0068	-0.01055	-0.01441	-0.0129	0.00862	-0.00652	0.05043	-0.00126	-0.00731	-0.02115	-0.01514	0.003932	-0.00157	0.003152	-0.08205	0.201907	0.046063
6.0134	0.00440325	-0.0332468	-0.00577396	-0.04801	-0.04842	-0.01334	0.002513	-0.00436	-0.08004	-0.02859	-0.01058	0.003341	-0.01461	-0.0138	-0.01297	-0.00829	0.008332	-0.01451	-0.01152	-0.00345	-0.01229	-0.00233	-0.00514	0.005453	0.007827	-0.00142	0.00632	-0.00445	-0.00126	0.007495	-0.0213274	-0.04203	-0.03052	-0.0096	-0.01276	-0.01298	0.02492	-0.01297	-0.10441	-0.00419	-0.01667	-0.01538	-0.0105	0.017812	0.011966	-0.01641	-0.05161	0.238258	0.065408
6.03006	-0.0006977	-0.0476321	0.00329434	-0.03437	-0.03131	-0.00833	-0.00405	0.021073	-0.09458	-0.02446	-0.01305	-0.01527	-0.01242	-0.00465	-0.03202	-0.01779	-0.01793	-0.01539	-0.01477	0.012255	-0.00559	0.009948	-0.00778	0.000631	-0.00398	-0.00649	0.014957	0.001116	-0.00112	-0.01187	-0.00722699	-0.03802	0.012021	-0.00462	-0.00963	-0.00867	0.020573	-0.00964	-0.17231	-0.00236	-0.01458	-0.02395	-0.01099	0.003848	0.005228	0.000586	-0.07291	0.213569	0.067881
6.04672	0.00261178	-0.0388662	0.000651784	-0.01185	-0.03333	-0.00175	-0.01515	0.014391	-0.03255	-0.01794	-0.01171	-0.00037	-0.00186	-0.01705	-0.01499	-0.02401	-0.00831	-0.01556	-0.00192	0.00447	-0.02736	-0.00639	-0.00947	-0.00104	-0.00325	-4.6e-05	0.037497	-0.00147	0.022002	0.002681	-0.0109596	-0.03166	0.012102	-0.00374	-0.00946	-0.00212	0.006675	-0.00366	-0.05842	-0.00499	-0.00401	-0.00347	-0.00936	0.008868	3.98e-05	-0.00713	-0.07943	0.192132	0.062241
6.06338	-0.0012729	-0.0352854	0.00654618	-0.03492	-0.0306	-0.00863	-0.00399	0.011262	-0.08864	-0.01657	-0.00948	-0.01275	-0.01884	-0.01014	-0.01543	-0.05572	-0.01577	-0.01517	-0.01461	-0.00521	-0.02064	-0.00194	-0.01122	-0.00886	-0.01209	0.010381	0.013882	-0.01226	0.008904	-0.01946	-0.0246767	-0.0331	-0.01458	-0.00926	-0.00603	-0.01116	0.000106	-0.01329	-0.09251	-0.00298	-0.00556	-0.00852	-0.01112	0.001561	0.002927	-0.01442	-0.09552	0.184635	0.054921
6.08004	0.00123517	-0.0353297	-0.00458374	-0.00108	-0.04014	-0.01092	-0.00916	-0.00178	-0.04066	-0.01264	-0.01394	-0.00217	0.007247	-0.01316	-0.0113	0.001672	-0.01525	-0.01539	-0.01782	0.012981	-0.0161	0.001173	-0.01169	0.003991	-0.01762	0.01097	0.026863	-0.00141	-0.01857	-0.02997	0.00345347	-0.02707	0.019081	-0.01468	-0.02251	0.009067	0.005743	-0.00531	-0.04196	-0.00245	-0.00983	-0.03312	-0.02216	0.020132	0.003641	-0.00265	-0.08834	0.195601	0.077916
6.09669	-0.0039538	-0.0447781	-0.00238751	-0.02696	-0.04819	-0.00518	-0.01332	0.007362	-0.06369	-0.02874	-0.03356	0.015815	-0.00278	-0.01011	-0.0167	-0.03722	-0.00652	-0.02001	-0.02923	0.005799	-0.02516	-0.01645	-0.00563	0.018448	-0.00187	-0.00242	0.01783	0.002613	0.014964	-0.00394	-0.0043094	-0.00753	-0.01021	-0.01825	-0.00831	-0.00958	0.024244	-0.00288	-0.02481	0.001122	-0.02078	-0.01975	-0.02068	0.003409	-0.00405	-0.00012	-0.08138	0.17985	0.069559
6.11335	-0.0115817	-0.033167	-0.0109068	-0.05723	-0.04389	-0.01001	-0.00521	-0.00089	-0.05708	-0.01135	-0.03329	-0.01542	-0.02462	-0.021	-0.02015	0.010362	-0.00826	-0.00986	-0.0074	0.008612	-0.01432	0.002069	-0.00515	-0.00753	-0.02347	-0.00174	0.030636	-0.00317	0.006924	-0.01906	-0.00270175	-0.03112	0.004199	-0.0031	-0.00549	-0.01897	0.015394	-0.00938	-0.01477	-0.0011	-0.00921	-0.02116	-0.00912	0.014159	0.011839	-0.01858	-0.10816	0.153234	0.065534
6.13001	0.0069176	-0.0422432	-0.0121997	-0.02866	-0.02887	-0.00511	-0.01126	0.002945	-0.04246	-0.02229	-0.01641	-0.01129	-0.01616	-0.00479	-0.02564	0.014458	-0.01784	-0.00553	-0.0249	0.012893	-0.02288	-0.00165	-0.00943	-0.00388	-0.00604	-0.00715	0.025283	-0.01206	-0.01853	-0.01376	-0.0129952	-0.01114	0.01022	-0.00693	-0.01731	-0.03385	0.011854	-0.01401	-0.03433	-0.00942	-0.00085	-0.00969	-0.01232	0.008345	0.009886	-0.00941	-0.03732	0.138151	0.058997
6.14667	-0.0044158	-0.0785478	0.00125752	-0.05047	-0.05208	-0.00856	0.004014	0.006252	-0.08072	-0.00317	-0.01244	0.000984	-0.01969	-0.00913	-0.00992	-0.02478	-0.02519	-0.02159	-0.03331	0.000672	-0.01643	-0.0025	-0.0003	-0.00748	-0.00827	-0.00555	0.013036	-0.01644	-0.00817	-0.0147	-0.0104014	-0.02994	-0.0168	-0.01738	-0.02563	-0.01153	0.005863	-0.00913	0.007222	-0.01629	-0.00536	-0.01134	-0.02053	0	0.002127	-0.00366	-0.09698	0.11289	0.066521
6.16332	0.0063173	-0.0523563	-0.0031066	-0.04614	-0.0443	-0.01389	-0.00574	0.007459	-0.04826	-0.0248	-0.00685	-0.01025	-0.01321	-0.01819	-0.01857	-0.01036	-0.01364	-0.01687	-0.01598	0.00165	-0.01893	-0.00781	-0.00685	0.000741	-0.0055	0.006895	0.02128	-0.00488	0.005782	-0.019	-0.0190462	-0.02527	0.010152	-0.01073	-0.01349	-0.00223	0.008092	-0.01096	-0.04329	-0.00026	-0.01202	-0.02301	-0.008	-0.00402	0.008883	-0.00393	-0.12378	0.104387	0.04446
6.17998	-0.0033095	-0.0415961	0.00109457	0.015079	-0.06159	-0.00353	-0.01465	-0.00588	-0.05176	-0.016	-0.01749	-0.0192	-0.00879	-0.00924	-0.01674	-0.00181	-0.00981	-0.0162	-0.01191	0.004455	-0.02492	-0.00424	-0.00241	0.000981	0.006916	-0.00197	0.030168	-0.00974	0.005154	-0.02641	-0.0284167	-0.02317	0.004865	0.004564	-0.00596	-0.01674	0.02542	-0.00306	-0.12507	0.002075	-0.00276	-0.02679	-0.00912	-0.00757	0.006477	0.004134	-0.07995	0.192489	0.072217
6.19664	-0.0101894	-0.0555117	0.00438892	0.00366	-0.04497	-0.01628	-0.0083	0.000943	-0.04745	-0.01133	-0.02007	-0.01353	-0.00772	-0.00512	-0.02074	-0.03541	-0.00956	-0.01629	-0.01243	0.001484	-0.01775	0.000284	-0.00133	-0.00841	-0.00324	-0.00742	0.034316	0.00744	0.011494	-0.02349	-0.020118	-0.026	0.005178	-0.00559	-0.00331	-0.01418	0.020425	-0.00783	-0.0123	-0.00173	-0.00548	-0.01914	-0.01058	0.007518	0.002405	-0.00446	-0.15649	0.215367	0.074715
6.2133	-0.0008737	-0.0531629	-0.00737862	-0.05457	-0.048	-0.00659	0.001196	0.002682	-0.07964	-0.02538	-0.02791	-0.01791	-0.01245	-0.01787	-0.01298	-0.02198	-0.01322	-0.02028	-0.02191	0.013866	-0.02096	-0.00975	0.001217	0.007574	-0.02596	0.001757	0.006517	-0.00644	0.015366	-0.02152	-0.0234635	-0.03175	0.009989	-0.00961	-0.01161	-0.01842	0.021247	-0.0069	-0.05854	-0.00196	-0.00758	-0.03183	-0.00391	-0.00609	0.009549	-0.00785	-0.11433	0.199071	0.08096
6.22996	-0.0046955	-0.0437943	-0.00573854	-0.05963	-0.06359	-0.01659	-0.00083	0.003248	-0.05414	-0.01972	-0.02572	0.00168	-0.00868	-0.01547	-0.0204	-0.01283	-0.01877	-0.02605	-0.00096	-0.01112	-0.02328	-0.00542	-0.01278	0.001881	-0.0259	-0.00294	0.011151	-0.01256	0.01786	-0.03379	0.00111642	-0.03243	0.011477	-0.00547	-0.00539	-0.00989	0.018593	-0.0009	-0.01594	-0.00862	0.002305	-0.01953	-0.01278	0.026376	0.001217	-0.00567	-0.12803	0.225708	0.08475
6.24661	-0.0187445	-0.04297	0.000495923	-0.00111	-0.04251	-0.02228	0.003991	0.007195	-0.03023	-0.01864	-0.02236	-0.00981	-0.01429	-0.01668	-0.01526	0.014955	-0.00465	-0.00755	-0.01511	0.004439	-0.01175	-0.00627	-0.005	-0.01214	-0.00764	-0.00367	0.021655	-0.00933	-0.0132	-0.01314	-0.0244609	-0.03775	0.025795	0.005423	-0.01864	-0.01598	0.02818	-0.00855	-0.09787	0.00151	-0.01818	-0.0229	-0.01197	-0.02428	-0.0119	-0.00243	-0.05472	0.228411	0.093693
6.26327	-0.0072916	-0.0329188	-0.00656389	-0.03665	-0.04013	-0.01385	-0.01008	0.013901	-0.06065	-0.03316	-0.01904	-0.01223	-0.01789	0.004144	-0.01441	-0.02694	-0.00606	-0.02691	-0.02692	0.011537	-0.03193	-0.00216	-0.00136	0.008419	-0.01045	-0.00494	0.014869	-0.00155	-0.02085	-0.02024	-0.0314534	-0.04105	0.005178	-0.00298	-0.01387	-0.02514	0.030143	-0.00749	-0.10824	-0.00465	-0.01034	-0.01962	-0.00897	-0.02443	0.007108	-0.01689	-0.11912	0.192465	0.0787
6.27993	0.00457297	-0.0672203	-0.0113956	-0.04198	-0.05339	-0.01819	0.013065	-0.00342	-0.05284	-0.0176	-0.02364	-0.01166	-0.0173	-0.03199	-0.01875	-0.03239	-0.01837	-0.02042	-0.00126	-0.00093	-0.00827	-0.0163	-0.00816	-0.00792	-0.00533	-0.0073	0.025624	-0.00906	-0.00014	-0.03238	-0.0338872	-0.0224	-0.00105	-0.00839	-0.01038	-0.01729	0.035623	-0.002	-0.00827	0.013226	-0.01156	-0.02809	-0.01516	0.013129	0.012766	-0.01072	-0.11939	0.168001	0.081265
6.29659	-0.0112328	-0.0735754	-0.0137477	-0.02611	-0.04156	-0.01186	-0.01603	0.000852	-0.06407	-0.01319	-0.03164	-0.01466	-0.0173	-0.01231	-0.00975	0.002836	-0.01539	-0.01673	-0.03882	0.003485	-0.04376	-0.01026	-0.00615	-0.01089	-0.00557	0.000188	0.016377	-0.00679	-0.00402	-0.01915	-0.0296932	-0.03272	-0.0171	-0.01355	-0.02073	-0.02626	0.031085	-0.00446	-0.06943	0.001152	-0.00108	-0.02492	-0.01797	0.007155	-0.00501	-0.01691	-0.11912	0.178138	0.071904
6.31324	-0.0205768	-0.0668658	-0.02311	-0.03118	-0.04246	-0.00782	-0.00915	0.005108	-0.06222	-0.011	-0.02907	-0.002	-0.02158	-0.01258	-0.0199	0.025911	-0.01659	-0.03149	-0.01185	0.025171	-0.0397	0.004562	-0.00554	-0.00234	-0.02343	-0.00537	0.009731	-0.00391	-0.00965	-0.03573	-0.0183801	-0.03453	0.002052	-0.0065	-0.0138	-0.02537	0.03365	-0.00656	-0.09848	-0.00338	-0.02664	-0.01778	-0.01785	0.040164	0.00313	-0.01615	-0.05714	0.144055	0.086278
6.3299	-0.0105131	-0.0710671	-0.0104569	-0.01838	-0.06564	-0.00636	-0.00259	0.006213	-0.0672	-0.01429	-0.0307	-0.01282	-0.01326	-0.01956	-0.01193	-0.00784	-0.0151	-0.02429	0.011248	-0.01105	-0.01415	0.000925	-0.0092	-0.00842	-0.01906	-0.001	0.028174	-0.00879	0.007421	-0.01787	-0.0317846	-0.0449	0.015045	0.008583	-0.01336	-0.03317	0.044279	-0.00043	-0.15536	-0.01101	-0.00394	-0.02161	-0.01961	-0.01697	-0.00855	-0.00976	-0.09128	0.160785	0.066551
6.34656	0.00829106	-0.0544924	-0.00470418	-0.04459	-0.04764	0.001013	-0.00888	0.006485	-0.07883	-0.01437	-0.01122	-0.01079	-0.00301	-0.02005	-0.02096	0.013428	-0.01326	-0.00917	-0.03121	0.013542	-0.03529	0.000175	-0.01446	-0.00843	-0.01066	-0.00028	0.016773	-0.0027	-0.0031	-0.02106	-0.0235156	-0.01869	0.01181	-0.00961	-0.01386	-0.01314	0.039113	0.004233	-0.04349	0.003346	-0.00551	-0.02272	-0.01619	0.002329	0.004369	-0.01287	-0.1615	0.162868	0.069551
6.36322	-0.0124083	-0.059518	-0.0113743	-0.0351	-0.04956	-0.0103	0.000414	0.004072	-0.07288	-0.02886	-0.02183	-0.02079	-0.02226	-0.01685	-0.01011	0.028202	-0.00255	-0.02612	-0.00842	0.006093	-0.04642	-0.01174	-0.0047	-0.0098	-0.00104	-0.01078	0.018676	-0.01199	-0.01033	-0.03556	-0.0152801	-0.0379	0.008976	0.008164	-0.01809	-0.01829	0.03546	0.002223	-0.20095	0.007248	-0.00796	-0.01987	-0.01603	-0.00387	0.004815	-0.0184	-0.11838	0.169707	0.073558
6.37987	-0.0151049	-0.0334506	-0.00986532	-0.01185	-0.0562	-0.01055	-0.01495	0.009211	-0.03657	-0.02003	-0.02661	-0.02003	-0.00412	-0.01705	-0.01842	0.027983	-0.01113	-0.02265	-0.00953	0.024792	-0.02919	-0.01002	-6.4e-05	-0.01673	-0.01019	0.007417	0.014456	-0.00739	-0.01528	-0.01754	-0.0254582	-0.03272	0.009425	0.000734	-0.01335	-0.01085	0.055786	-0.00631	-0.06951	0.006639	-0.0159	-0.00936	-0.01494	-0.00885	0.017559	-0.01106	-0.11406	0.226653	0.082169
6.39653	-0.0076845	-0.0639409	0.000456957	-0.07269	-0.03436	-0.01183	0.002573	-0.00426	-0.03693	-0.01101	-0.00964	-0.01564	-0.01668	-0.01245	-0.02076	0.048477	-0.01184	-0.02517	-0.01883	0.004393	-0.04071	-0.00453	-0.01203	-0.00245	-0.00896	-0.00885	0.029684	-0.00226	0.011607	-0.0219	-0.0273152	-0.01967	0.027235	-0.00855	-0.02043	-0.01692	0.05693	0.002819	-0.13568	-0.00364	0.001573	-0.01096	-0.01397	-0.01103	-0.0133	-0.01753	-0.06692	0.232462	0.090537
6.41319	-0.012688	-0.0612552	0.00570311	-0.03776	-0.05425	-0.01698	0.005844	-0.003	-0.07279	-0.01306	-0.03669	-0.01815	-0.01489	-0.01635	-0.02143	-0.03586	-0.01992	-0.00803	-0.02616	0.020067	-0.01769	-0.00764	-0.00555	-0.01631	-0.02508	-0.0027	0.008942	-0.00592	-0.00394	-0.02361	-0.0257373	-0.05122	0.005192	0.003824	-0.00754	-0.01074	0.068441	-0.00405	-0.0464	0.010321	-0.01785	-0.01931	-0.01728	0.002565	0.003706	-0.02363	-0.08762	0.20074	0.086554
6.42985	0.00781962	-0.0478803	-0.0154197	-0.0317	-0.04469	-0.01531	-0.0063	-0.00433	-0.08797	-0.00313	-0.03386	-0.01073	-0.01434	-0.01735	-0.02319	-0.02591	-0.01018	-0.02406	-0.01527	0.00294	-0.0346	0.00258	-0.01076	-0.00037	-0.01553	1.82e-05	0.023038	-0.0166	0.015078	-0.01892	-0.0236682	-0.04411	-0.00455	-0.00614	-0.02466	-0.03303	0.071013	0.004439	-0.07637	0.010249	-0.00557	-0.02159	-0.02026	-0.01788	0.003221	0.001693	-0.16572	0.19675	0.088251
6.4465	-0.004793	-0.0441045	-0.0014736	-0.03926	-0.06602	-0.01654	0.007115	0.005264	-0.06705	-0.02601	-0.03034	-0.01206	-0.02335	-0.01443	-0.0266	-0.03636	-0.01639	-0.02157	-0.03964	0.010509	-0.02608	-0.0099	-0.00676	-0.00645	-0.02101	-0.00577	0.032503	-0.01347	-0.01438	-0.02089	-0.0209106	-0.02833	0.018748	0.012184	-0.00686	-0.01431	0.072444	-0.00137	0.098721	0.012234	-0.00853	-0.01691	-0.01095	-0.02407	-0.0058	-0.01221	-0.11527	0.199519	0.082346
6.46316	-0.0063267	-0.0673533	-0.0247395	-0.04046	-0.05519	-0.00595	-0.00443	0.008	-0.08244	-0.02467	-0.03531	-0.01669	-0.00946	-0.02185	-0.01378	-0.01496	-0.00588	-0.01506	-0.01627	0.00918	-0.02227	-0.01919	-0.00744	-0.00579	-0.00851	0.004743	0.022195	-0.01934	-0.03241	-0.02901	-0.0367415	-0.04391	0.005885	0.001768	-0.01112	-0.01772	0.153105	-0.00364	-0.03873	0.020793	-0.02399	-0.01541	-0.00893	-0.04928	-0.00556	-0.001	-0.09964	0.33594	0.123856
6.47982	-0.0002797	-0.0699503	-0.0178709	-0.03343	-0.04906	-0.02155	0.013445	-0.0003	-0.04822	-0.02956	-0.00858	-0.00832	-0.01917	-0.02092	-0.01713	-0.04122	-0.01842	-0.03118	-0.02	0.008674	-0.03348	-0.00685	-0.005	-0.00936	-0.0108	0.003541	0.032612	-0.00931	0.004282	-0.02816	-0.0261653	-0.0221	-0.0055	-0.0155	-0.01982	-0.02536	0.112192	-0.0039	-0.0113	0.012862	-0.01103	-0.02521	-0.01411	-0.04178	-0.0086	-0.01574	-0.12865	0.309842	0.115133
6.49648	-0.0206145	-0.0681865	-0.00749906	-0.01235	-0.04856	-0.01663	-0.00666	0.002546	-0.07054	-0.01688	-0.01066	-0.0214	-0.01357	-0.01288	-0.02104	-0.01091	-0.00934	-0.02567	-0.02802	0.001325	-0.02019	-0.00496	-0.01264	-0.01338	-0.01296	8.8e-05	0.020328	-0.01208	-0.02368	-0.01837	-0.0483858	-0.03601	0.000265	-0.00278	-0.03371	-0.01157	0.116075	-0.00302	-0.16662	0.007879	-0.0192	-0.02162	-0.01562	-0.04093	-0.0058	-0.0151	-0.12211	0.281801	0.119183
6.51313	-0.0148724	-0.086197	-0.0153205	-0.05601	-0.05843	-0.02531	-0.00123	-0.00421	-0.09317	-0.02241	-0.03765	-0.02029	-0.0074	-0.03361	-0.01489	-0.01663	-0.02709	-0.016	-0.02698	-0.00012	-0.02531	-0.00787	-0.00428	-0.0186	-0.00052	0.008257	0.034569	-0.01655	-0.00672	-0.02453	-0.0124928	-0.04309	-0.01832	-0.00976	-0.01106	-0.03357	0.140163	0.008866	-0.13911	-0.0015	-0.017	-0.02345	-0.01514	-0.03058	-0.00827	-0.00768	-0.15918	0.65714	0.157762
6.52979	-0.001474	-0.0762167	-0.0173042	-0.05498	-0.04981	-0.00964	-0.00757	0.006193	-0.0676	-0.02074	-0.00039	-0.03122	-0.00406	-0.0208	-0.01577	0.026178	-0.01529	-0.01019	-0.01059	0.014284	-0.02348	-0.01617	-0.00507	-0.01704	-0.01772	0.006461	0.001202	-0.00744	-0.00912	-0.02885	-0.0344901	-0.0271	-0.00807	-0.00165	-0.0025	-0.03393	0.133839	-0.00966	-0.01807	0.014262	-0.01887	-0.01748	-0.01576	-0.011	-0.00724	0.007643	-0.19907	0.519547	0.194652
6.54645	-0.0026149	-0.0486692	-0.0190257	-0.0149	-0.06546	-0.00726	-0.00872	0.01671	-0.06229	-0.02602	-0.02441	-0.01701	-0.01723	-0.01374	-0.0118	-0.03591	-0.02199	-0.01824	-0.02336	0.008596	-0.03411	0.003583	-0.00817	-0.01334	-0.02396	0.003526	0.007559	-0.01322	-0.00208	-0.02465	-0.0229053	-0.03768	0.003391	-0.02237	-0.0223	-0.01907	0.099055	-0.00188	-0.08452	0.024445	-0.02078	-0.02397	-0.00468	-0.00709	-0.01058	-0.0062	-0.13548	0.385461	0.167829
6.56311	-0.0096802	-0.0442108	-0.0233438	-0.03223	-0.04899	-0.02232	-0.00994	0.00019	-0.08076	-0.01222	-0.03206	-0.01202	-0.02337	-0.02314	-0.02607	0.004727	-0.01069	-0.03337	-0.02882	0.004644	-0.0227	-0.01023	-0.00982	-0.01799	-0.00509	-0.00583	0.021655	-0.00554	-0.01687	-0.01899	-0.0274417	-0.03453	-0.01547	0.017134	-0.01461	-0.02742	0.100018	0.001953	-0.19256	0.011352	-0.01735	-0.02406	-0.01524	-0.03308	0.011915	-0.00586	-0.12529	0.406259	0.168413
6.57977	-0.0093502	-0.070163	-0.0209527	-0.05041	-0.06388	-0.01605	-0.00927	0.004542	-0.04001	-0.02895	-0.03922	-0.01568	-0.01505	-0.01091	-0.01368	-0.02351	-0.00894	-0.02347	-0.04116	-0.01465	-0.02091	-0.00758	-0.0005	0.002038	-0.0192	0.003632	0.018945	-0.00744	-0.02326	-0.0211	-0.0326554	-0.05007	-0.0041	0.012228	-0.0335	-0.02476	0.115324	0.011373	-0.20394	0.013261	-0.02291	-0.02316	-0.01441	-0.01249	-0.00317	-0.01037	-0.07647	0.389298	0.19628
6.59642	0.00143004	-0.0800546	-0.0100601	-0.03891	-0.07169	-0.01447	0.004089	0.019519	-0.04966	-0.03051	-0.03354	-0.00795	-0.01798	-0.00603	-0.02881	-0.051	-0.00983	-0.00469	-0.01846	-0.02113	-0.02683	-0.01033	-0.00701	-0.00255	-0.02312	0.001766	0.020507	-0.00198	-0.01792	-0.02167	-0.0174906	-0.03778	-0.01417	0.00588	-0.02406	-0.01713	0.083303	0.015737	-0.10905	0.009585	-0.01913	-0.03036	-0.016	-0.04761	0.00205	-0.01097	-0.13911	0.337703	0.17519
6.61308	-0.0024892	-0.0572224	-0.00664182	-0.05085	-0.06777	-0.01288	0.005756	0.014611	-0.09735	-0.02274	-0.01364	-0.0146	-0.02355	-0.01383	-0.01567	0.008605	-0.01491	-0.02476	-0.01734	0.027288	-0.02447	-0.00756	9.85e-05	-0.02168	-0.0222	-0.00523	0.021945	-0.01462	-0.02394	-0.00048	-0.00174534	-0.01977	-0.01972	-0.00042	-0.01718	-0.03955	0.081844	0.014622	-0.14677	0.026228	-0.0107	-0.01664	-0.00612	0.002692	0.006499	-0.00956	-0.10236	0.301947	0.162131
6.62974	-0.0033567	-0.0713064	-0.0155188	-0.03194	-0.06349	-0.01119	-0.00779	0.007756	-0.07145	-0.02413	-0.03491	-0.02948	-0.00756	-0.01935	-0.01644	0.011089	-0.01012	-0.01214	-0.01898	0.014017	-0.0327	-0.01199	0.000916	-0.00289	-0.01061	0.004273	0.02586	-0.00136	-0.04857	-0.02667	-0.00813873	-0.04642	0.014915	-0.00629	-0.02708	-0.01802	0.073043	0.006523	-0.01678	0.020747	-0.01569	-0.0229	-0.01339	-0.01121	0.004039	0.000715	-0.14175	0.267523	0.137438
6.6464	-5.343e-05	-0.0561676	-0.0183208	-0.05293	-0.07744	-0.01826	-0.00955	0.005479	-0.06588	-0.02749	-0.02265	-0.00995	-0.02257	-0.02777	-0.00064	-0.00671	-0.01192	-0.01262	-0.00665	0.00673	-0.02728	-0.00757	-0.00664	-0.0269	-0.01692	-0.00286	0.030401	-0.0051	-0.00564	-0.03574	-0.0162886	-0.03031	-0.00162	-0.01455	-0.01229	-0.01311	0.099104	0.012229	0.008553	0.013011	-0.02977	-0.02672	-0.00345	-0.02647	-0.00544	-0.01701	-0.14886	0.285496	0.139239
6.66305	-0.0019078	-0.0720864	-0.0236626	-0.04096	-0.06409	-0.00557	-0.00162	0.016429	-0.09029	-0.02633	-0.02421	-0.01468	-0.01681	-0.02075	-0.02589	0.017888	-0.01223	-0.02005	-0.03475	0.010374	-0.00744	-0.00981	-0.0095	-0.01001	-0.01771	-0.00703	0.023579	-0.00124	0.004509	-0.00765	-0.0359898	-0.03338	-0.00785	-0.01424	-0.02657	-0.01908	0.093085	0.013582	0.003792	0.026223	-0.02405	-0.01655	-0.01221	-0.04034	-0.01437	-0.00699	-0.10737	0.301352	0.140083
6.67971	-0.0094477	-0.0551661	-0.00938357	-0.0507	-0.08127	-0.01888	-0.01279	0.015588	-0.05048	-0.02344	-0.03173	-0.02435	-0.01947	-0.02653	-0.01674	-0.02338	-0.00366	-0.01542	-0.00046	0.006502	-0.02145	-0.01515	-0.00617	-0.0113	-0.01226	0.014372	0.029002	0.003126	-0.00098	-0.01725	-0.0155816	-0.03812	-0.01	0.015274	-0.02454	-0.01626	0.09323	0.014203	-0.04389	0.006961	-0.02126	-0.00788	-0.00928	-0.04474	0.003695	-0.012	-0.11329	0.257047	0.127558
6.69637	0.00103088	-0.0686385	-0.0106021	-0.051	-0.05959	-0.02531	0.004024	0.000524	-0.05262	-0.02252	-0.0327	-0.02548	-0.01083	-0.03748	-0.01464	0.051313	-0.00665	-0.01091	-0.01972	0.004884	-0.01048	-0.00258	-0.00737	-0.00634	-0.00757	-0.00204	0.013018	0.000452	0.001046	-0.02473	-0.0218224	-0.04753	-0.01028	-0.00707	-0.00462	-0.03443	0.088508	0.007581	-0.3173	0.02528	-0.02529	-0.02616	-0.00806	-0.01574	0.001333	-0.014	-0.16913	0.229441	0.105931
6.71303	-0.0121726	-0.0805155	-0.0164753	-0.04169	-0.06303	-0.01281	-0.00378	0.004347	-0.06142	-0.0196	-0.0286	-0.0236	-0.01624	-0.02526	-0.02401	-0.01983	-0.01776	-0.01481	-0.01443	0.005482	-0.01503	-0.00334	-0.01296	-0.00877	-0.02311	0.003205	0.027745	-0.00409	-0.02144	-0.02199	-0.0294066	-0.02579	0.005375	0.008137	-0.01883	-0.01401	0.074637	0.013021	-0.16787	0.005137	-0.01757	-0.02702	-0.0078	-0.01223	-3.3e-05	-0.00689	-0.10545	0.286435	0.127507
6.72968	-0.0017066	-0.0461076	-0.0152886	-0.0327	-0.07039	-0.02433	-0.00603	0.014563	-0.10079	-0.01295	-0.01742	-0.01814	-0.02035	-0.02298	-0.02144	-0.01068	-0.01244	-0.02129	-0.03883	0.007093	-0.0376	-0.00335	-0.01891	-0.00866	-0.01786	-0.0078	0.020507	-0.00855	-0.03304	-0.00725	-0.0433135	-0.04208	-0.00345	-0.00767	-0.00696	-0.03236	0.07547	0.014303	-0.1619	0.007965	-0.01982	-0.0219	-0.00703	-0.04241	-0.01061	-0.02026	-0.18009	0.311175	0.150854
6.74634	-0.0184207	-0.0637459	-0.0147679	-0.03914	-0.06787	-0.0148	-0.01124	0.008549	-0.09054	-0.01751	-0.03584	-0.01802	-0.01816	-0.02365	-0.02129	-0.04068	-0.014	-0.02797	-0.03319	0.006951	-0.01442	-0.01546	-0.00602	-0.01763	-0.01008	0.001514	0.015945	-0.0012	-0.01964	-0.02517	-0.0222615	-0.03868	-0.0005	0.006505	-0.01337	-0.02465	0.080643	0.012879	-0.14625	0.023378	-0.02407	-0.02472	-0.00638	-0.04008	0.002699	-0.00845	-0.11332	0.292526	0.146392
6.763	-0.0071533	-0.0912491	-0.00813668	-0.03741	-0.07582	-0.01703	-0.00975	-0.00375	-0.05352	-0.0254	-0.03504	0.003639	-0.0195	-0.01716	-0.01709	-0.0232	-0.00935	-0.01618	-0.0248	-0.00408	-0.03434	-0.00616	0.000732	-0.00645	-0.01381	-0.00395	0.013072	-0.00558	0.007552	-0.01287	-0.022615	-0.01182	0.002942	-0.00441	-0.03424	-0.01136	0.073348	0.00234	-0.1412	0.016817	-0.0234	-0.01028	-0.01024	-0.03658	-0.01018	-0.01312	-0.14899	0.230877	0.130527
6.77966	0.00198948	-0.066786	-0.00797373	-0.04389	-0.05341	-0.0291	-0.00731	0.007023	-0.07704	-0.03064	-0.03481	-0.00813	-0.02054	-0.02556	-0.02212	-0.06721	-0.01583	-0.02627	-0.03663	0.008508	-0.02595	-0.00638	-0.00791	-0.01023	-0.0269	-0.00042	0.032971	-0.01019	0.003061	-0.01437	-0.0396889	-0.03164	0.033167	-0.00467	-0.01371	-0.00274	0.068997	0.009978	-0.04418	0.018553	-0.02471	-0.02734	-0.00873	-0.02471	0.006966	-0.02506	-0.14212	0.220318	0.128169
6.79631	-0.0114277	-0.0718648	-0.0190753	-0.05509	-0.05886	-0.01105	-0.00382	0.006187	-0.04033	-0.01963	-0.03689	-0.0029	-0.02184	-0.02414	-0.01452	0.000182	-0.01325	-0.02724	-0.03258	0.014322	-0.03235	-0.01216	-0.01186	-0.00477	-0.01601	0.002164	0.018748	-0.00991	-0.00106	-0.02856	-0.0206092	-0.04311	-0.00643	-0.01561	0.005018	-0.01335	0.074637	0.013699	-0.21326	0.015461	-0.02141	-0.0308	-0.0147	-0.00925	-0.00735	-0.02084	-0.14474	0.227281	0.111701
6.81297	-0.0041361	-0.0659085	-0.022019	-0.04804	-0.06534	-0.016	-0.0027	0.003333	-0.08547	0.006869	-0.02374	-0.01198	-0.01337	-0.02186	-0.01365	0.044066	-0.00544	-0.01674	-0.04011	-0.00064	-0.02092	-0.00973	-0.0035	-0.01803	-0.0181	-0.00515	0.045182	-0.00645	-0.01055	-0.04462	-0.0160207	-0.04284	0.003608	0.015932	-0.00759	-0.01074	0.086598	0.014068	-0.21423	0.02574	-0.01237	-0.02278	-0.00863	-0.02184	-0.00965	-0.02371	-0.09049	0.22734	0.113184
6.82963	-0.0024043	-0.0804889	-0.00624509	-0.01979	-0.08219	-0.01135	0.00646	0.005151	-0.12641	-0.01007	-0.0419	-0.00833	-0.01861	-0.02608	-0.01358	-0.02492	-0.01989	-0.01877	-0.03809	-0.00224	-0.01062	-0.0098	-0.00838	-0.02092	-0.01982	-0.00427	0.008834	-0.0084	-0.03077	-0.01596	-0.00170441	-0.04877	-0.03078	-0.00787	-0.00054	-0.01093	0.084097	0.022849	-0.26651	0.026862	-0.01714	-0.02341	-0.00521	-0.04291	-0.0035	-0.01457	-0.0975	0.189639	0.118262
6.84629	-0.0203316	-0.0738945	-0.0138929	-0.04684	-0.06937	-0.0127	-0.01398	0.009503	-0.10773	-0.02712	-0.02295	-0.01225	-0.02752	-0.01882	-0.02269	-0.06163	-0.01259	-0.01445	-0.03545	0.003705	-0.03351	-0.00653	-0.0059	0.003299	-0.0043	0.00257	0.023613	-0.00761	-0.00625	-0.04315	-0.0159128	-0.04035	0.01412	-0.00192	-0.00259	-0.00508	0.078375	0.016515	-0.26365	0.037778	-0.01869	-0.01264	-0.0162	-0.04635	0.002127	-0.00344	-0.15923	0.188356	0.124528
6.86294	-0.0080145	-0.0772183	-0.0173042	-0.03873	-0.07492	-0.00642	-0.00657	0.014719	-0.0619	-0.01738	-0.02512	-0.0038	-0.0109	-0.0165	-0.01979	-0.00771	-0.02017	-0.02377	-0.01234	0.011629	-0.03422	-0.01114	-0.00765	-0.02136	-0.01303	0.002522	0.040908	-0.0171	-0.01396	-0.01356	0.00762518	-0.04553	0.015214	0.015067	-0.0039	-0.0088	0.085921	0.016131	-0.26768	0.020295	-0.02801	-0.02565	-0.00962	-0.05096	-0.00356	0.000736	-0.18986	0.200858	0.114314
6.8796	-0.0129489	-0.0816677	-0.0137689	-0.06517	-0.05959	-0.01668	-0.00499	0.000173	-0.06575	-0.02494	-0.01233	-0.00574	-0.0205	-0.01031	-0.01212	-0.00991	-0.02216	-0.0205	-0.02147	0.008658	-0.01999	-0.00252	-0.00583	-0.00037	-0.00982	0.013471	0.032645	-0.00234	-0.02761	-0.0242	0.0405523	-0.02286	-0.00077	0.016677	0.026777	0.038343	0.094162	0.016735	-0.21507	0.027432	-0.026	-0.0229	-0.01908	-0.01471	-0.0028	-0.00318	-0.13079	0.206501	0.112108
6.89626	-0.0122417	-0.0716698	-0.0173927	-0.0529	-0.07992	-0.01001	-0.00011	0.009008	-0.07974	-0.02876	-0.02053	-0.01394	-0.02357	-0.02199	-0.02246	0.028153	-0.00507	-0.02498	-0.02332	0.004099	-0.0213	-0.01864	-0.00262	-0.0097	-0.01128	0.008585	0.017885	-0.00264	-0.01114	-0.02222	0.0526171	-0.03299	0.049122	0.020539	0.056105	0.035205	0.103349	0.030061	-0.15133	0.024266	-0.02285	-0.0184	-0.00332	-0.04132	-0.00208	-0.01493	-0.19556	0.266125	0.137173
6.91292	0.00261178	-0.0537656	-0.00500528	-0.06857	-0.07321	-0.00761	-0.00721	0.002277	-0.07837	-0.0254	-0.02163	-0.00796	-0.02112	-0.02685	-0.02194	0.00469	-0.0151	-0.02285	-0.03943	0.00918	-0.01363	-0.01852	0.001076	-0.00049	-0.00272	-0.00063	0.030419	-0.00658	0.000951	-0.01662	0.0948589	-0.01217	0.099386	0.069085	0.079921	0.055446	0.088192	0.022203	-0.13842	0.032564	-0.01737	-0.02513	-0.00299	-0.01431	-0.00081	-0.01851	-0.14622	0.242887	0.136627
6.92957	-0.0154381	-0.0596598	-0.00481399	-0.07881	-0.0784	-0.00722	-0.00906	0.003058	-0.07546	-0.02322	-0.03395	-0.01712	-0.02816	-0.02232	-0.02191	-0.03924	-0.00738	-0.02513	-0.02048	0.006209	-0.02643	-0.00771	-0.00411	-0.01	-0.03024	0.019151	0.030059	-0.0123	-0.00452	0.003848	0.0770891	-0.03693	0.073925	0.048018	0.085033	0.048032	0.080802	0.027515	-0.19309	0.039751	-0.01769	-0.01285	-0.01631	-0.03878	-0.00056	-0.02341	-0.19588	0.197236	0.138766
6.94623	-0.0048684	-0.0504596	-0.0207225	-0.07073	-0.07852	-0.00572	-0.01133	0.008645	-0.09287	-0.01967	-0.01589	-0.03145	-0.01839	-0.01183	-0.02459	-0.01761	-0.0119	-0.01496	-0.01658	-0.00144	-0.02135	-0.018	0.005206	-0.01847	-0.01302	0.014341	0.020057	-0.01237	0.006846	0.049493	0.124813	-0.00624	0.172278	0.079534	0.107326	0.086363	0.093244	0.018464	-0.17945	0.029419	-0.02509	-0.02205	-0.01384	-0.03292	-0.006	0.006953	-0.15202	0.196444	0.132684
6.96289	-0.0079705	-0.0695337	-0.00803041	-0.04514	-0.08779	-0.02036	-0.01491	-0.00662	-0.0724	-0.01453	-0.03206	-0.02424	-0.03246	-0.02474	-0.02787	-0.03672	-0.02352	-0.02864	-0.01898	0.009914	-0.01884	-0.00456	-0.00142	-0.00869	-0.02025	0.021291	0.025247	-0.00965	0.010334	0.110961	0.130875	-0.02172	0.172326	0.083869	0.101247	0.099349	0.098934	0.039435	-0.18018	0.026848	-0.02775	-0.02473	-0.01395	-0.01653	-0.02437	-0.0222	-0.12961	0.211935	0.137451
6.97955	-0.0159001	-0.0521348	-0.00611048	-0.03425	-0.07348	-0.0174	-0.01633	-0.00231	-0.07905	-0.00572	-0.0199	-0.02933	-0.01682	-0.023	-0.0247	-0.00703	-0.01797	-0.03097	-0.03051	0.00918	-0.00696	-0.00819	-0.00096	-0.0153	-0.02235	0.046933	0.033993	0.007548	0.038405	0.215572	0.161096	-0.016	0.218343	0.098941	0.145619	0.120386	0.090485	0.023474	-0.25723	0.037497	-0.01644	-0.03062	-0.01264	-0.02851	-0.00812	-0.00507	-0.15898	0.21823	0.133621
6.99621	-0.0107488	-0.0764295	-0.0117569	-0.0642	-0.07164	-0.01326	-0.01451	0.004434	-0.08771	-0.02079	-0.03073	-0.0209	-0.01966	-0.01887	-0.02358	0.001988	-0.01692	-0.0279	-0.03888	0.010397	-0.02223	-0.00946	0.009557	-0.01584	-0.01689	0.034242	0.040116	-0.01019	0.004753	0.135791	0.199509	-0.0015	0.44571	0.165072	0.151818	0.136229	0.100323	0.033069	-0.08981	0.042091	-0.02346	-0.02815	-0.00988	-0.06727	-0.018	-0.01866	-0.13425	0.211978	0.125674
7.01286	-0.0126817	-0.0792214	-0.0147608	-0.04251	-0.07472	-0.02601	-0.00191	0.010772	-0.06864	-0.03098	-0.02558	-0.03171	-0.02763	-0.03646	-0.01773	-0.00126	-0.01137	-0.02843	-0.01425	0.007576	-0.01223	-0.01117	0.024548	-0.02036	-0.01235	0.04229	0.012371	-0.00515	0.011764	0.099196	0.222258	-0.02713	0.805834	0.378646	0.184856	0.174675	0.106743	0.023155	-0.33598	0.034187	-0.01626	-0.01406	-0.01114	-0.03967	-0.00152	-0.01066	-0.11838	0.189454	0.116479
7.02952	-0.012732	-0.0760838	-0.0203293	-0.06895	-0.05533	-0.01159	-0.00729	0.020011	-0.08647	-0.0063	-0.03971	-0.03456	-0.01712	-0.02792	-0.01429	0.027123	-0.01114	-0.01691	-0.0378	0.010783	-0.01207	-0.01248	0.018448	-0.0017	-0.01092	0.036813	0.038125	-0.00106	0.026257	0.16687	0.27058	0.006104	0.937111	0.434372	0.244373	0.194913	0.103979	0.035536	-0.11409	0.059013	-0.01012	-0.00761	-0.00799	-0.0744	0.00785	-0.01216	-0.04105	0.205482	0.114536
7.04618	-0.0057453	-0.0915239	-0.0156818	-0.05208	-0.072	-0.01887	-0.01494	0.004978	-0.08033	-0.03163	-0.02653	-0.02981	-0.01558	-0.03214	-0.02331	-0.05537	-0.01887	-0.02792	-0.03709	0.020975	-0.01973	-0.01478	0.023347	-0.01223	-0.01708	0.067832	0.030455	-0.00354	0.041981	0.225861	0.28771	0.021048	0.872529	0.441117	0.251648	0.227601	0.109946	0.029777	-0.27821	0.040341	-0.0046	-0.01955	-0.01598	-0.03914	0.013404	-0.00857	-0.13573	0.231038	0.118891
7.06284	-0.0172799	-0.0486692	0.00305347	-0.03771	-0.0858	-0.02323	-0.00326	-0.00966	-0.05718	-0.03671	-0.03406	-0.02437	-0.02415	-0.01192	-0.01819	0.000497	-0.01309	-0.01111	-0.02862	-0.00205	-0.01944	-0.01653	0.017915	-0.00603	0.003339	0.075237	0.034461	-0.01261	0.019935	0.344897	0.282262	0.011239	0.741076	0.356617	0.226063	0.233715	0.114884	0.039996	-0.22173	0.043224	-0.02369	-0.02486	-0.01781	-0.0411	-0.00483	-0.02073	-0.12438	0.265865	0.136349
7.07949	-0.0081339	-0.0561942	-0.00546578	-0.03946	-0.07228	-0.01255	0.000652	0.016138	-0.10072	-0.02301	-0.03397	-0.01617	-0.02352	-0.02361	-0.01105	-0.0292	-0.01513	-0.01837	-0.02921	-0.01283	-0.00699	-0.00465	0.023121	-0.0081	-0.02139	0.13628	0.021709	-0.00869	0.070122	0.274346	0.235975	-0.0039	0.593267	0.304873	0.200815	0.188137	0.123277	0.036261	-0.22383	0.032682	-0.01126	-0.02234	-0.01312	-0.0125	0.00063	-0.01574	-0.18366	0.279571	0.13716
7.09615	-0.0105068	-0.0838925	-0.000896203	-0.03203	-0.07742	-0.02041	-0.00193	0.002347	-0.09748	-0.01937	-0.00477	-0.04108	-0.02637	-0.03976	-0.01259	-0.05478	-0.02155	-0.03111	-0.02475	0.009133	-0.01841	-0.01317	0.020269	0.007374	-0.0057	0.142647	0.051952	0.001423	0.083447	0.37849	0.309082	-0.00082	0.574152	0.304781	0.242796	0.222489	0.125187	0.051892	-0.35523	0.045125	-0.0195	-0.03506	0.000941	-0.04213	0.003891	-0.02012	-0.07442	0.325617	0.146279
7.11281	-0.0167613	-0.0768194	0.00104498	-0.05021	-0.07545	-0.01487	-0.01229	0.011607	-0.11423	-0.01337	-0.04951	-0.0232	-0.02038	-0.0231	-0.0247	-0.03397	-0.01462	-0.02994	-0.02061	-0.00882	0.001752	-0.01528	0.019063	-0.0042	-0.02219	0.139849	0.087005	-0.0066	0.079113	0.456669	0.32367	-0.00911	0.476852	0.301577	0.219809	0.210161	0.123894	0.050375	-0.19066	0.051988	-0.01971	-0.0067	-0.00671	-0.04961	-0.00391	-0.00558	-0.17885	0.308564	0.15542
7.12947	0.0007103	-0.0509382	-0.0165107	-0.05662	-0.08441	-0.02576	-0.00514	0.018128	-0.0779	-0.0307	-0.04743	-0.02315	-0.01873	-0.03552	-0.01306	-0.02293	-0.01842	-0.02364	-0.04408	-0.00609	-0.00102	-0.00566	0.019896	0.00626	-0.01175	0.120734	0.063284	-0.0111	0.109722	0.376783	0.267741	-0.00814	0.523311	0.317645	0.262397	0.210918	0.119515	0.060896	-0.29072	0.053269	-0.01982	-0.01337	-0.01289	-0.05926	-0.00416	-0.01613	-0.20524	0.304236	0.154416
7.14612	-0.0062859	-0.0756849	-0.0175875	-0.04731	-0.09284	-0.01504	-0.00368	-0.00373	-0.05799	-0.03092	-0.05161	-0.00991	-0.01796	-0.02085	-0.01591	0.020276	-0.01812	-0.01819	-0.0232	0.005761	-0.01673	-0.01457	0.024218	0.00947	-0.00719	0.139867	0.072746	0.004234	0.086804	0.439723	0.315602	0.000829	0.659847	0.359185	0.288589	0.255859	0.140946	0.063194	-0.1241	0.061865	-0.0143	-0.01284	-0.00818	-0.06364	-0.0016	-0.01228	-0.12045	0.317382	0.156413
7.16278	-0.0098971	-0.0687094	-0.00890536	-0.03718	-0.08887	-0.02018	-0.0111	0.002868	-0.03427	-0.02281	-0.0365	-0.02609	-0.0162	-0.01991	-0.02653	-0.03753	-0.01504	-0.02236	-0.01982	-0.00988	0.014	-0.01867	0.031115	0.014755	-0.01798	0.212391	0.128399	0.006733	0.076156	0.509299	0.406077	0.014612	0.688862	0.446986	0.337804	0.304346	0.130675	0.064547	-0.33046	0.064745	-0.01742	-0.02844	-0.01265	-0.00529	-0.01191	-0.01255	-0.13622	0.33551	0.147543
7.17944	-0.0118614	-0.067504	-0.00350334	-0.03261	-0.0997	-0.01842	-0.00631	0.017253	-0.10788	-0.03066	-0.01893	-0.03406	-0.02736	-0.02996	-0.02317	-0.02766	-0.01796	-0.03713	-0.05632	0.0035	0.02472	-0.02029	0.034696	0.016393	-0.00499	0.246551	0.202226	-0.00396	0.109591	0.549408	0.483516	0.017174	0.69088	0.48071	0.382179	0.316829	0.147092	0.07375	-0.3171	0.062736	-0.01554	-0.03244	-0.00547	-0.02941	-0.01785	-0.0175	-0.14506	0.339557	0.152176
7.1961	-0.0132129	-0.0867199	-0.0197448	-0.04371	-0.07978	-0.01761	-0.01485	0.024364	-0.0727	-0.02271	-0.02192	-0.03044	-0.02939	-0.04471	-0.02787	-0.05848	-0.02403	-0.01579	-0.02403	0.002268	0.022589	-0.02185	0.051916	0.026977	-0.01209	0.264225	0.219177	-0.00015	0.180951	0.529788	0.427032	0.035178	0.684547	0.496995	0.378593	0.327342	0.144145	0.074244	-0.25481	0.068667	-0.01439	-0.02066	-0.0098	-0.04376	0.00372	-0.02119	-0.16582	0.376571	0.166488
7.21275	-0.0055473	-0.0702782	-0.0118596	-0.07603	-0.08645	-0.02458	-0.01433	0.007566	-0.11103	-0.02434	-0.01471	-0.0272	-0.01754	-0.02897	-0.01733	-0.05794	-0.01481	-0.02335	-0.04353	-0.00176	0.036826	-0.01683	0.05321	0.055357	0.014883	0.26018	0.214923	-0.0056	0.187413	0.560453	0.417744	0.01928	0.701875	0.552253	0.381307	0.343906	0.152857	0.082819	-0.21798	0.058299	-0.0114	-0.01865	-0.01478	-0.06298	-0.00598	-0.03259	-0.12978	0.386633	0.164813
7.22941	-0.0087122	-0.0713507	-0.00987241	-0.07667	-0.09421	-0.02526	-0.00613	0.003053	-0.08399	-0.02896	-0.05554	-0.02369	-0.02604	-0.02743	-0.01765	-0.0747	-0.00909	-0.0244	-0.00121	0.001642	0.017813	-0.01463	0.057266	0.052851	0.004425	0.26238	0.183532	-0.00185	0.13059	0.600887	0.465136	0.020566	0.738032	0.508646	0.390766	0.343351	0.174457	0.075025	-0.24932	0.069984	-0.02439	-0.02315	-0.01542	-0.05385	-0.00587	-0.02669	-0.1574	0.433017	0.155549
7.24607	-0.0046044	-0.0523298	-0.00395676	-0.05161	-0.08775	-0.0166	-0.0079	0.017157	-0.08879	-0.03824	-0.03055	-0.0312	-0.02255	-0.02489	-0.02377	-0.03725	-0.00418	-0.01402	-0.03256	0.005884	0.042375	-0.0185	0.068694	0.082424	0.01487	0.259821	0.197969	0.001918	0.180463	0.600712	0.502852	0.0208	0.764615	0.553944	0.378916	0.385003	0.147518	0.298275	-0.12026	0.257105	-0.01712	-0.03396	-0.01193	-0.02264	-0.00164	-0.02312	-0.14042	0.385326	0.170784
7.26273	-0.0162018	-0.0532427	0.000332977	-0.02702	-0.07948	-0.02047	0.002122	0.002982	-0.09898	-0.01433	-0.04388	-0.03238	-0.03573	-0.03138	-0.01857	-0.03195	-0.02349	-0.01419	-0.04044	0.000301	0.023639	-0.01395	0.087824	0.097121	0.013528	0.316574	0.232593	0.029318	0.164295	0.565179	0.463826	0.026333	0.797966	0.548413	0.377459	0.386976	0.147351	0.717583	0.076855	0.613038	-0.01968	-0.01967	-0.00708	0.025355	-0.00109	-0.02737	-0.121	0.423784	0.177005
7.27939	-0.0090422	-0.0328745	-0.00458374	-0.03121	-0.09229	-0.0147	-0.00542	0.001574	-0.10404	-0.01957	-0.04229	-0.02293	-0.0293	-0.0294	-0.02068	-0.05299	-0.01306	-0.02561	-0.02969	0.00707	0.049787	-0.01868	0.100895	0.128777	0.017778	0.35427	0.231427	0.120555	0.191904	0.648942	0.501193	0.025717	0.720324	0.581331	0.396064	0.386822	0.167375	0.975183	0.057974	0.566992	-0.00748	-0.0112	-0.00623	-0.01166	-0.00805	-0.01727	-0.14995	0.459169	0.175803
7.29604	-0.0107017	-0.0636572	-0.0100885	-0.00176	-0.08433	-0.01247	-0.01191	0.000929	-0.05407	-0.02364	-0.04484	-0.01701	-0.0288	-0.02825	-0.01953	-0.0323	-0.015	-0.02138	-0.04195	7.73e-05	0.039107	-0.02024	0.107134	0.075921	0.030292	0.316875	0.253568	0.355819	0.184692	0.593773	0.487539	0.039156	0.759396	0.559677	0.394767	0.377062	0.184579	0.939736	-0.09582	0.45419	-0.01458	-0.01478	-0.01053	-0.01353	-0.00218	-0.02325	-0.14844	0.4452	0.172273
7.3127	-0.0041895	-0.0680535	0.00454478	-0.0445	-0.07266	-0.01908	0.001118	0.012103	-0.09083	-0.01542	-0.03786	-0.03057	-0.02763	-0.03125	-0.02944	-0.03596	-0.01734	-0.02804	-0.02308	0.002701	0.053541	-0.01229	0.120938	0.111791	0.028195	0.334187	0.269552	0.266635	0.214045	0.592297	0.481879	0.025066	0.741898	0.583344	0.364879	0.374006	0.194212	0.681883	-0.10191	0.337611	-0.00558	-0.03013	-0.00344	-0.03976	-0.00376	-0.01754	-0.13709	0.501759	0.197972
7.32936	-0.0028349	-0.0401868	0.00382923	-0.05065	-0.07624	-0.01426	-0.00387	0.0022	-0.09182	-0.00763	-0.05297	-0.04033	-0.02833	-0.02971	-0.0211	0.028432	-0.02166	-0.01926	-0.03254	0.01382	0.048067	-0.01374	0.115375	0.112211	0.044983	0.387165	0.319601	0.245847	0.205177	0.613865	0.516473	0.043765	0.750352	0.57847	0.412412	0.373079	0.187775	0.493197	-0.13406	0.267021	-0.01869	-0.01515	-0.01703	-0.03899	-0.00084	-0.0186	-0.13437	0.463758	0.178975
7.34602	-0.0226637	-0.0662631	-0.00854758	-0.03156	-0.08137	-0.00896	0.008261	0.007391	-0.11727	-0.00784	-0.03898	-0.03486	-0.03182	-0.03073	-0.02215	-0.03415	-0.02338	-0.0231	-0.03328	0.009686	0.049373	-0.01319	0.126016	0.153922	0.043658	0.391031	0.364209	0.161397	0.220865	0.622891	0.534514	0.023229	0.731284	0.578019	0.403004	0.414366	0.17782	0.430532	-0.23331	0.20592	-0.02091	-0.01882	-0.01223	-0.03647	0.003663	-0.02933	-0.1108	0.465402	0.190787
7.36267	0.0022692	-0.0719534	-0.00592274	-0.03864	-0.08692	-0.02501	-0.00122	0.02638	-0.02363	-0.02717	-0.04789	-0.02278	-0.03618	-0.04379	-0.02519	0.047217	-0.02083	-0.02124	-0.04427	0.008399	0.043381	-0.01239	0.141053	0.169507	0.037387	0.419489	0.373906	0.133244	0.263002	0.621247	0.526469	0.037944	0.686749	0.592531	0.417674	0.424019	0.184615	0.360308	-0.27736	0.1818	-0.00274	-0.02328	-0.00619	-0.0508	-0.0034	-0.02514	-0.1093	0.451809	0.192169
7.37933	-0.0060313	-0.084504	-0.00357419	-0.04684	-0.07005	-0.00628	0.007327	0.001116	-0.10372	-0.02894	-0.03441	-0.02732	-0.03088	-0.03468	-0.01411	-0.02938	-0.01332	-0.02203	-0.03984	0.003087	0.067079	-0.02185	0.162054	0.188285	0.061128	0.430799	0.409983	0.081038	0.271016	0.600231	0.491681	0.031513	0.713399	0.556376	0.386209	0.379614	0.182592	0.283028	-0.33598	0.143528	-0.01495	-0.01518	-0.01148	-0.05413	-0.00986	-0.01831	-0.1222	0.461866	0.192201
7.39599	-0.0087814	-0.0500784	0.00218206	-0.02515	-0.07134	-0.00165	0.003535	0.012202	-0.12144	-0.01313	-0.02829	-0.0266	-0.0366	-0.04213	-0.01803	-0.0041	-0.00794	-0.01851	-0.03732	0.008716	0.101079	-0.01671	0.154268	0.157641	0.05171	0.476858	0.471276	0.073217	0.235777	0.598746	0.531187	0.036276	0.727418	0.587554	0.424011	0.417009	0.18831	0.326834	-0.26449	0.141734	-0.01694	-0.01043	-0.01881	-0.05046	0.011513	-0.01926	-0.16419	0.487564	0.197217
7.41265	0.00320265	-0.0623543	0.00758053	-0.0101	-0.06837	-0.0085	0.001762	0.007076	-0.08568	-0.02302	-0.0236	-0.0311	-0.02615	-0.02343	-0.01911	-0.04664	-0.0244	-0.02077	-0.03955	0.009466	0.103952	-0.01833	0.179311	0.209838	0.045592	0.503113	0.524431	0.062958	0.251578	0.577621	0.542061	0.06234	0.680891	0.60527	0.453928	0.416118	0.205316	0.285297	-0.23714	0.132003	0.000215	-0.00383	-0.00825	-0.05709	-0.0167	-0.01789	-0.17577	0.506519	0.192953
7.4293	0.00181662	-0.0472687	0.0023698	-0.00252	-0.06371	-0.00631	0.005621	0.000422	-0.08073	-0.02406	-0.03089	-0.01813	-0.03444	-0.04111	-0.0155	-0.03216	-0.0164	-0.02905	-0.06167	0.0009	0.096165	-0.00913	0.213435	0.250114	0.066199	0.528037	0.516117	0.070009	0.238062	0.545966	0.542363	0.064928	0.763528	0.604394	0.451537	0.443627	0.185012	0.257558	-0.21564	0.120073	-0.02675	-0.0253	-0.0161	-0.04598	-0.00623	-0.02297	-0.15696	0.480893	0.18624
7.44596	-0.0113869	-0.0795582	0.00843069	-0.01355	-0.08218	-0.00146	0.002417	0.009866	-0.06634	-0.00841	-0.02134	-0.02049	-0.01733	-0.03339	-0.00686	-0.01154	-0.01524	-0.01731	-0.02022	0.001105	0.100214	-0.02016	0.209166	0.244435	0.071204	0.479234	0.471437	0.053689	0.249573	0.536731	0.535489	0.036246	0.736544	0.602865	0.465127	0.44287	0.19276	0.229979	-0.23803	0.113505	-0.02286	-0.01686	0.000443	-0.05209	-0.01082	-0.0054	-0.12956	0.435033	0.203349
7.46262	-0.0028601	-0.0548204	0.0109174	-0.01672	-0.07407	0.006384	0.005562	0.010152	-0.06388	-0.0143	-0.01164	-0.00057	-0.00319	-0.03473	-0.02475	-0.05	-0.01635	-0.02427	-0.03029	0.002677	0.081963	-0.01339	0.183939	0.223568	0.050624	0.472325	0.46147	0.035816	0.245212	0.57584	0.583793	0.03116	0.696432	0.580461	0.505636	0.448659	0.184367	0.251891	-0.11966	0.107798	-0.02529	-0.02252	-0.0119	-0.04669	-0.01452	-0.00043	-0.12996	0.458555	0.213898
7.47928	-0.0059276	-0.0300205	0.0138717	-0.02079	-0.0647	0.00285	-0.00048	0.003636	-0.10698	-0.02324	-0.03044	-0.03053	-0.03203	-0.03517	-0.01136	0.01424	-0.00584	-0.02581	-0.0302	0.008635	0.12167	-0.02401	0.207891	0.2361	0.085845	0.555239	0.532926	0.036738	0.290385	0.622773	0.609508	0.058228	0.687326	0.608702	0.499132	0.505821	0.188554	0.24274	-0.2649	0.118857	0.000597	-0.01606	-0.00889	-0.0483	0.001797	-0.00961	-0.13472	0.492531	0.209562
7.49594	0.0035358	-0.0413923	0.0194083	-0.01177	-0.07884	0.007381	8.28e-05	-0.00579	-0.09535	-0.01829	-0.03576	-0.0234	-0.01989	-0.0405	0.003275	-0.06975	-0.01711	-0.01925	-0.04861	-0.00219	0.119168	-0.00841	0.2538	0.253098	0.181551	0.558237	0.542714	0.030469	0.31475	0.641464	0.561119	0.053003	0.727282	0.598933	0.507333	0.474639	0.19721	0.27827	-0.16016	0.116066	-0.01376	-0.01996	-0.00999	-0.05661	-0.00243	-0.00385	-0.13864	0.486641	0.202324
7.51259	0.00215605	-0.0370049	0.0184271	-0.03247	-0.06313	0.00375	0.006861	-0.00881	-0.08051	-0.00227	-0.0335	-0.02803	-0.02763	-0.02981	-0.00991	0.024917	-0.02621	-0.03318	-0.05683	0.001657	0.120676	-0.01196	0.279778	0.311786	0.153283	0.536072	0.531739	0.042016	0.316869	0.650101	0.60831	0.044123	0.711694	0.644411	0.522199	0.523645	0.223455	0.274378	-0.22092	0.110964	-0.02033	-0.01952	-0.01419	-0.06116	0.006698	-0.02494	-0.17693	0.488471	0.218111
7.52925	0.00347294	-0.0580555	0.0343993	0.006999	-0.04753	0.010066	0.00611	0.007059	-0.12305	-0.01138	-0.05477	-0.02223	-0.0331	-0.04399	-0.00228	0.001988	-0.02183	-0.03116	-0.03667	-0.00515	0.116614	-0.00945	0.323967	0.314281	0.141878	0.558759	0.550505	0.02651	0.271932	0.633969	0.625436	0.056941	0.721397	0.608294	0.517776	0.524089	0.194418	0.275479	-0.25235	0.098927	-0.00469	-0.03442	-0.009	-0.05515	-0.00637	-0.01048	-0.18194	0.515637	0.251372
7.54591	0.00274692	-0.054909	0.0276052	-0.00594	-0.05493	0.002402	0.009076	0.004919	-0.05242	-0.02208	-0.02449	-0.02194	-0.02644	-0.03259	-0.0072	-0.01157	-0.00571	-0.02417	-0.03823	-0.00134	0.117881	-0.01988	0.327226	0.331872	0.126204	0.557093	0.520552	0.027918	0.29314	0.671434	0.630646	0.055183	0.703016	0.659799	0.545062	0.53482	0.218722	0.256443	-0.18562	0.099577	-0.00618	-0.02428	-0.0161	-0.0152	-0.00262	-0.02981	-0.17419	0.591181	0.268281
7.56257	0.00593072	-0.0273349	0.0232942	-0.01873	-0.06763	0.004998	0.010484	0.010729	-0.06584	-0.01153	-0.01198	-0.03209	-0.03773	-0.04163	-0.01359	-0.04465	-0.02293	-0.0241	-0.04515	0.012247	0.111862	-0.01056	0.389135	0.387217	0.162448	0.567686	0.532189	0.027263	0.311706	0.674563	0.677257	0.076902	0.763827	0.716906	0.577998	0.574693	0.209812	0.218094	-0.17824	0.117347	-0.01336	-0.02287	-0.00842	-0.05487	0.003836	-0.02177	-0.11147	0.576616	0.298104
7.57922	0.046418	-0.0075605	0.0620399	0.03566	-0.0447	0.032888	0.035905	0.016565	-0.07144	-0.00083	0.004041	-0.01686	-0.03364	-0.03615	-0.01215	-0.0697	-0.0162	-0.02875	-0.01406	-0.00311	0.116701	-0.01749	0.433484	0.439223	0.166824	0.59345	0.565411	0.039986	0.33642	0.677821	0.696827	0.061789	0.735158	0.703928	0.589754	0.615691	0.212348	0.253016	-0.16614	0.122691	-0.01774	-0.01988	-0.00866	-0.06368	0.005496	-0.01173	-0.10915	0.608601	0.295564
7.59588	0.0214348	-0.0151476	0.0965278	0.108912	-0.04553	0.055501	0.032972	0.00679	-0.09943	-0.0235	-0.00184	-0.01084	-0.0195	-0.03152	-0.00875	-0.07353	-0.01405	-0.02624	-0.03334	-0.00371	0.136014	-0.02469	0.444894	0.577919	0.270824	0.586956	0.537612	0.024784	0.313634	0.691556	0.684517	0.067361	0.742761	0.715149	0.608783	0.602756	0.213092	0.297501	-0.207	0.120759	-0.01203	-0.01879	-0.00242	-0.05426	0.00614	-0.01636	-0.10006	0.645242	0.338863
7.61254	0.0139798	0.101752	0.251086	0.106684	-0.02839	0.250402	0.049808	0.012244	-0.13465	-0.01643	-0.03631	0.036722	-0.02462	-0.04428	0.005016	-0.02257	-0.01772	-0.03178	-0.04313	0.004748	0.123644	-0.0192	0.464931	0.575945	0.380704	0.576818	0.541312	0.035816	0.311323	0.721471	0.656238	0.068042	0.749455	0.722242	0.556952	0.57352	0.228986	0.294909	-0.10078	0.118248	0.001724	-0.01325	-0.01171	-0.02012	0.00843	-0.01817	-0.12699	0.645186	0.376997
7.6292	0.0184804	0.137924	0.258142	0.147265	-0.04168	0.428768	0.054805	0.005728	-0.07709	-0.01665	0.00677	0.054926	-0.02832	-0.04236	0.00901	-0.0292	-0.01866	-0.03277	-0.0363	-0.00503	0.117423	0.007741	0.424428	0.517734	0.351105	0.588489	0.567063	0.048706	0.289617	0.75342	0.674384	0.044977	0.754368	0.753986	0.619052	0.623129	0.208784	0.289192	-0.18921	0.10367	0.00183	-0.02132	-0.01054	-0.02549	-0.00063	-0.0092	-0.14279	0.647746	0.419239
7.64585	0.0154664	0.0960177	0.228985	0.135085	-0.03996	0.322548	0.04628	0.006425	-0.05563	-0.01763	-0.01208	0.036575	-0.0378	-0.03703	-0.00477	-0.06227	-0.02596	-0.02432	-0.03257	0.006985	0.144022	0.020467	0.454738	0.606835	0.368438	0.626224	0.613164	0.041349	0.352074	0.752153	0.695897	0.062266	0.737699	0.720822	0.623595	0.617866	0.214867	0.277233	-0.27587	0.127095	0.004757	-0.01771	-0.00727	-0.01066	0.00497	-0.01685	-0.08437	0.662925	0.448433
7.66251	0.0299396	0.0820843	0.25251	0.198059	-0.02516	0.256802	0.053949	0.019946	-0.0714	-0.00885	0.005533	0.027238	-0.02786	-0.03721	-0.00811	0.008835	-0.01182	-0.01483	-0.06927	0.02368	0.144002	0.007812	0.472946	0.600931	0.426459	0.614513	0.556055	0.048468	0.353216	0.768786	0.678488	0.068553	0.765213	0.676399	0.606883	0.672492	0.197447	0.32415	-0.14023	0.10602	-0.00251	-0.01257	-0.00585	-0.05287	-0.01251	-0.0164	-0.16979	0.673468	0.467368
7.67917	0.0537662	0.0703846	0.238309	0.271981	-0.00316	0.252565	0.071871	0.025092	-0.08869	-0.00914	0.018405	0.024674	-0.0368	-0.03474	0.077811	0.009598	-0.01223	-0.01499	-0.03846	0.007696	0.143	-0.01008	0.486569	0.581754	0.612826	0.645402	0.608152	0.047913	0.326706	0.781228	0.705859	0.078337	0.773482	0.730433	0.638235	0.641131	0.231908	0.340224	-0.13519	0.114007	-0.00738	-0.02455	-0.00771	-0.03601	-0.0019	0.004895	-0.14518	0.690322	0.515902
7.69583	0.172997	0.172899	0.334805	0.333694	0.064398	0.294921	0.139469	0.02452	-0.05264	-0.01676	0.056159	0.032557	-0.0297	-0.04006	0.035718	-0.04131	-0.01165	-0.01596	-0.05853	0.005753	0.150444	-0.01118	0.515228	0.576868	0.450998	0.660967	0.656029	0.062051	0.31679	0.838024	0.720101	0.067883	0.768305	0.752098	0.646578	0.693855	0.231749	0.413825	-0.18832	0.132017	0.008471	-0.00859	-0.0051	-0.05713	-0.0088	-0.02246	-0.13082	0.682514	0.507024
7.71248	0.14636	0.185299	0.395066	0.404252	0.045007	0.334707	0.117647	0.030647	-0.08513	-0.02052	0.025706	0.036258	-0.03322	-0.02616	0.022614	0.032395	-0.01796	-0.01615	-0.05558	0.002314	0.149244	-0.01363	0.550265	0.555009	0.355152	0.681426	0.648108	0.052982	0.351402	0.81835	0.750494	0.082753	0.772735	0.758789	0.652625	0.691437	0.225627	0.37471	-0.206	0.127208	0.005064	-0.00589	-0.00761	-0.05891	0.002543	-0.00841	-0.16661	0.710758	0.544835
7.72914	0.256973	0.312011	0.436401	0.382675	0.090501	0.505971	0.175602	0.020043	-0.11046	-0.01411	0.048635	0.051467	-0.0264	-0.03176	0.004258	0.040588	-0.01218	-0.02039	-0.0465	0.008098	0.176885	-0.0131	0.590936	0.591203	0.368932	0.695242	0.674418	0.045279	0.347696	0.806067	0.75324	0.086741	0.826736	0.748193	0.662854	0.670487	0.223016	0.330839	-0.17864	0.138554	0.010763	-0.00863	0.001957	-0.03939	-0.01213	-0.02227	-0.16491	0.721701	0.574891
7.7458	0.280548	0.29494	0.42706	0.340222	0.070104	0.456733	0.187649	0.016197	-0.06794	-0.00268	0.053219	0.056053	-0.03356	-0.04409	-0.00659	0.067856	-0.02038	-0.00859	-0.02566	0.008334	0.157852	-0.0169	0.591107	0.57585	0.332886	0.722211	0.64538	0.04876	0.357001	0.860428	0.748864	0.100066	0.789451	0.790853	0.643918	0.695063	0.250338	0.313203	-0.1527	0.131491	-0.01162	-0.01285	-0.00738	-0.02201	-0.01259	-0.02043	-0.13672	0.766126	0.59861
7.76246	0.292177	0.292839	0.450797	0.414645	0.126723	0.445597	0.210398	0.033683	-0.05615	-0.00821	0.093078	0.039249	-0.03087	-0.03335	-0.00433	0.02739	-0.0106	-0.02839	-0.03672	0.019364	0.158231	-0.01959	0.555988	0.551651	0.299384	0.718836	0.694622	0.052934	0.349423	0.862177	0.766582	0.085762	0.766191	0.793475	0.6691	0.695115	0.226796	0.356572	-0.21164	0.136101	0.022695	-0.00703	0.000207	-0.05185	0.011915	-0.02087	-0.16584	0.758363	0.634317
7.77911	0.301715	0.277186	0.477046	0.384928	0.125503	0.477646	0.239605	0.030421	-0.05461	-0.00332	0.098405	0.062981	-0.026	-0.04116	-0.01753	0.033655	-0.01587	-0.0225	-0.02057	0.00328	0.172346	-0.01002	0.574688	0.51609	0.319739	0.688569	0.685553	0.062792	0.391691	0.861921	0.758529	0.083845	0.777002	0.807095	0.673762	0.674362	0.234388	0.353398	-0.25187	0.143969	-0.00857	-0.01085	-0.01113	-0.03908	-0.00142	-0.01236	-0.19949	0.770959	0.639884
7.79577	0.310654	0.275618	0.547389	0.477119	0.170281	0.457333	0.27025	0.049121	-0.0631	-0.00916	0.10684	0.057184	-0.01684	-0.04091	-0.01381	0.073794	-0.02079	-0.02612	-0.04614	0.012657	0.167234	-0.00625	0.595463	0.530425	0.30209	0.733663	0.706742	0.061656	0.37793	0.875945	0.776138	0.097086	0.763031	0.809124	0.678973	0.717282	0.248765	0.373556	-0.17207	0.125937	0.013413	5.14e-05	-0.00552	-0.03978	-0.00216	-0.00983	-0.13904	0.788285	0.680851
7.81243	0.372724	0.392916	0.828967	0.590071	0.252474	0.661367	0.362239	0.063246	-0.03736	-0.01325	0.188396	0.070614	-0.01892	-0.03704	-0.01161	0.120611	-0.01637	-0.03366	-0.02533	0.003713	0.133641	-0.02164	0.569506	0.511694	0.289954	0.704598	0.664524	0.071477	0.35919	0.911783	0.775427	0.105753	0.751921	0.786344	0.685038	0.702739	0.235873	0.405602	-0.12228	0.146315	0.009976	-0.02054	0.001627	-0.06065	0.003811	-0.01802	-0.08217	0.780648	0.671247
7.82909	0.323383	0.335712	0.807635	0.491732	0.243298	0.722907	0.403552	0.061193	-0.0803	0.014745	0.348075	0.053814	-0.021	-0.03645	-0.01768	0.093888	-0.01847	-0.02292	-0.01611	0.007955	0.1418	-0.01435	0.565715	0.493162	0.267095	0.705478	0.657071	0.075593	0.371643	0.933058	0.797123	0.118422	0.771675	0.779398	0.698257	0.716034	0.244174	0.464016	-0.08464	0.165016	0.00196	-0.00664	0.005894	-0.06685	0.000924	-0.01731	-0.12662	0.809942	0.688263
7.84574	0.270211	0.310025	0.590272	0.437804	0.197209	0.626728	0.422728	0.054045	-0.0536	0.077501	0.546675	0.075705	-0.02639	-0.03727	-0.01764	0.086774	-0.01689	-0.01954	-0.04433	0.000371	0.145431	-0.0157	0.55308	0.484737	0.290812	0.687896	0.677741	0.09207	0.383049	0.879169	0.81585	0.079346	0.768814	0.767437	0.704867	0.740599	0.259787	0.454227	-0.17287	0.152405	0.025559	-0.01484	0.004842	-0.03693	-0.00661	-0.01188	-0.13684	0.807745	0.689698
7.8624	0.327167	0.354405	0.56719	0.480838	0.230537	0.580201	0.384012	0.083574	-0.04889	0.048256	0.362537	0.093797	-0.03366	-0.04145	-0.01489	0.185753	-0.01212	-0.0163	-0.04013	-0.00247	0.141062	-0.01853	0.536989	0.498059	0.27688	0.681429	0.609122	0.080926	0.374956	0.9297	0.796986	0.10398	0.789669	0.747899	0.685372	0.726757	0.263064	0.420178	-0.21273	0.154891	0.016605	-0.00805	-0.00167	-0.01383	0.003416	-0.01411	-0.14032	0.796534	0.715287
7.87906	0.374927	0.405006	0.568597	0.453349	0.210026	0.554829	0.392356	0.141298	0.00892	0.016429	0.277541	0.081053	-0.0317	-0.05222	-0.00523	0.115655	-0.01203	-0.02617	-0.02848	0.011757	0.156285	-0.01546	0.547214	0.50181	0.286943	0.707891	0.666355	0.080402	0.391089	0.89525	0.821234	0.090654	0.790871	0.793399	0.682178	0.747862	0.244999	0.417987	-0.17751	0.146852	0.016731	-0.00976	0.00273	-0.01857	0.004267	-0.00849	-0.12833	0.813235	0.735103
7.89572	0.404329	0.434894	0.583056	0.49776	0.251111	0.574666	0.418385	0.122991	-0.02693	0.011877	0.194824	0.09401	-0.0316	-0.04634	-0.01041	0.122865	-0.00955	-0.00282	-0.04021	0.015288	0.154671	-0.01737	0.562716	0.550343	0.317931	0.730052	0.682607	0.143223	0.412812	0.920762	0.825309	0.090535	0.814451	0.814531	0.732523	0.729253	0.261311	0.420583	-0.24932	0.148128	0.015276	-0.00316	0.005226	0.011762	0.000942	-0.0109	-0.14723	0.841721	0.739394
7.91238	0.423108	0.511784	0.630732	0.438185	0.275554	0.575256	0.415867	0.161482	-0.03188	0.00558	0.19631	0.097388	-0.02009	-0.03773	-0.01444	0.139614	-0.01589	-0.03756	-0.01907	0.016988	0.178239	-0.01292	0.572148	0.533823	0.340336	0.75198	0.703078	0.155446	0.444232	0.924919	0.813073	0.104427	0.823726	0.809434	0.737494	0.736561	0.275114	0.481053	-0.06306	0.175549	0.018548	-0.002	0.002975	-0.07231	-0.00769	-0.01086	-0.19156	0.806333	0.756535
7.92903	0.492114	0.496397	0.600828	0.444888	0.27707	0.572589	0.429806	0.419953	0.014957	-0.0023	0.201116	0.086003	-0.0245	-0.03086	-0.01702	0.091816	-0.01623	-0.0067	-0.04183	0.003991	0.174011	-0.01098	0.580978	0.549356	0.319511	0.75533	0.727288	0.215742	0.464473	0.947165	0.838412	0.121134	0.785666	0.784587	0.748189	0.754765	0.281041	0.560548	-0.14729	0.164603	0.020693	-0.00427	0.001843	-0.07248	-0.00084	-0.01502	-0.1146	0.854853	0.774643
7.94569	0.520328	0.524361	0.622907	0.489359	0.292886	0.586563	0.437335	0.433171	0.078386	0.016543	0.185706	0.102139	-0.03789	-0.04602	-0.01783	0.136742	-0.00457	-0.00924	-0.03004	0.005332	0.174347	-0.01022	0.580754	0.546934	0.32013	0.744585	0.69735	0.21304	0.459825	0.943485	0.825094	0.097354	0.775331	0.799165	0.75821	0.744026	0.281515	0.54109	-0.18368	0.202185	0.020016	0.004876	0.006481	0.002261	0.001554	-0.02368	-0.10986	0.8495	0.786675
7.96235	0.568686	0.791053	0.698153	0.480398	0.326873	0.635244	0.509221	0.804192	0.088622	0.027185	0.169844	0.090489	-0.02266	-0.04225	-0.00992	0.137687	-0.01381	-0.00786	-0.02562	0.000456	0.203756	0.001623	0.599069	0.568571	0.328842	0.737654	0.668886	0.224988	0.429817	0.923171	0.86204	0.090555	0.835876	0.804604	0.750565	0.781596	0.273845	0.608882	-0.16343	0.212994	0.021816	0.001906	0.0099	-0.0244	0.000721	-0.0092	-0.13351	0.852723	0.784236
7.97901	0.64884	0.695629	0.684568	0.480868	0.329576	0.615334	0.552481	0.900345	0.149103	0.01521	0.184924	0.072166	-0.02163	-0.04028	-0.01338	0.097948	-0.00729	-0.01353	-0.02815	0.004211	0.186488	-0.00768	0.611315	0.558128	0.330193	0.73139	0.69164	0.233953	0.497314	0.958913	0.84737	0.121164	0.793868	0.781204	0.785627	0.816884	0.279797	0.614407	-0.02263	0.222568	0.007672	-0.00227	0.010311	-0.06418	0.003858	-0.01274	-0.10574	0.873532	0.813859
7.99566	0.626525	0.601447	0.707342	0.441054	0.383215	0.595433	0.58014	0.676741	0.112969	0.027703	0.191526	0.074224	-0.03196	-0.04074	-0.01572	0.115158	-0.01061	-0.0044	-0.02325	0.025117	0.188899	-0.01824	0.624056	0.550453	0.338842	0.768558	0.692429	0.221318	0.493965	0.952201	0.879906	0.120305	0.841366	0.800938	0.796655	0.843874	0.284704	0.607447	-0.07032	0.223968	0.020622	0.000728	0.013217	-0.04202	0.006264	-0.0149	-0.08846	0.87252	0.797387
8.01232	0.65604	0.609158	0.77302	0.49782	0.371232	0.604319	0.55869	0.567982	0.158753	0.02165	0.241794	0.103105	-0.0154	-0.04368	-0.00864	0.12655	-0.01394	-0.0162	-0.01011	0.021721	0.176972	-0.01008	0.642027	0.55535	0.380651	0.76776	0.741366	0.179497	0.552323	0.940628	0.875307	0.129418	0.791734	0.834449	0.772248	0.848816	0.288598	0.579371	-0.16743	0.22908	0.020327	0.010459	0.017313	0.012024	0.014114	-0.00638	-0.09792	0.868976	0.795685
8.02898	0.675137	0.648059	0.743424	0.468253	0.449625	0.633921	0.562093	0.571071	0.163735	0.044544	0.254634	0.095159	-0.03395	-0.03487	-0.00512	0.093173	0.000614	0.009748	0.000524	0.009087	0.17512	-0.01141	0.646631	0.550271	0.335606	0.761072	0.765501	0.186576	0.501308	0.9499	0.869814	0.108638	0.77758	0.793453	0.790086	0.823347	0.300084	0.645974	0.01997	0.278615	0.040583	0.007148	0.015575	-0.00681	-0.00518	-0.00404	-0.14444	0.910645	0.810042
8.04564	0.61902	0.546387	0.719276	0.523877	0.412197	0.594762	0.515792	0.46138	0.193767	0.037651	0.230105	0.088269	-0.02024	-0.03488	-0.02349	0.125071	0.006881	-0.00125	-0.01037	0.013746	0.1963	-0.00321	0.67708	0.547513	0.305138	0.782296	0.730968	0.22538	0.514014	0.984166	0.863744	0.114807	0.867406	0.812067	0.806289	0.818414	0.275663	0.679745	-0.00524	0.285351	0.034779	0.017787	0.022518	-0.04395	0.018048	0.003381	-0.13958	0.888215	0.808436
8.06229	0.654082	0.531416	0.722708	0.450305	0.393049	0.620531	0.494467	0.489649	0.13841	0.020675	0.257156	0.109129	-0.03194	-0.03889	-0.00214	0.125108	-0.00055	0.006202	-0.01936	0.000417	0.217665	-0.00956	0.681567	0.565077	0.375723	0.803322	0.743843	0.239412	0.50198	0.963388	0.890643	0.130501	0.857036	0.873476	0.799577	0.839725	0.289565	0.660759	-0.03308	0.264461	0.044242	0.01937	0.016295	-0.01872	-0.00073	0.002404	-0.13119	0.887163	0.830254
8.07895	0.631032	0.573279	0.710091	0.46178	0.398302	0.609482	0.487466	0.474947	0.160031	0.030538	0.242217	0.094298	-0.02602	-0.03304	-0.01178	0.168543	-0.00711	-0.00116	-0.02208	0.010018	0.196521	0.001217	0.700313	0.526029	0.351032	0.784547	0.752535	0.27384	0.472775	0.956931	0.857514	0.118696	0.862262	0.827307	0.845446	0.855881	0.30876	0.70094	0.066164	0.272078	0.042026	0.009933	0.016274	-0.01299	0.008448	0.012168	-0.16481	0.876634	0.834419
8.09561	0.632066	0.563458	0.681097	0.444388	0.408722	0.613837	0.501462	0.514035	0.157045	0.032345	0.23746	0.087077	-0.0268	-0.03633	-0.01313	0.101729	0.001969	0.006674	-0.01721	0.014569	0.196028	-0.00796	0.682517	0.543904	0.360094	0.811419	0.754027	0.283071	0.547413	0.955521	0.869397	0.114956	0.820498	0.832915	0.813883	0.842099	0.30876	0.715541	0.064308	0.241794	0.040583	0.029974	0.020876	-0.02658	-0.00016	0.011066	-0.09034	0.927617	0.857843
8.11227	0.640998	0.583932	0.683693	0.468278	0.41744	0.625303	0.490013	0.472104	0.17568	0.020712	0.266492	0.086462	-0.03151	-0.03178	-0.01461	0.109474	-0.00396	-0.00813	-0.00555	0.009211	0.205773	-0.00731	0.711579	0.553952	0.336566	0.811843	0.822178	0.306845	0.559692	0.956851	0.883981	0.131946	0.867127	0.794432	0.846718	0.875694	0.292562	0.710946	-0.06407	0.233484	0.040297	0.022515	0.02816	-0.01635	0.005036	0.018219	-0.09259	0.929791	0.863242
8.12893	0.6189	0.567712	0.67336	0.460578	0.3917	0.630156	0.506688	0.493123	0.23427	0.009263	0.260416	0.103857	-0.02946	-0.04588	-0.00838	0.149346	0.00609	-0.00017	0.000359	0.022919	0.201427	0.003265	0.693387	0.549336	0.332055	0.81902	0.768806	0.280008	0.593903	0.966094	0.894301	0.139938	0.83697	0.871072	0.828549	0.847627	0.287896	0.708045	0.039093	0.235212	0.046551	0.029478	0.028289	-0.05661	0.011227	0.008429	-0.11909	0.910693	0.87848
8.14558	0.653017	0.609344	0.646333	0.463477	0.402892	0.638389	0.53453	0.539455	0.192124	0.042203	0.278653	0.080707	-0.02004	-0.03791	-0.00393	0.109074	0.010864	-0.00142	-0.00563	0.001368	0.196778	-0.0163	0.705803	0.556169	0.375696	0.809255	0.793877	0.243025	0.636345	0.957315	0.888767	0.120856	0.873542	0.867754	0.823189	0.847567	0.313437	0.745453	0.032638	0.224823	0.036974	0.02182	0.037195	-0.03262	0.002094	0.015187	-0.09888	0.921164	0.865734
8.16224	0.653872	0.57865	0.690828	0.447847	0.438791	0.605814	0.527532	0.515938	0.220695	0.02672	0.277899	0.102972	-0.01872	-0.03805	-0.00527	0.143177	0.015529	0.016186	-0.01029	0.014662	0.195191	-0.01319	0.700398	0.597354	0.390009	0.848337	0.794469	0.258311	0.643714	0.95169	0.879809	0.131917	0.83733	0.839774	0.826169	0.88125	0.312604	0.738483	0.027313	0.236687	0.050568	0.041215	0.028472	-0.0635	0.012404	0.024585	-0.09602	0.939799	0.869264
8.1789	0.646822	0.575884	0.672744	0.449544	0.516455	0.612294	0.500168	0.493112	0.307257	0.04142	0.301344	0.105211	-0.02525	-0.02908	-0.0112	0.107401	0.01496	0.032093	-0.00583	-0.00148	0.213868	-0.00799	0.71421	0.581314	0.386114	0.854531	0.768232	0.289684	0.648397	0.981669	0.849365	0.13214	0.857879	0.852154	0.86154	0.88083	0.310457	0.743965	0.020051	0.252608	0.050825	0.038886	0.048401	-0.02677	0.009763	0.017915	-0.09915	0.923496	0.897597
8.19556	0.667481	0.589871	0.663683	0.452793	0.52545	0.610814	0.50742	0.518651	0.335385	0.034045	0.307517	0.096759	-0.02989	-0.02727	-0.01623	0.228958	0.037023	0.013396	-0.00772	0.00022	0.208019	-0.01475	0.733347	0.58747	0.381841	0.857915	0.789726	0.317015	0.646897	0.989912	0.879091	0.137906	0.830535	0.868456	0.841772	0.876249	0.320689	0.775205	0.06806	0.241532	0.022468	0.050991	0.03934	-0.02462	0.012505	0.032953	-0.10873	0.909859	0.905229
8.21221	0.678688	0.630182	0.692779	0.484438	0.566691	0.632249	0.54068	0.550867	0.396883	0.051307	0.306242	0.104127	-0.02319	-0.03909	-0.00473	0.15503	0.075336	0.026733	0.001993	0.018955	0.228654	-0.00313	0.775746	0.57833	0.384434	0.849888	0.784878	0.366757	0.706851	0.986152	0.861366	0.122897	0.853863	0.880232	0.901362	0.916597	0.319793	0.797394	0.183927	0.240964	0.054618	0.047668	0.089057	-0.03295	0.043707	0.025821	-0.08338	0.900993	0.897319
8.22887	0.614268	0.648972	0.68997	0.441229	0.607466	0.606981	0.581162	0.558343	0.32344	0.043761	0.312431	0.093044	-0.02341	-0.03621	-0.00944	0.202114	0.049628	0.031843	-0.00503	0.01615	0.206345	-0.00205	0.754489	0.579621	0.415409	0.872408	0.848128	0.346625	0.702534	0.948591	0.916789	0.128619	0.838078	0.900504	0.877474	0.869132	0.344582	0.806193	0.208254	0.264665	0.048537	0.051407	0.076259	0.009282	0.014393	0.042301	-0.04125	0.921054	0.874133
8.24553	0.674508	0.637778	0.69872	0.470125	0.602542	0.596027	0.558395	0.539062	0.31855	0.034343	0.315143	0.077385	-0.0279	-0.04548	-0.00449	0.157236	0.041173	0.0296	0.002477	0.020148	0.215356	-0.00535	0.742683	0.618828	0.36768	0.890734	0.824368	0.295792	0.689637	0.924472	0.914076	0.135925	0.84948	0.870561	0.902216	0.909651	0.330655	0.810291	0.138379	0.267652	0.061886	0.054229	0.061921	-0.00481	0.030021	0.036313	-0.06889	0.92214	0.890965
8.26219	0.661116	0.667949	0.701851	0.477444	0.629421	0.629755	0.572008	0.558932	0.417696	0.055129	0.382992	0.117103	-0.01934	-0.02331	-0.00482	0.197108	0.024698	0.031582	0.01606	0.02468	0.226617	-0.0155	0.761317	0.609663	0.384206	0.852525	0.809571	0.261751	0.710967	1	0.935966	0.141944	0.844044	0.884333	0.886264	0.901666	0.341521	0.79923	0.112438	0.282441	0.055396	0.053262	0.080936	0.009113	0.020258	0.049146	-0.05971	0.949054	0.90055
8.27884	0.686976	0.65889	0.729177	0.484383	0.675277	0.634521	0.550714	0.561704	0.351959	0.053913	0.337074	0.097417	-0.02885	-0.03349	-0.01503	0.195484	0.078933	0.054829	0.004197	0.006723	0.241848	-0.00287	0.746027	0.574701	0.404812	0.872229	0.858345	0.317522	0.705194	0.973463	0.9183	0.137683	0.877456	0.888831	0.884363	0.915662	0.345429	0.827463	0.094203	0.300277	0.042127	0.07372	0.12108	-0.03571	0.015259	0.052045	-0.0856	0.939579	0.906918
8.2955	0.681388	0.684054	0.718486	0.453319	0.647344	0.610381	0.552587	0.600699	0.467432	0.06008	0.403095	0.100956	-0.01971	-0.03156	-0.01423	0.253063	0.107054	0.04669	0.027075	0.008848	0.223207	-0.00753	0.778292	0.608027	0.394623	0.886673	0.880003	0.354113	0.705464	0.948144	0.916231	0.144134	0.8946	0.882587	0.876162	0.919217	0.342736	0.854967	0.15145	0.302071	0.051426	0.060881	0.104581	-0.01224	0.025826	0.068093	-0.10362	0.934304	0.906551
8.31216	0.677664	0.599869	0.698157	0.541149	0.69187	0.619437	0.558731	0.591434	0.457234	0.072533	0.496987	0.113473	-0.0248	-0.02696	-0.00599	0.170531	0.125916	0.069884	0.043727	0.001854	0.228468	-0.00763	0.803295	0.609457	0.444764	0.912789	0.841035	0.356272	0.724806	0.985843	0.905026	0.129448	0.895809	0.91909	0.907914	0.912872	0.353503	0.858632	0.113931	0.320933	0.049857	0.085725	0.160635	0.021111	0.016827	0.106368	-0.05692	0.943913	0.909841
8.32882	0.680316	0.616417	0.698277	0.532013	0.667321	0.650465	0.517133	0.549072	0.398357	0.056878	0.452772	0.099097	-0.01406	-0.04196	0.003363	0.18751	0.13273	0.096423	0.041335	0.012023	0.233931	-0.00897	0.806832	0.594092	0.390893	0.880604	0.859656	0.380697	0.726707	0.961673	0.910664	0.138999	0.878828	0.923795	0.920628	0.930435	0.360858	0.870165	0.288417	0.343374	0.045437	0.082173	0.152971	-0.00846	0.030108	0.099448	-0.0038	0.936859	0.899147
8.34547	0.711683	0.570797	0.765315	0.487312	0.686078	0.645383	0.56177	0.57228	0.484071	0.062919	0.501625	0.12051	-0.02238	-0.03972	-0.00546	0.207604	0.172326	0.091306	0.050425	0.013519	0.220961	-0.00156	0.84103	0.615272	0.430593	0.887429	0.889558	0.379945	0.738123	0.956604	0.939955	0.152473	0.855106	0.881255	0.920639	0.963868	0.343278	0.878111	0.258402	0.402133	0.058143	0.100848	0.194195	0.022006	0.033223	0.105337	0.161771	0.904774	0.924445
8.36213	0.730116	0.678399	0.735616	0.456042	0.710732	0.643831	0.565787	0.566622	0.45996	0.057392	0.457893	0.126098	-0.01543	-0.04437	0.000908	0.248967	0.166378	0.080178	0.038459	0.026311	0.227568	-0.0056	0.832927	0.590931	0.472896	0.919574	0.828534	0.378814	0.767711	0.969143	0.938839	0.150208	0.838322	0.898187	0.930748	0.891478	0.357471	0.910718	0.364183	0.441209	0.059367	0.106899	0.191879	0.039792	0.003902	0.094944	0.127191	0.911694	0.91043
8.37879	0.704894	0.673834	0.74974	0.530696	0.725814	0.653632	0.563377	0.571142	0.438078	0.090671	0.429675	0.104326	-0.02323	-0.04436	-0.01058	0.195715	0.12699	0.08208	0.03855	-0.01392	0.228634	-0.00612	0.859019	0.62717	0.432564	0.912455	0.892395	0.346052	0.745805	0.99059	0.942753	0.153546	0.894022	0.934614	0.888059	0.943452	0.364975	0.885536	0.056885	0.553378	0.062122	0.10157	0.150232	0.005063	0.046385	0.081367	0.094905	0.927035	0.972189
8.39545	0.732857	0.728522	0.768783	0.53014	0.746325	0.64916	0.578215	0.521185	0.357254	0.093946	0.418219	0.103393	-0.02847	-0.02453	-0.01322	0.226667	0.175621	0.122956	0.043631	0.006004	0.230821	-0.01257	0.86553	0.611474	0.469594	0.915341	0.861345	0.355891	0.807974	0.983647	0.94908	0.155165	0.843561	0.956056	0.887532	0.926175	0.381045	0.87542	0.230564	0.608885	0.063543	0.124572	0.200029	0.015525	0.0197	0.125805	0.047342	0.95628	0.933508
8.41211	0.749128	0.723044	0.768794	0.459291	0.753608	0.677804	0.573072	0.57145	0.506605	0.088167	0.419054	0.106611	-0.02886	-0.04218	0.00435	0.218778	0.267129	0.12534	0.051797	0.004385	0.242748	0.000967	0.877728	0.638521	0.516461	0.931852	0.903905	0.357849	0.670233	0.942907	0.89727	0.171321	0.86835	0.946314	0.921079	0.945434	0.381708	0.900705	0.357002	0.618955	0.064309	0.164784	0.273304	0.014935	0.024486	0.150707	-0.01913	0.931996	0.913727
8.42876	0.736267	0.737713	0.791323	0.549114	0.757183	0.684272	0.573936	0.544617	0.456321	0.108972	0.439618	0.107151	-0.03434	-0.05224	0.006309	0.191703	0.304486	0.121878	0.064515	0.018947	0.244899	-0.00995	0.853838	0.638379	0.47383	0.934762	0.846098	0.395133	0.714394	0.971523	0.930227	0.162545	0.902421	0.889941	0.931279	0.958257	0.382041	0.915988	0.292774	0.655915	0.071341	0.177689	0.328148	0.02074	0.027224	0.202606	-0.05467	0.947087	0.897389
8.44542	0.764085	0.709749	0.771624	0.548203	0.755315	0.712798	0.603865	0.569746	0.489887	0.083961	0.444071	0.12784	-0.0306	-0.04086	0.005238	0.194806	0.241443	0.134922	0.066354	0.00945	0.245385	-0.00218	0.882801	0.674658	0.466218	0.919641	0.878009	0.391169	0.744558	0.980477	0.919804	0.172116	0.908374	0.921397	0.92835	0.936165	0.364039	0.927801	0.368096	0.676041	0.079194	0.166995	0.284762	0.03716	0.020957	0.166039	-0.02392	0.95628	0.93986
8.46208	0.746723	0.70038	0.776782	0.554936	0.749905	0.688382	0.580937	0.554735	0.495169	0.099285	0.479601	0.124736	-0.0164	-0.04491	-0.0067	0.277484	0.308003	0.155587	0.06079	0.018924	0.236204	0.002199	0.882201	0.69426	0.48541	0.933576	0.864632	0.341667	0.757421	0.949423	0.915438	0.159069	0.855928	0.92268	0.95387	0.957484	0.3543	0.899004	0.416952	0.700547	0.076531	0.183952	0.295139	-9.3e-05	0.088375	0.15484	0.059041	0.935286	0.916939
8.47874	0.762328	0.683726	0.792896	0.554821	0.752622	0.697465	0.571649	0.530581	0.525931	0.095876	0.482493	0.118423	-0.02459	-0.04528	-0.0085	0.210936	0.28279	0.15731	0.039615	0.024777	0.267875	0.005717	0.893462	0.703568	0.451846	0.924933	0.973349	0.34982	0.80398	0.970414	0.910042	0.170149	0.866162	0.922294	0.904472	0.99528	0.379107	0.91765	0.278937	0.718711	0.092699	0.190299	0.305926	0.065865	0.098098	0.150083	-0.00247	0.950141	0.946193
8.49539	0.76505	0.880149	0.801939	0.511842	0.790965	0.718419	0.586854	0.537054	0.526074	0.077488	0.47351	0.118357	-0.02694	-0.04173	-0.00504	0.20278	0.231271	0.140472	0.059896	0.023386	0.255284	-0.00812	0.894125	0.685048	0.433349	0.941642	0.929478	0.329287	0.749503	0.95177	0.922442	0.144298	0.873623	0.913281	0.950563	0.960001	0.387436	0.919343	0.278049	0.757305	0.067068	0.171424	0.250705	0.030486	0.079992	0.146307	2.47e-05	0.935286	0.936966
8.51205	0.759808	0.781578	0.81501	0.579823	0.786246	0.714019	0.595964	0.532385	0.57135	0.082277	0.464158	0.111803	-0.03114	-0.0435	-0.00304	0.210803	0.257037	0.12105	0.040236	0.006614	0.253216	-0.00326	0.896748	0.660638	0.456738	0.942622	0.933825	0.379968	0.71415	0.988875	0.917079	0.153943	0.820023	0.897719	0.951075	0.966317	0.387415	0.94199	0.261589	0.730873	0.079989	0.194905	0.28265	0.043691	0.046671	0.152828	-0.09806	0.951477	0.944076
8.52871	0.758308	0.703527	0.812049	0.543873	0.826773	0.690643	0.597594	0.519013	0.524483	0.091462	0.464511	0.115243	-0.01826	-0.04205	-0.01112	0.194406	0.350353	0.151288	0.031312	0.011502	0.246609	-0.00575	0.911937	0.694969	0.508611	0.940856	0.928275	0.380646	0.776022	0.977575	0.930923	0.163717	0.863138	0.912596	0.960418	0.974924	0.384598	0.897431	0.257191	0.723768	0.088165	0.184187	0.353806	0.022183	0.049547	0.153468	-0.01975	0.950256	0.92271
8.54537	0.778653	0.760598	0.793083	0.547792	0.814813	0.718585	0.581866	0.54961	0.518354	0.135117	0.509967	0.130182	-0.03039	-0.04926	0.015201	0.202065	0.392954	0.167051	0.066912	0.01064	0.240917	-0.00375	0.925298	0.715003	0.639389	0.960028	0.921001	0.367673	0.789146	0.946764	0.925069	0.147293	0.951061	0.8864	0.940145	0.958138	0.399546	0.912309	0.371929	0.736333	0.065789	0.20998	0.388744	-0.00879	0.054054	0.199944	-0.04416	0.965393	0.93619
8.56202	0.773718	0.733982	0.819498	0.525515	0.8203	0.709189	0.609401	0.564394	0.744592	0.308592	0.56112	0.136717	-0.03281	-0.05965	0.004562	0.223335	0.533959	0.293827	0.172136	0.019635	0.246537	-0.00318	0.928765	0.703174	0.541192	0.936914	0.895035	0.394655	0.790978	0.914305	0.936907	0.173934	0.889938	0.962142	0.954949	0.950027	0.384067	0.939981	0.327793	0.749175	0.095483	0.252161	0.442713	0.036384	0.062085	0.276699	-0.00849	0.942998	0.946637
8.57868	0.813153	0.745398	0.819034	0.583367	0.837293	0.745781	0.636506	0.612108	0.809324	0.461912	0.539303	0.143844	-0.02443	-0.03302	0.007929	0.225989	0.565091	0.484212	0.197986	0.026152	0.23296	-0.00972	0.917446	0.723338	0.525249	0.940452	0.915524	0.401645	0.74482	0.936634	0.928906	0.160618	0.854957	0.895506	0.93754	0.968001	0.394299	0.93028	0.2277	0.755522	0.106831	0.278175	0.491381	0.012918	0.065668	0.324922	-0.01113	0.96783	0.932266
8.59534	0.819196	0.792888	0.817132	0.551602	0.840606	0.745069	0.638385	0.639411	0.78559	0.475018	0.646045	0.130958	-0.03135	-0.03421	0.005512	0.326591	0.700809	0.524444	0.266089	0.02213	0.237787	0.005511	0.914679	0.686955	0.506968	0.93425	0.932532	0.405281	0.800361	0.979641	0.917012	0.149304	0.892466	0.934821	0.94754	0.991575	0.407556	0.94117	0.317707	0.74247	0.112526	0.342041	0.569623	0.030334	0.077304	0.413861	-0.03757	0.932289	0.947622
8.612	0.829078	0.751664	0.836845	0.554616	0.811729	0.742478	0.650668	0.638629	0.687201	0.380117	0.609983	0.121106	-0.03809	-0.04495	0.001714	0.250445	0.648859	0.493245	0.288499	0.012023	0.270642	-0.00122	0.931684	0.710676	0.518813	0.931679	0.892178	0.365518	0.788152	0.956742	0.900359	0.142659	0.881988	0.922066	0.964985	0.950605	0.394791	0.932503	0.2958	0.771126	0.112614	0.327096	0.518819	0.010353	0.078275	0.41787	-0.04959	0.948813	0.953495
8.62865	0.833076	0.74125	0.841007	0.552799	0.825219	0.774325	0.633703	0.648413	0.718172	0.360845	0.595771	0.134072	-0.0155	-0.04737	0.000895	0.334881	0.616575	0.455282	0.29846	0.022057	0.256385	-0.00658	0.941967	0.728397	0.498408	0.963175	0.939517	0.389743	0.829095	0.955576	0.920823	0.170671	0.916059	0.944867	0.948964	0.985655	0.41687	0.934104	0.295679	0.774736	0.101826	0.355762	0.531698	0.008851	0.063074	0.46156	0.044404	0.937669	0.944092
8.64531	0.856085	0.742579	0.858124	0.551632	0.859911	0.769466	0.664902	0.679241	0.710621	0.327574	0.628421	0.139935	-0.03813	-0.03389	-0.00616	0.257971	0.615613	0.447013	0.29903	0.011938	0.240104	-0.0035	0.925014	0.779074	0.524719	0.941396	0.87397	0.406912	0.785571	0.939198	0.912286	0.159247	0.939856	0.912188	0.947979	0.971687	0.422865	0.927947	0.389398	0.790872	0.119339	0.361879	0.547513	0.045184	0.092497	0.444822	-0.0334	0.954464	0.935684
8.66197	0.832284	0.781942	0.874698	0.562286	0.868839	0.771042	0.665749	0.649254	0.709043	0.295805	0.662465	0.176932	-0.0299	-0.03495	0.004519	0.283022	0.610903	0.454979	0.312561	0.016196	0.259772	-0.00524	0.930139	0.734165	0.489329	0.942097	0.884942	0.406351	0.756968	0.917216	0.944651	0.147179	0.916378	0.967533	0.937031	0.98875	0.442053	0.955079	0.329205	0.8112	0.136462	0.374359	0.548325	0.043336	0.067186	0.455048	-0.01646	0.966241	0.939488
8.67863	0.886157	0.787269	0.895676	0.562696	0.900433	0.784641	0.680527	0.718287	0.730404	0.319837	0.714051	0.13914	-0.02675	-0.05058	-0.00135	0.338795	0.628957	0.444284	0.292013	0.013148	0.241955	-0.00946	0.967866	0.763379	0.550573	0.947268	0.910228	0.436047	0.837336	0.94967	0.927354	0.181006	0.91067	0.906808	0.932521	0.986226	0.438145	0.96435	0.334248	0.811082	0.126283	0.390367	0.559205	0.030722	0.085277	0.438405	0.042775	0.954665	0.927459
8.69528	0.886254	0.835477	0.864163	0.545685	0.888688	0.794351	0.667752	0.747306	0.796909	0.922446	0.66867	0.143286	-0.02413	-0.03511	-0.0065	0.322943	0.594061	0.406176	0.293107	0.022208	0.265866	0.00241	0.955518	0.761999	0.510091	0.937849	0.905702	0.456276	0.828546	0.926651	0.908304	0.162873	0.913001	0.98298	0.946958	0.945909	0.444161	0.952927	0.314278	0.808089	0.120357	0.414374	0.523802	0.004042	0.072667	0.446648	0.006319	0.946062	0.93422
8.71194	0.901912	0.837702	0.885856	0.572358	0.889708	0.806139	0.695817	0.705768	0.753316	0.755959	0.677935	0.137134	-0.02306	-0.04199	-0.00701	0.28947	0.586861	0.395818	0.281096	0.036646	0.256204	1.3e-05	0.951332	0.758447	0.546704	0.936653	0.897476	0.449143	0.820104	0.947362	0.929271	0.160728	0.894138	0.937241	0.963339	0.965172	0.458368	0.955334	0.134143	0.824836	0.122317	0.45178	0.564317	0.043446	0.067613	0.479118	-0.02167	0.94581	0.936897
8.7286	0.886219	0.810633	0.862325	0.528824	0.901248	0.802346	0.707588	0.717166	0.777753	0.615131	0.668491	0.150583	-0.0224	-0.05353	0.001009	0.295008	0.66293	0.451147	0.292332	0.016613	0.239295	0.001751	0.946084	0.777514	0.569778	0.956569	0.954673	0.442144	0.851254	0.947947	0.8841	0.153188	0.893744	0.952466	0.92944	0.990062	0.440204	0.952543	0.284302	0.835491	0.127999	0.518887	0.621132	0.076522	0.075601	0.496542	0.031791	0.949502	0.944972
8.74526	0.901856	0.799633	0.891566	0.597039	0.904208	0.817018	0.704423	0.71607	0.754567	0.498189	0.711756	0.165816	-0.02257	-0.04109	0.020246	0.261934	0.703367	0.468161	0.33848	0.031167	0.253887	0.007645	0.959086	0.806508	0.693842	0.971882	0.923515	0.438761	0.855065	0.943468	0.901282	0.157951	0.912526	0.935522	0.95908	0.953205	0.434128	0.952277	0.33453	0.8459	0.122061	0.557108	0.634199	0.02814	0.091998	0.529753	-0.00563	0.948021	0.934897
8.76192	0.891327	0.831852	0.888109	0.594987	0.901176	0.84653	0.723714	0.747315	0.762418	0.403333	0.748659	0.162924	-0.01257	-0.03379	0.019123	0.349339	0.689655	0.477965	0.409561	0.034076	0.245499	0.004096	0.958746	0.8143	0.615609	0.966007	0.972183	0.481796	0.881584	0.937266	0.923651	0.168098	0.927387	0.939917	0.941355	0.986658	0.444235	0.968774	0.313955	0.843665	0.122948	0.618409	0.622462	0.007155	0.091124	0.561986	0.007775	0.936558	0.920882
8.77857	0.905872	0.876674	0.88885	0.5497	0.915067	0.830922	0.709319	0.734187	0.773006	0.348388	0.788572	0.170926	-0.02444	-0.03271	0.004653	0.340334	0.701983	0.532896	0.4379	-0.00571	0.270705	0.009172	0.956288	0.811845	0.572431	0.948236	0.954513	0.422167	0.914504	0.945454	0.874417	0.172712	0.95558	0.923589	1	0.994068	0.434698	0.939462	0.325534	0.868396	0.132647	0.674883	0.646937	0.007214	0.084231	0.562522	0.062892	0.941511	0.939498
8.79523	0.909631	0.835317	0.890362	0.602982	0.900304	0.830295	0.739556	0.751964	0.788955	0.39345	0.755792	0.180717	-0.0172	-0.04558	0.039875	0.33682	0.733235	0.598512	0.489737	0.017973	0.246573	0.003937	0.975859	0.807623	0.754565	0.953201	0.904893	0.410805	0.809579	0.938081	0.93131	0.170671	0.93357	0.930415	0.947133	0.927618	0.4358	0.978294	0.39787	0.865133	0.14569	0.943554	0.665994	0.031836	0.110676	0.617956	0.049563	0.954751	0.948629
8.81189	0.907821	0.853071	0.873292	0.587963	0.916859	0.845223	0.754541	0.763804	0.788146	0.467525	0.777148	0.192666	-0.02834	-0.03741	0.103961	0.388945	0.740206	0.594398	0.479093	0.021149	0.265929	0.002184	0.948089	0.786307	0.761051	0.978627	0.954295	0.458254	0.812125	0.943986	0.926911	0.190641	0.942717	0.967718	0.957609	0.992875	0.4575	0.993257	0.367935	0.881429	0.156406	0.903112	0.703117	0.022419	0.110698	0.615897	0.050945	0.934132	0.932419
8.82855	0.963643	0.851697	0.914351	0.595663	0.90549	0.857289	0.743314	0.789974	0.75106	0.436314	0.74708	0.211406	-0.02289	-0.02981	0.220324	0.350696	0.695137	0.582182	0.478376	0.033767	0.249727	0.000883	0.966063	0.814077	0.892601	0.972531	0.959685	0.47162	0.859486	0.948223	0.923964	0.183658	0.906872	0.89203	0.934015	0.999933	0.455048	0.966732	0.301973	0.874774	0.145218	0.852478	0.67039	0.056693	0.105195	0.643423	0.079824	0.93447	0.941113
8.8452	0.965582	0.85729	0.905406	0.602161	0.929534	0.840316	0.765626	0.796	0.847219	0.422544	0.748219	0.181673	-0.01238	-0.03336	0.300734	0.288427	0.692798	0.598554	0.497973	0.033601	0.240345	0.034639	0.957609	0.809498	0.771797	0.944321	0.975252	0.438566	0.853748	0.887367	0.900895	0.171237	0.91788	0.928838	0.978499	0.958962	0.459562	0.987494	0.307782	0.893544	0.155885	0.82167	0.657335	0.030224	0.110085	0.64986	0.106654	0.988518	0.985939
8.86186	0.957863	0.861854	0.916756	0.64142	0.903717	0.867145	0.77082	0.827698	0.76749	0.376185	0.757804	0.193414	-0.01568	-0.03061	0.206334	0.284416	0.658089	0.595085	0.507751	0.019816	0.26422	0.029923	0.968012	0.803021	0.699632	0.987743	0.933985	0.477551	0.864884	0.885995	0.886888	0.187944	0.9383	0.909735	0.951853	0.964661	0.472918	0.982779	0.351192	0.90448	0.170118	0.821217	0.66165	0.072286	0.154083	0.641115	0.061164	0.972595	0.963147
8.87852	0.951407	0.878243	0.931761	0.615307	0.940597	0.862602	0.758948	0.8265	0.800509	0.380496	0.78292	0.241848	-0.02524	-0.03852	0.127805	0.334699	0.689169	0.583235	0.547452	0.01547	0.271727	0.013291	0.988766	0.825092	0.618567	0.958016	0.948081	0.48094	0.845368	0.882666	0.905495	0.178925	0.958835	0.95871	0.934563	0.932543	0.467958	0.984739	0.329003	0.88965	0.144272	0.787461	0.660265	0.050036	0.149134	0.658186	0.107444	0.934524	0.956959
8.89518	0.943889	0.858841	0.924521	0.62576	0.918704	0.876389	0.767334	0.825922	0.834009	0.460509	0.786445	0.274197	-0.02939	-0.03666	0.078411	0.316992	0.650483	0.539869	0.528248	0.018305	0.261145	0.016996	0.969956	0.804908	0.59275	0.970176	0.916315	0.486725	0.837432	0.905317	0.917292	0.176149	0.927618	0.88566	0.932434	0.94558	0.465379	0.992263	0.43309	0.919905	0.158	0.781117	0.64424	0.034468	0.136785	0.622239	0.080269	0.970483	0.951105
8.91183	0.988871	0.873217	0.943259	0.633575	0.93808	0.896677	0.747219	0.846965	0.830658	0.500131	0.788002	0.246173	-0.02832	-0.05085	0.048891	0.342588	0.680602	0.587457	0.539052	0.019128	0.261031	0.012213	0.961981	0.840452	0.592359	0.971681	0.961839	0.470432	0.884235	0.885522	0.951867	0.171202	0.93003	0.947902	0.947885	0.966369	0.480263	0.976021	0.326865	0.921646	0.176527	0.787319	0.640471	0.029752	0.128445	0.657454	0.051957	0.953125	0.949148
8.92849	0.959123	0.848923	0.945456	0.693916	0.916649	0.902837	0.771102	0.829887	0.808242	0.582232	0.7828	0.227008	-0.03513	-0.02274	0.035545	0.363979	0.706433	0.634496	0.607855	0.032376	0.275469	0.007864	0.964998	0.834547	0.580586	0.96939	0.943556	0.419075	0.869288	0.921017	0.902462	0.178274	0.957184	0.940157	0.956791	0.976719	0.48168	0.998498	0.341792	0.908118	0.175278	0.777036	0.648693	0.042231	0.146903	0.675843	0.167103	0.950409	0.975803
8.94515	0.956848	0.884483	0.941598	0.695758	0.914161	0.894985	0.789195	0.853911	0.818426	0.552681	0.820061	0.301468	-0.00703	-0.03657	0.033942	0.458825	0.716039	0.624304	0.567032	0.026848	0.263462	0.012773	0.977404	0.839013	0.59113	0.961421	0.943628	0.408255	0.863637	0.897438	0.929315	0.185327	0.916739	0.934391	0.94984	0.949242	0.481088	0.966005	0.334328	0.874969	0.181642	0.76081	0.65809	0.05617	0.142954	0.693234	0.131189	0.974358	0.964967
8.96181	0.966569	0.901297	0.933497	0.726497	0.953586	0.870185	0.809452	0.8602	0.827515	0.533364	0.791214	0.392653	-0.02317	-0.03084	0.018186	0.410663	0.717432	0.643758	0.548118	0.034424	0.274009	0.013692	0.980138	0.853441	0.620336	0.987938	0.937468	0.434106	0.880049	0.9063	0.89596	0.178617	0.959548	0.970883	0.937579	0.97666	0.484567	0.963118	0.438335	0.891772	0.193726	0.766907	0.688126	0.047859	0.161132	0.686984	0.0992	0.956291	0.993298
8.97846	0.950989	0.85737	0.976228	0.779754	0.92991	0.897654	0.812004	0.875848	0.844063	0.479211	0.78989	0.472073	-0.01474	-0.02272	0.011779	0.428635	0.749127	0.669794	0.598623	0.047889	0.278062	0.017476	0.985317	0.862225	0.608921	0.993515	0.94828	0.501642	0.914469	0.916162	0.913637	0.174465	0.937654	0.967533	0.917859	0.982219	0.500213	0.972882	0.400815	0.916325	0.207496	0.784806	0.702518	0.016217	0.200406	0.750693	0.12608	0.960917	0.959836
8.99512	0.939018	0.894685	0.944049	0.747578	0.963892	0.900578	0.784286	0.873679	0.849436	0.523127	0.795249	0.483241	-0.01414	-0.02666	0.039438	0.371287	0.771699	0.656214	0.583052	0.038755	0.297118	0.012499	0.976221	0.866557	0.718483	0.988016	0.989188	0.509599	0.851411	0.859383	0.924887	0.184135	0.941589	0.916561	0.96907	1	0.516386	0.96577	0.213176	0.901545	0.186378	0.773233	0.727925	0.05293	0.206524	0.684884	0.176038	0.949078	0.96902
9.01178	0.980687	0.891361	0.939639	0.703077	0.940788	0.919682	0.785994	0.840287	0.87553	0.584337	0.787416	0.473706	-0.02611	-0.04157	0.036995	0.484821	0.742342	0.671555	0.627765	0.039945	0.285206	0.002595	0.938051	0.8949	0.67676	0.955228	0.961029	0.469312	0.894063	0.893343	0.897334	0.186717	0.96351	0.928315	0.957016	0.997083	0.511773	0.993158	0.401581	0.927828	0.235798	0.782888	0.728194	0.064237	0.237712	0.70366	0.207188	0.942102	0.942802
9.02844	0.983566	0.932514	0.954662	0.728139	1	0.917276	0.829637	0.8882	0.859464	0.623477	0.826451	0.551328	-0.01494	-0.02096	0.018248	0.455577	0.747712	0.658039	0.578753	0.025337	0.270291	0.015501	0.984998	0.89055	0.596364	0.974	0.95812	0.469292	0.892607	0.875443	0.881506	0.184845	0.945292	0.954614	0.960163	0.97093	0.510214	0.97268	0.522532	0.914048	0.204989	0.820764	0.75073	0.076049	0.202369	0.696898	0.149529	0.966533	0.953971
9.04509	0.972785	0.856847	0.966252	0.734667	0.958806	0.930604	0.850352	0.940662	0.883576	0.653141	0.857131	0.490585	-0.02477	-0.04173	0.0308	0.441833	0.818676	0.682116	0.619131	0.035189	0.382295	0.023354	0.972304	0.902584	0.61969	0.990717	0.936212	0.50224	0.920486	0.872624	0.893065	0.195066	0.950599	0.939112	0.912252	0.962612	0.504485	0.97889	0.480292	0.929677	0.204148	0.812608	0.781522	0.03192	0.236741	0.723604	0.272597	0.937183	0.97925
9.06175	0.969686	0.881168	0.940188	0.789676	0.910686	0.927229	0.826376	0.943485	0.888205	0.649499	0.830806	0.552255	-0.0184	0.008418	0.069849	0.487923	0.796564	0.7156	0.605178	0.066271	0.423904	0.030215	0.980426	0.903525	0.676243	0.976728	0.943036	0.478676	0.863123	0.887655	0.91133	0.176263	0.965181	0.908669	0.935592	0.93687	0.529976	0.993616	0.547021	0.927271	0.234998	0.80411	0.760711	0.091077	0.202884	0.702695	0.140174	0.951724	0.97682
9.07841	0.97326	0.882657	0.971421	0.718332	0.920315	0.917099	0.843664	0.912396	0.906005	0.666622	0.821677	0.467322	0.002275	0.016756	0.100734	0.463188	0.802525	0.702461	0.627281	0.082745	0.418425	0.050416	0.980527	0.877882	0.681705	1	0.888981	0.482154	0.951462	0.879863	0.872776	0.177966	0.941405	0.933015	0.960607	0.999782	0.513009	0.982299	0.39553	0.925863	0.234721	0.815798	0.781342	0.069519	0.210277	0.724652	0.232241	0.944098	0.9588
9.09507	0.976915	0.91999	0.983082	0.77328	0.937137	0.924795	0.81945	0.917935	0.875347	0.686795	0.814094	0.559907	0.00918	0.006865	0.185582	0.504636	0.806286	0.686346	0.615976	0.069687	0.368831	0.050372	0.987019	0.908101	0.722793	0.996607	0.934236	0.503803	0.940439	0.855497	0.908304	0.192166	0.955281	0.956284	0.949375	0.979969	0.526199	0.974108	0.580506	0.932532	0.232387	0.82454	0.788752	0.067696	0.220559	0.729564	0.276818	0.930639	0.943816
9.11172	0.957555	0.93621	0.957358	0.736334	0.887091	0.926855	0.858861	0.903462	0.939636	0.741822	0.835173	0.562344	0.000455	0.012681	0.191924	0.461261	0.768668	0.685226	0.598748	0.067403	0.370896	0.051268	0.979358	0.944889	0.66724	0.984797	0.949178	0.495235	0.949595	0.923937	0.86901	0.178841	0.994992	1	0.946017	0.965402	0.533168	0.960185	0.630129	0.935856	0.234262	0.85846	0.795955	0.078353	0.198279	0.714751	0.246705	0.930834	0.958104
9.12838	1	0.862936	0.975005	0.734637	0.909242	0.906036	0.87881	0.951779	0.903149	0.779004	0.84433	0.608701	0.0143	0.041765	0.244407	0.527577	0.813486	0.717093	0.63145	0.086887	0.334658	0.066295	0.973822	0.941271	0.770369	0.979073	0.943396	0.505838	0.869916	0.882323	0.894483	0.202158	0.959263	0.939553	0.909956	0.961887	0.513275	1	0.571751	0.925637	0.23957	0.829606	0.818548	0.060237	0.212911	0.764991	0.231772	0.927174	0.98428
9.14504	0.972254	0.910027	0.968473	0.760429	0.948748	0.920051	0.866258	0.932445	0.968429	0.779608	0.855309	0.550604	0.046657	0.027813	0.230891	0.504369	0.810893	0.724154	0.684153	0.071796	0.365713	0.057318	0.983935	0.909151	0.862889	0.990541	0.969183	0.492381	0.930236	0.839295	0.891491	0.186966	0.974029	0.911236	0.915316	0.96285	0.552431	0.97987	0.584984	0.957749	0.255692	0.863755	0.827307	0.115057	0.286379	0.765377	0.347337	0.952725	0.954908
9.1617	0.979945	0.91835	0.957425	0.745205	0.907173	0.926676	0.849798	0.919699	0.879429	0.799924	0.869499	0.621061	0.070043	0.100953	0.402804	0.559197	0.78264	0.713459	0.659054	0.116845	0.367624	0.090097	0.995543	0.928264	0.88318	0.993949	0.945927	0.465362	0.889049	0.857451	0.834423	0.208585	0.984792	0.951715	0.950966	0.956335	0.565189	0.983034	0.637996	0.948304	0.268814	0.854771	0.841909	0.06411	0.26949	0.760042	0.302488	0.96524	0.923896
9.17836	0.985832	0.916125	0.982363	0.811839	0.940483	0.933919	0.900791	0.933883	0.882272	0.798211	0.847633	0.588471	0.035856	0.095125	0.498104	0.605286	0.82124	0.742273	0.64546	0.114674	0.38218	0.108167	0.999284	0.943702	0.850739	0.998228	0.957081	0.473208	0.886119	0.877484	0.892209	0.180425	1	0.93314	0.949556	0.978419	0.57886	0.962436	0.659217	0.966039	0.248836	0.844684	0.839341	0.088858	0.271848	0.779575	0.281137	0.927593	0.943712
9.19501	0.990398	0.919422	0.954775	0.782943	0.9241	0.927956	0.881541	0.926127	0.957462	0.818519	0.83993	0.626375	0.055253	0.117585	0.568568	0.560736	0.826168	0.707011	0.661537	0.146602	0.383289	0.115653	0.993804	0.936044	0.9002	0.98723	0.944202	0.518012	0.951296	0.880884	0.876896	0.19526	0.944612	0.935261	0.971123	0.964795	0.569497	0.967368	0.726348	0.938017	0.2847	0.886255	0.861071	0.122086	0.310067	0.76393	0.353557	0.901613	0.94891
9.21167	0.984295	0.914636	0.969497	0.839479	0.950493	0.932247	0.860753	0.934931	0.921445	0.772144	0.852146	0.645058	0.028383	0.062951	0.465426	0.617091	0.84282	0.731818	0.664971	0.117722	0.385125	0.108779	0.995071	0.915463	0.846581	0.994717	0.92646	0.502552	0.947529	0.86446	0.87652	0.166876	0.954058	0.935299	0.962056	0.943563	0.572338	0.982161	0.849921	0.938196	0.26661	0.868513	0.879888	0.129933	0.320609	0.770081	0.383941	0.933861	0.941891
9.22833	0.957071	0.942139	0.963897	0.709666	0.881609	0.930077	0.887473	0.932513	0.900528	0.778829	0.811007	0.685532	0.03098	0.102682	0.411209	0.591228	0.828308	0.723827	0.674881	0.125291	0.438295	0.103591	0.992211	0.939011	0.851977	0.982181	0.98443	0.517011	0.903691	0.881628	0.858039	0.183509	0.988611	0.96725	0.952274	0.980488	0.591764	0.974988	0.735224	0.923531	0.258947	0.882419	0.865131	0.117825	0.286658	0.755767	0.311275	0.914329	0.941651
9.24499	0.98267	0.92911	0.98768	0.8802	0.905443	0.96056	0.900571	0.943431	0.903358	0.788565	0.865913	0.707442	0.048726	0.096989	0.429545	0.638942	0.849657	0.770038	0.705048	0.143133	1	0.160081	0.993692	0.927807	0.825316	0.962517	1	0.556301	0.947546	0.843147	0.85728	0.1901	0.970393	0.916164	0.919567	0.97956	0.622891	0.961293	0.717675	0.952816	0.247864	0.882014	0.877422	0.094165	0.280231	0.769291	0.341882	0.913095	0.944541
9.26164	0.964846	0.928366	0.970383	0.798082	0.920472	0.947062	0.910056	0.956078	0.908757	0.759634	0.851099	0.63973	0.046355	0.123457	0.429336	0.669264	0.862403	0.710614	0.674932	0.158088	0.881124	0.190809	0.981033	0.93616	0.836353	0.977101	0.987644	0.549692	0.962894	0.863406	0.921742	0.188495	0.932279	0.97957	0.930119	0.955689	0.616174	0.98041	0.715698	0.951705	0.243108	0.892309	0.868232	0.13276	0.370772	0.754694	0.422767	0.916664	0.955706
9.2783	0.970777	0.942033	0.979338	0.77293	0.936464	0.953501	0.881486	0.958878	0.895521	0.788956	0.87475	0.624766	0.045161	0.150492	0.43573	0.668719	0.847408	0.733596	0.67868	0.196179	0.738563	0.189016	0.983171	0.923648	0.860182	0.984721	0.941528	0.502958	0.940003	0.860876	0.880989	0.205243	0.966343	0.975485	0.925497	0.961388	0.650947	0.967954	0.794449	0.960577	0.289482	0.918123	0.898331	0.108577	0.414784	0.771208	0.384929	0.966837	0.931589
9.29496	0.976573	0.929793	0.94858	0.880785	0.937013	0.970318	0.917789	0.942681	0.911873	0.849098	0.865913	0.710424	0.060723	0.189991	0.457926	0.646553	0.873399	0.76103	0.720636	0.210772	0.660001	0.190244	0.997497	0.939202	0.781115	0.964304	0.910246	0.511583	0.991716	0.869629	0.820044	0.185665	0.957449	0.975485	0.906489	0.957203	0.663673	0.954127	0.855045	0.96255	0.274505	0.933491	0.89532	0.116298	0.612092	0.800538	0.485561	0.952473	0.93747
9.31162	0.980058	0.939897	0.945303	0.907309	0.909742	0.936645	0.888826	0.935248	1	0.814967	0.884839	0.718833	0.071245	0.225537	0.64694	0.672464	0.872617	0.785833	0.754943	0.250354	0.585107	0.21704	0.960953	0.963878	0.981301	0.98984	0.938852	0.527318	0.937988	0.849684	0.913347	0.186305	0.935126	0.965558	0.916536	0.929746	0.685189	0.978163	0.667487	0.963426	0.306785	0.916398	0.920867	0.147264	0.554815	0.805279	0.369082	0.93388	0.931926
9.32827	0.977622	0.957881	0.956008	0.799719	0.893135	0.941565	0.908832	0.923134	0.951985	0.836711	0.884584	0.717829	0.064169	0.171727	0.648726	0.636603	0.888709	0.771655	0.737209	0.202952	0.531681	0.21131	0.982974	0.929384	1	0.968322	0.926946	0.537609	0.923948	0.88497	0.910213	0.201096	0.98433	0.908076	0.930992	0.973438	0.679697	0.989841	0.642353	1	0.319412	0.916	0.908169	0.124997	0.451507	0.826421	0.357975	0.913071	0.932419
9.34493	0.959871	0.875859	0.978813	0.741486	0.919323	0.93333	0.915623	0.933798	0.950447	0.83658	0.896784	0.728557	0.089652	0.245388	0.798067	0.656745	0.906545	0.777758	0.724042	0.25941	0.572007	0.244219	0.977792	0.964124	0.986714	0.980746	0.909545	0.522773	0.96306	0.858425	0.862877	0.196546	0.940121	0.963513	0.906144	0.912559	0.698244	0.972087	0.745754	0.995048	0.321313	0.916015	0.923516	0.13011	0.415436	0.815679	0.446488	0.948574	0.912611
9.36159	0.974171	0.950117	0.95276	0.828675	0.921816	0.946072	0.905589	0.945895	0.941462	0.897823	0.877538	0.764176	0.106998	0.259417	0.710362	0.714094	0.888754	0.764161	0.766442	0.311208	0.561982	0.271382	0.982998	0.984646	0.939406	0.986211	0.94503	0.508709	0.968092	0.857011	0.877986	0.239775	0.933122	0.902604	0.942289	0.932876	0.691708	0.98085	0.801791	0.978327	0.330002	0.942641	0.911635	0.148184	0.43773	0.804031	0.385595	0.915963	0.909487
9.37825	0.965462	0.94026	0.98175	0.778492	0.901486	0.973719	0.948287	0.944224	0.941736	0.875981	0.888962	0.743468	0.113727	0.262839	0.642603	0.704762	0.88204	0.764309	0.800966	0.340671	0.585265	0.269957	0.965349	0.956052	0.891866	0.978102	0.956522	0.54036	0.986405	0.859768	0.879114	0.243639	0.964257	0.900967	0.911849	0.942085	0.704267	0.963327	0.676242	0.953703	0.332151	0.934355	0.95713	0.073223	0.409941	0.85173	0.371501	0.9895	0.943241
9.3949	0.951014	0.917145	0.974336	0.849341	0.910481	0.982729	0.923936	0.92673	0.938776	0.842176	0.903727	0.726338	0.126719	0.348506	0.65223	0.780956	0.907163	0.769161	0.748445	0.442963	0.601696	0.301217	0.981997	0.97891	0.9313	0.967833	0.967156	0.54883	0.904345	0.854929	0.861653	0.223559	0.941874	0.924372	0.913996	0.954092	0.715941	0.985761	0.729576	0.965521	0.367746	0.946801	0.929123	0.173235	0.392744	0.8546	0.427976	0.915534	0.932344
9.41156	0.963841	0.925529	0.956667	0.786517	0.938281	0.96356	0.922215	0.91409	0.91559	0.852622	0.881943	0.696961	0.146878	0.351454	0.676336	0.799825	0.883289	0.811573	0.776807	0.491357	0.633371	0.343	1	0.959255	0.954931	0.997918	0.939643	0.539596	0.812849	0.854761	0.890427	0.253637	0.917004	0.903376	0.921159	0.93244	0.721755	0.973816	0.706378	0.932921	0.371355	0.922649	0.94723	0.147787	0.421522	0.833748	0.554623	0.922642	0.926616
9.42822	0.953045	0.943044	0.967669	0.842522	0.924819	0.986001	0.950094	0.93855	0.948504	0.836095	0.906933	0.721114	0.155588	0.387981	0.659483	0.746937	0.910168	0.815112	0.806741	0.502086	0.649491	0.394961	0.962042	0.954086	0.950632	0.963233	0.986801	0.568519	0.953659	0.876999	0.866941	0.288179	0.990181	0.910099	0.925584	0.933443	0.738498	0.997916	0.871425	0.941971	0.385664	0.933237	0.948776	0.194372	0.418005	0.830717	0.513156	0.967186	0.940111
9.44488	0.977924	0.950063	0.958056	0.779724	0.90416	0.976565	0.924236	0.951975	0.960592	0.908191	0.938981	0.754447	0.191559	0.372933	0.65689	0.795911	0.91591	0.791559	0.812812	0.480818	0.625327	0.400417	0.963443	0.969666	0.915824	0.967272	0.876951	0.586026	0.995221	0.841073	0.885689	0.277268	0.945788	0.899857	0.933066	0.962822	0.753966	0.998004	0.746641	0.954527	0.369176	0.938536	0.957795	0.192803	0.446167	0.850017	0.523177	0.930233	0.918192
9.46153	0.969818	0.957562	0.972352	0.848024	0.924128	0.986986	0.928675	0.962766	0.989411	0.89611	0.911495	0.787956	0.212304	0.42474	0.663813	0.78424	0.924294	0.842923	0.792651	0.483124	0.624621	0.404235	0.977987	0.999305	0.90911	0.968622	0.92472	0.576717	0.98957	0.846606	0.879705	0.218707	0.941174	0.913167	0.90033	0.922755	0.764836	0.977303	0.784968	0.973138	0.366123	0.941662	0.982564	0.263199	0.466653	0.842781	0.451103	0.920764	0.937221
9.47819	0.962382	0.938567	0.959285	0.816054	0.92839	0.989873	0.928214	0.937836	0.936637	0.897456	0.905588	0.784903	0.21852	0.420585	0.696164	0.805061	0.907697	0.830692	0.810289	0.539845	0.668444	0.449822	0.988843	0.966251	0.915066	0.979556	0.909455	0.564462	0.943508	0.837802	0.908479	0.339523	0.958719	0.925824	0.930588	0.934089	0.777778	0.98014	0.701255	0.939929	0.374955	0.950242	0.978513	0.171489	0.421399	0.841683	0.402133	0.93278	0.908106
9.49485	0.983308	1	0.953468	0.828089	0.888526	0.969591	0.912101	0.954212	0.960436	0.933989	0.87488	0.790582	0.230593	0.419908	0.693395	0.773563	0.909528	0.836211	0.813267	0.556964	0.61034	0.443684	0.949974	0.98491	0.94293	0.975963	0.885084	0.557598	0.93109	0.848153	0.901762	0.285348	0.964475	0.948381	0.904076	0.915187	0.776024	0.946603	0.825836	0.961775	0.381697	0.964099	0.949318	0.189757	0.416287	0.852358	0.484869	0.914445	0.916805
9.51151	0.982563	0.900898	0.966348	0.853266	0.913627	0.971061	0.936641	0.91734	0.923375	0.883062	0.90913	0.784993	0.22046	0.403155	0.663323	0.746391	0.918256	0.852167	0.822009	0.525495	0.648516	0.459695	0.971615	1	0.938581	0.991282	0.919566	0.56628	0.927611	0.830546	0.908639	0.383373	0.966636	0.897039	0.924523	0.967783	0.774447	0.984884	0.799572	0.960747	0.409137	0.962178	0.964187	0.194456	0.4427	0.880071	0.471565	0.93041	0.938607
9.52817	0.934244	0.934871	0.958403	0.78883	0.908427	0.957008	0.949333	0.936953	0.938463	0.917242	0.952694	0.805138	0.252594	0.40745	0.651459	0.838934	0.906616	0.84132	0.817311	0.555558	0.630435	0.457157	0.966598	0.970795	0.922198	0.963369	0.869103	0.551956	0.861562	0.820538	0.917831	0.386636	0.952896	0.899482	0.891584	0.943742	0.788134	0.991851	0.840844	0.977528	0.424985	0.949532	0.970794	0.257242	0.449855	0.821152	0.502567	0.946395	0.932842
9.54482	0.955223	0.916577	0.967241	0.857626	0.911978	0.99734	0.948445	0.962593	0.991667	0.914741	0.933236	0.784965	0.252086	0.425059	0.638332	0.814829	0.949176	0.866581	0.817767	0.533991	0.646672	0.468182	0.965943	0.944113	0.893244	0.962875	0.913315	0.55767	1	0.840914	0.92866	0.463965	0.947439	0.889044	0.909429	0.898401	0.806475	0.985257	0.844273	0.949219	0.452643	0.97573	0.943005	0.300257	0.458473	0.856687	0.464136	0.949561	0.947708
9.56148	0.961804	0.94315	0.967634	0.876745	0.901405	0.970574	0.955407	0.933829	0.922879	0.911058	0.943646	0.819183	0.262156	0.447748	0.631742	0.826136	0.923979	0.887574	0.806952	0.582691	0.631113	0.45851	0.973295	0.947375	0.902575	0.97731	0.900854	0.547067	0.949831	0.80242	0.934462	0.433024	0.966704	0.910099	0.90477	0.935781	0.828926	0.985917	0.776576	0.980954	0.442587	0.952465	0.945513	0.216681	0.44983	0.877089	0.457003	0.944976	0.948902
9.57814	0.961543	0.887035	0.990188	0.907514	0.877076	0.966526	0.93287	0.951649	0.907453	0.919705	0.899854	0.861196	0.22725	0.418915	0.608665	0.772036	0.929725	0.880584	0.857718	0.548677	0.617125	0.448921	0.954115	0.962323	0.890945	0.973736	0.874042	0.548252	0.904074	0.813754	0.878567	0.346859	0.927523	0.90305	0.900475	0.921436	0.798907	0.986507	0.851132	0.970536	0.48635	0.929385	0.964588	0.199131	0.47367	0.856421	0.411241	0.925511	0.942686
9.5948	0.966983	0.935554	0.960078	0.868755	0.91562	0.961235	0.969541	0.931672	0.930573	0.943986	0.914006	0.843857	0.276136	0.455314	0.591171	0.718735	0.934422	0.901876	0.838206	0.534038	0.631177	0.442162	0.962292	0.953004	0.918985	0.959974	0.931221	0.562533	0.928788	0.821136	0.921326	0.426155	0.973105	0.912166	0.91009	0.930384	0.825128	0.965497	0.817041	0.982773	0.484528	0.956217	0.977464	0.266464	0.496214	0.899325	0.448956	0.960179	0.960299
9.61145	0.933084	0.956729	0.959019	0.924991	0.930435	0.986119	0.957674	0.932059	0.942401	0.896803	0.915558	0.842101	0.293701	0.475818	0.632918	0.831324	0.929213	0.915924	0.867519	0.570641	0.607696	0.471394	0.958104	0.959513	0.932867	0.952721	0.901247	0.554655	0.987146	0.843515	0.872765	0.37048	0.931702	0.939455	0.899985	0.902795	0.843742	0.975162	0.750353	0.949426	0.51214	0.956311	0.954619	0.186474	0.461053	0.897716	0.486819	0.956809	0.964349
9.62811	0.941931	0.899054	0.975438	0.887869	0.925143	0.984007	0.979922	0.958097	0.950551	0.964625	0.923125	0.840648	0.312304	0.459157	0.618272	0.816635	0.912735	0.916234	0.875624	0.543801	0.655916	0.488552	0.935151	0.942631	0.906685	0.963891	0.912884	0.564282	0.93014	0.786138	0.861396	0.339116	0.93724	0.880232	0.889629	0.918119	0.878228	0.977598	0.734538	0.943432	0.554641	0.960746	0.970815	0.282513	0.433336	0.893466	0.480007	0.982985	0.948396
9.64477	0.925311	0.926859	0.964481	0.847323	0.88353	0.979095	0.957457	0.943015	0.922827	0.911723	0.951706	0.859795	0.321169	0.461082	0.604051	0.906112	0.963762	0.917614	0.872896	0.54219	0.647829	0.490754	0.955665	0.931295	0.886556	0.969821	0.908953	0.558883	0.981853	0.816506	0.913165	0.448276	0.91945	0.931525	0.908052	0.902787	0.868471	0.973028	0.898536	0.957099	0.560345	0.978023	0.980394	0.32244	0.451442	0.883285	0.450091	0.98277	0.939437
9.66143	0.94877	0.927488	0.990021	0.891764	0.934563	0.98553	0.967975	0.937794	0.942935	0.914183	0.929417	0.846483	0.321624	0.479288	0.629433	0.845018	0.941496	0.902742	0.872115	0.564471	0.65461	0.52422	0.950536	0.960937	0.913131	0.969812	0.892286	0.559802	0.997602	0.819818	0.897538	0.436421	0.950782	0.902854	0.875671	0.894965	0.877442	0.976163	0.829225	0.947822	0.619564	0.949701	0.967546	0.308999	0.480474	0.88309	0.472158	0.93684	0.957976
9.67808	0.961018	0.869309	0.974304	0.865591	0.903407	0.977344	0.970434	0.941441	0.936976	0.932778	0.92044	0.874966	0.3129	0.457454	0.626844	0.824113	0.970862	0.921213	0.89829	0.589294	0.656426	0.544828	0.946989	0.976152	0.902373	0.971093	0.893884	0.568081	0.986614	0.769175	0.882094	0.390103	0.933305	0.893656	0.893491	0.900085	0.879305	0.977005	0.995683	0.939543	0.654659	0.968066	0.974686	0.374847	0.488552	0.869949	0.422521	0.963877	0.955377
9.69474	0.937025	0.889881	0.970312	0.868665	0.93287	0.972776	0.947063	0.920959	0.925109	0.960383	0.981058	0.894931	0.329205	0.502805	0.653043	0.893811	0.96447	0.948893	0.889423	0.60882	0.695939	0.572508	0.933995	0.965365	0.941098	0.954621	0.89419	0.598695	0.981417	0.809467	0.86943	0.366343	0.91735	0.924987	0.882463	0.895024	0.896658	0.981422	0.869811	0.939078	0.690355	0.930733	1	0.375699	0.498562	0.91304	0.483216	0.972796	0.951193
9.7114	0.943833	0.900898	0.949692	0.913632	0.920496	0.968331	0.9712	0.940195	0.908483	0.938064	0.945647	0.898438	0.341044	0.502847	0.641676	0.749143	0.970988	0.963582	0.877799	0.595426	0.702803	0.560498	0.94377	0.98003	0.912211	0.947016	0.920768	0.607294	0.97001	0.829563	0.860722	0.37347	0.939917	0.918867	0.874981	0.919482	0.896694	0.949767	0.887844	0.956812	0.711157	0.950762	0.974878	0.300477	0.533111	0.898082	0.561436	0.957115	0.973442
9.72806	0.941447	0.895793	1	0.909917	0.912216	0.986465	0.983744	0.917083	0.948817	0.941804	0.938102	0.88957	0.376317	0.502361	0.630998	0.883134	0.960436	0.955007	0.907243	0.594321	0.706769	0.576755	0.94549	0.975833	0.942867	0.948142	0.874311	0.587723	0.957897	0.817911	0.922613	0.469354	0.944266	0.904219	0.899033	0.905383	0.895337	0.95761	0.894985	0.964275	0.713794	0.959595	0.975279	0.417424	0.549123	0.936091	0.506418	0.973228	0.947371
9.74471	0.940599	0.856696	0.953072	0.892465	0.891848	0.979267	0.989482	0.920053	0.968403	0.968365	0.936794	0.871337	0.335987	0.503157	0.61452	0.835735	0.966317	0.948978	0.884742	0.585087	0.717438	0.589009	0.926747	0.942304	0.88853	0.957628	0.917895	0.603708	0.961351	0.802466	0.904907	0.47063	0.877327	0.955327	0.898604	0.916581	0.893456	0.965383	0.707306	0.948878	0.730938	0.98246	0.991994	0.437953	0.542689	0.928822	0.497507	1	0.959488
9.76137	0.944892	0.888595	0.957188	0.89604	0.90826	0.997608	0.970586	0.930426	0.945478	0.935731	0.942246	0.928483	0.38424	0.52406	0.632656	0.796626	0.959512	0.936163	0.865048	0.597388	0.703403	0.5899	0.964705	0.969594	0.905168	0.951796	0.896651	0.620322	0.960226	0.764445	0.942486	0.537609	0.896455	0.931209	0.873978	0.882914	0.90429	0.956776	0.925969	0.935057	0.730593	0.974968	0.970245	0.472421	0.543073	0.950696	0.51592	0.976464	0.963551
9.77803	0.919167	0.911206	0.955711	0.904851	0.878582	0.981175	0.947974	0.940101	0.924483	0.942962	0.974814	0.908749	0.38887	0.508344	0.605455	0.906197	0.970303	0.979025	0.895135	0.574072	0.726011	0.603509	0.933178	0.960396	0.89547	0.959959	0.9263	0.633572	0.962816	0.778547	0.942839	0.608462	0.900634	0.898258	0.856772	0.916367	0.901034	0.942228	0.851253	0.967544	0.739114	0.980068	0.958269	0.507067	0.52392	0.929429	0.508985	0.970231	0.964627
9.79469	0.93783	0.906925	0.944184	0.894573	0.894207	0.987618	0.975403	0.950341	0.891178	0.968467	0.949048	0.935193	0.408579	0.518945	0.598235	0.897059	0.985645	0.918354	0.912562	0.59169	0.715094	0.622314	0.956253	0.951213	0.886506	0.965224	0.899002	0.627541	0.977737	0.788029	0.944361	0.581255	0.884169	0.865279	0.855221	0.910851	0.903181	0.981724	0.84742	0.991052	0.711115	0.966622	0.986285	0.524356	0.537357	0.939039	0.535445	0.951552	0.924217
9.81135	0.936849	0.881097	0.95706	0.92836	0.91061	1	0.981726	0.927319	0.892261	0.928617	0.96613	0.900842	0.43327	0.521386	0.581264	0.932786	0.976605	0.9396	0.855833	0.536367	0.71385	0.634365	0.943011	0.962639	0.863283	0.962914	0.940541	0.603696	0.948287	0.779375	0.994414	0.636801	0.960622	0.892296	0.894171	0.890289	0.906756	0.966118	0.850042	0.948641	0.746786	0.970748	0.970581	0.590288	0.516505	0.951694	0.538357	0.941071	0.978768
9.828	0.940454	0.916817	0.955108	0.846823	0.904999	0.974999	0.978263	0.938796	0.93665	0.953967	0.970627	0.902314	0.456472	0.539958	0.598293	0.907239	0.980327	0.955645	0.866477	0.543202	0.701263	0.597813	0.934605	0.945887	0.872826	0.942328	0.924629	0.619031	0.887017	0.785963	0.948875	0.715014	0.947854	0.897719	0.876013	0.889489	0.908534	0.958228	1	0.951121	0.703397	0.94149	0.971798	0.6377	0.523855	0.904615	0.54475	0.982505	0.959413
9.84466	0.91531	0.87515	0.952969	0.978278	0.883292	0.979521	0.978692	0.912999	0.97328	0.932031	0.962653	0.915677	0.498349	0.5468	0.599962	0.808479	0.996056	0.978933	0.902271	0.581316	0.765647	0.637541	0.940996	0.984033	0.885923	0.945514	0.872496	0.637322	0.947982	0.792792	0.994757	0.669729	0.888484	0.890556	0.879367	0.868058	0.939173	0.959776	0.833905	0.946957	0.737692	0.964522	0.966458	0.68939	0.539295	0.939909	0.604359	0.959221	0.959799
9.86132	0.892323	0.878332	0.956525	0.971835	0.880842	0.985314	0.986506	0.941381	0.948386	0.948681	0.953355	0.905418	0.564174	0.566245	0.622635	0.839698	0.985304	0.979433	0.925843	0.584407	0.749409	0.643393	0.936434	0.947751	0.913118	0.937175	0.869587	0.662455	0.936427	0.774315	0.947342	0.638356	0.981415	0.919107	0.885083	0.873119	0.936554	0.963789	0.898414	0.917554	0.761342	1	0.992422	0.680935	0.576493	0.923233	0.529101	0.966576	0.961576
9.87798	0.93425	0.851413	0.953925	0.924055	0.899622	0.986927	0.959874	0.931479	0.880407	0.979582	0.920076	0.943555	0.586133	0.556035	0.603211	0.899398	0.960738	0.9631	0.910096	0.605463	0.762959	0.646429	0.940293	0.906523	0.888099	0.949037	0.837676	0.688258	0.869192	0.794189	0.967032	0.679215	0.935487	0.890523	0.84949	0.889183	0.940537	0.926079	0.784686	0.945733	0.758053	0.947411	0.970683	0.669822	0.631405	0.948575	0.586069	0.944785	0.961199
9.89463	0.882655	0.864292	0.970025	0.867639	0.913741	0.973311	1	0.938116	0.846059	0.973256	0.984269	0.938037	0.628599	0.627965	0.624427	0.857089	0.97823	0.955792	0.939005	0.662292	0.75962	0.693984	0.928411	0.957328	0.87002	0.967069	0.852995	0.680105	0.949997	0.788514	0.997458	0.783483	0.916209	0.904513	0.866939	0.896063	0.944328	0.954606	0.895187	0.899646	0.790569	0.955716	0.956789	0.635725	0.620287	0.937368	0.551192	0.942078	0.950941
9.91129	0.928589	0.932345	0.957053	0.958633	0.970608	0.989467	0.978172	0.918419	0.953498	0.995864	0.967421	0.918431	0.662415	0.59994	0.635733	0.901203	0.994048	0.952676	0.909174	0.621025	0.799698	0.68921	0.944998	0.961177	0.896278	0.956557	0.860412	0.709612	0.957444	0.782449	0.933026	0.787362	0.893662	0.889375	0.858422	0.886326	0.927697	0.963672	0.953524	0.920387	0.782444	0.967631	0.959641	0.742387	0.595033	0.939909	0.596362	0.912808	0.936236
9.92795	0.909232	0.912411	0.952629	0.93211	0.946046	0.988416	0.980939	1	0.92344	0.962129	0.968093	0.920854	0.666429	0.663177	0.602219	0.883849	1	0.96609	0.888472	0.642143	0.798281	0.679426	0.91358	0.932331	0.885824	0.958824	0.858723	0.694117	0.907868	0.781738	0.965618	0.822893	0.869668	0.914891	0.880224	0.869362	0.92876	0.935063	0.888046	0.946767	0.770957	0.955299	0.984194	0.689719	0.5962	0.942296	0.532532	0.966523	0.939386
9.94461	0.892392	0.863352	0.956557	0.927394	0.900986	0.980418	0.966502	0.923284	0.907974	0.971759	0.957982	0.943166	0.69129	0.632731	0.667806	0.885521	0.979401	0.96211	0.937422	0.651849	0.82278	0.684679	0.933889	0.921527	0.89226	0.956083	0.885571	0.705115	0.87561	0.797016	0.982896	0.866082	0.958916	0.897687	0.870319	0.86511	0.943931	0.941571	0.932828	0.932496	0.821327	0.969836	0.96552	0.750327	0.590313	0.929254	0.565311	0.944804	0.93445
9.96126	0.909081	0.841717	0.941609	0.997657	0.888773	0.963954	0.98325	0.940232	0.946117	0.956418	1	0.94576	0.676757	0.623624	0.680166	0.900294	0.980578	0.980356	0.90906	0.686169	0.80338	0.664593	0.919233	0.979115	0.924904	0.964004	0.86068	0.716811	0.920181	0.780956	0.990027	0.79888	0.917636	0.88949	0.861122	0.834546	0.963091	0.927752	0.924073	0.947392	0.770473	0.967289	0.952854	0.750133	0.604354	0.914579	0.589525	0.957797	0.940093
9.97792	0.881926	0.87671	0.941417	0.891384	0.888726	0.981925	0.964862	0.932733	0.907479	0.995799	0.98223	0.930849	0.680377	0.637671	0.668231	0.867003	0.967574	0.962177	0.919476	0.65305	0.79369	0.697647	0.910363	0.987998	0.877188	0.95534	0.856028	0.76564	0.889415	0.787723	0.975967	0.819237	0.876926	0.860237	0.869363	0.916938	0.956285	0.935702	0.852423	0.90736	0.814581	0.966425	0.956848	0.711724	0.657245	0.924077	0.574814	0.935833	0.941747
9.99458	0.89055	0.855774	0.961368	0.94827	0.894198	0.991404	0.967276	0.910043	0.968925	0.979467	0.96428	0.967703	0.723504	0.653107	0.681166	1	0.977544	0.943431	0.949575	0.680702	0.763081	0.698413	0.893372	0.954602	0.899378	0.947256	0.886809	0.770755	0.927375	0.770668	0.965458	0.845645	0.922481	0.884529	0.853211	0.859844	0.987132	0.94215	0.899463	0.925827	0.802615	0.960311	0.954862	0.728515	0.641867	0.929774	0.612875	0.925162	0.925117
10.0112	0.896019	0.859275	0.94547	0.912285	0.890923	0.966906	0.980639	0.925496	0.959275	0.945838	0.949265	0.964012	0.717668	0.636452	0.715558	0.912196	0.964505	0.952236	0.971917	0.72441	0.822306	0.713297	0.892472	0.938918	0.905016	0.933533	0.886936	0.77997	0.932294	0.774813	1	0.834922	0.849962	0.867586	0.877619	0.867191	0.982952	0.927478	0.872837	0.907958	0.839888	0.946599	0.950469	0.755803	0.654166	0.952888	0.560004	0.934999	0.933315
10.0279	0.901843	0.829033	0.937496	0.934683	0.917927	0.984977	0.959142	0.9015	0.868579	0.949187	0.982566	0.94434	0.715602	0.697489	0.719519	0.862543	0.976312	0.964311	0.930969	0.713522	0.787462	0.707442	0.915183	0.92994	0.886748	0.945754	0.877758	0.768165	0.903525	0.748067	0.958421	0.821214	0.895993	0.874999	0.847361	0.866877	0.959176	0.937701	0.839714	0.935026	0.837247	0.964981	0.979618	0.735561	0.703115	0.944408	0.567014	0.934851	0.912201
10.0445	0.877077	0.849029	0.952452	0.902833	0.883001	0.968796	0.964489	0.869363	0.886627	1	0.981389	0.987763	0.72816	0.70366	0.733681	0.955037	0.955044	0.969802	0.928691	0.733802	0.829999	0.711035	0.916264	0.94624	0.912714	0.932074	0.872695	0.799292	0.975914	0.770183	0.965287	0.85819	0.896768	0.844849	0.849054	0.847361	0.963565	0.935049	0.969621	0.884775	0.825664	0.967754	0.962311	0.773379	0.697892	0.988414	0.617219	0.922742	0.935716
10.0612	0.910863	0.870168	0.945158	0.945106	0.888259	0.965728	0.98303	0.891402	0.93429	0.980312	0.956637	0.939788	0.7629	0.706015	0.73342	0.963012	0.954432	0.97719	0.977954	0.732431	0.844709	0.748981	0.906047	0.91568	0.91599	0.934659	0.838951	0.818889	0.94023	0.795076	0.968975	0.832573	0.826322	0.895767	0.871144	0.904812	0.971345	0.908581	0.920523	0.889846	0.835964	0.949163	0.961289	0.807062	0.686922	0.950517	0.639606	0.896289	0.925374
10.0779	0.874163	0.830983	0.958187	0.880495	0.927565	0.954985	0.96342	0.924309	0.932334	0.947155	0.982631	0.988378	0.755196	0.743236	0.778951	0.88151	0.973693	0.94709	0.964969	0.774327	0.857399	0.7452	0.897757	0.915585	0.904953	0.921838	0.830386	0.82749	0.917626	0.779672	0.936769	0.82412	0.936941	0.87166	0.82594	0.862253	0.988865	0.923104	0.898334	0.87148	0.817942	0.952731	0.951955	0.764114	0.717795	1	0.639976	0.929442	0.930101
10.0945	0.894988	0.862094	0.938332	0.922708	0.892873	0.9747	0.961699	0.878184	0.915564	0.969707	0.97208	0.963856	0.722788	0.732933	0.784842	0.921067	0.968993	0.988692	0.952115	0.785388	0.855414	0.739905	0.888872	0.927492	0.935282	0.913004	0.9066	0.838474	0.915254	0.78114	0.930164	0.805252	0.88845	0.84108	0.860384	0.848613	0.961301	0.884492	0.831283	0.893922	0.860481	0.957695	0.9526	0.733384	0.736817	0.953686	0.688058	0.932332	0.949833
10.1112	0.867202	0.870753	0.945417	0.909827	0.895957	0.985357	0.959773	0.883069	0.948738	0.946401	0.961492	1	0.745104	0.759551	0.799116	0.823797	0.958338	0.987399	0.941425	0.773365	0.844887	0.766287	0.879906	0.942973	0.918696	0.937548	0.851808	0.833605	0.930654	0.773495	0.950323	0.82703	0.873012	0.88448	0.83239	0.815719	0.966251	0.907281	0.792109	0.866117	0.848094	0.94933	0.963761	0.792845	0.755043	0.946467	0.675914	0.931154	0.951356
10.1278	0.89447	0.85768	0.934559	0.919634	0.866313	0.971576	0.969924	0.904581	0.995723	0.967786	0.951744	0.948078	0.762389	0.711875	0.803289	0.88723	0.967327	0.953038	0.998986	0.768195	0.872465	0.766951	0.911039	0.931428	0.935358	0.932908	0.863391	0.84646	0.960836	0.770045	0.951666	0.830934	0.908177	0.896289	0.841612	0.84924	0.948186	0.925848	0.795054	0.859837	0.862129	0.962081	0.959584	0.809476	0.770417	0.923012	0.670558	0.933051	0.962229
10.1445	0.855617	0.859408	0.948909	0.92801	0.929715	0.968395	0.983154	0.887579	0.903358	0.911723	0.95437	0.987166	0.753089	0.758639	0.814088	0.868845	0.988515	0.981522	0.938384	0.792358	0.886772	0.780394	0.894043	0.916997	0.958267	0.914528	0.86623	0.854976	0.869951	0.776757	0.938679	0.828093	0.876898	0.879237	0.845206	0.874565	0.950846	0.889236	0.748538	0.900847	0.904269	0.956069	0.925773	0.787883	0.777014	0.945993	0.610628	0.929171	0.926972
10.1612	0.87581	0.85417	0.92011	0.912405	0.9012	0.965764	0.943748	0.873546	0.937915	0.937803	0.990708	0.971342	0.777863	0.760413	0.798825	0.857404	0.971618	0.951588	0.943356	0.787807	0.900101	0.761409	0.912208	0.917165	0.923827	0.918549	0.854412	0.878795	0.92414	0.758184	0.996387	0.857246	0.926429	0.880847	0.834813	0.86431	0.973499	0.913325	0.85206	0.89108	0.887176	0.91151	0.926282	0.78558	0.779282	0.909227	0.625858	0.937822	0.906
10.1778	0.824423	0.839979	0.921269	0.907399	0.889098	0.96644	0.930549	0.924881	0.926765	0.938305	0.976702	0.936575	0.776327	0.762133	0.823947	0.801183	0.946222	0.975866	0.931271	0.830085	0.858524	0.799456	0.895521	0.923269	0.943765	0.919365	0.856333	0.891803	0.897185	0.776142	0.953047	0.787958	0.910609	0.856761	0.857644	0.806764	0.964284	0.90546	0.771856	0.887801	0.911759	0.925981	0.961643	0.842855	0.821856	0.910108	0.62761	0.881099	0.888135
10.1945	0.864364	0.78188	0.975052	0.854788	0.88874	0.951122	0.992277	0.901511	0.899341	0.901408	0.969417	0.953596	0.794254	0.771347	0.848418	0.879037	0.978062	0.952408	0.937382	0.788359	0.88159	0.801385	0.8704	0.884296	0.96732	0.903294	0.924127	0.888133	0.908775	0.733826	0.918471	0.801487	0.836834	0.866427	0.840475	0.837712	0.965563	0.892315	0.991205	0.895906	0.913051	0.939774	0.939604	0.784728	0.783789	0.928435	0.636693	0.895626	0.940941
10.2111	0.850849	0.848054	0.947446	0.929386	0.908713	0.957323	0.981565	0.864085	0.871083	0.919261	0.962891	0.998074	0.794073	0.763257	0.827222	0.838304	0.960555	0.988519	0.94421	0.839539	0.86566	0.80774	0.871518	0.92348	0.981013	0.917198	0.904446	0.914179	0.952055	0.766143	0.930119	0.834932	0.868676	0.857838	0.844439	0.828499	0.975196	0.898401	0.974704	0.898133	0.878339	0.946565	0.932916	0.870481	0.803029	0.945086	0.698401	0.893316	0.893831
10.2278	0.855453	0.888445	0.901219	0.95632	0.876699	0.95592	0.964517	0.882162	0.884176	0.927855	0.977494	0.936523	0.834134	0.758875	0.868263	0.942106	0.963521	0.964068	0.963169	0.838697	0.845917	0.81053	0.861208	0.89615	0.968522	0.909008	0.864684	0.926714	0.905042	0.751626	0.956567	0.808698	0.875668	0.844566	0.829581	0.809625	0.95407	0.90372	0.713075	0.870609	0.866848	0.940357	0.916612	0.799536	0.813904	0.944371	0.65955	0.933609	0.900071
10.2444	0.86568	0.78882	0.928612	0.924495	0.930754	0.963134	0.952506	0.891116	0.857912	0.910218	0.937673	0.967116	0.796486	0.767535	0.837753	0.937464	0.974009	0.974764	0.986127	0.853502	0.88817	0.809801	0.850011	0.941743	0.94183	0.925774	0.884978	0.936326	0.909804	0.802052	0.913678	0.797986	0.856132	0.840329	0.835271	0.827274	0.984805	0.902133	0.671683	0.908465	0.872636	0.945408	0.932224	0.816352	0.819367	0.91996	0.614356	0.914692	0.921514
10.2611	0.852116	0.826968	0.918088	0.991014	0.876242	0.967029	0.976034	0.903091	0.811241	0.938268	0.937239	0.986499	0.822667	0.789043	0.851201	0.884261	0.955562	0.978285	0.984868	0.862887	0.901554	0.802122	0.863581	0.909467	0.925927	0.90712	0.855617	0.910652	0.891621	0.758849	0.936542	0.844453	0.857186	0.852927	0.828687	0.806189	0.95779	0.908595	0.887441	0.883314	0.901505	0.930255	0.903413	0.79719	0.83431	0.924938	0.609666	0.912738	0.904482
10.2778	0.834503	0.859071	0.935831	0.888455	0.900676	0.964174	0.956228	0.881375	0.888075	0.93239	0.974782	0.972492	0.822926	0.785328	0.887588	0.87156	0.968128	0.954574	0.957298	0.831333	0.89233	0.815635	0.863093	0.915591	0.928594	0.911369	0.844213	0.915083	0.848681	0.761617	0.922129	0.85228	0.83432	0.889125	0.829548	0.84238	0.981049	0.885913	0.918425	0.901396	0.903528	0.950834	0.923073	0.814395	0.85952	0.915356	0.688996	0.913256	0.9162
10.2944	0.821576	0.814346	0.928406	0.944285	0.89998	0.954294	0.930813	0.871102	0.914742	0.898324	0.945745	0.962403	0.829959	0.77316	0.881465	0.854023	0.941705	0.985131	0.950002	0.859023	0.903977	0.83229	0.881461	0.913793	0.96096	0.910367	0.877668	0.899649	0.894682	0.733993	0.93233	0.842272	0.860957	0.809934	0.814991	0.823474	0.984089	0.87188	0.781055	0.887895	0.898574	0.934826	0.91441	0.772484	0.850319	0.940624	0.58755	0.918204	0.88839
10.3111	0.86046	0.812201	0.965516	0.987529	0.889322	0.947436	0.956463	0.868284	0.882102	0.91185	0.924552	0.921058	0.853808	0.814656	0.891425	0.833978	0.956604	0.95257	0.972356	0.890376	0.890585	0.816455	0.866853	0.90613	0.967396	0.912856	0.817221	0.927166	0.842595	0.721175	0.950163	0.885004	0.880697	0.828874	0.814283	0.806248	0.984543	0.881034	0.914673	0.91076	0.906599	0.908245	0.921682	0.819744	0.877127	0.931479	0.639902	0.923627	0.916573
10.3277	0.834383	0.799128	0.948211	0.986944	0.869073	0.956383	0.987668	0.83587	0.880498	0.920586	0.941839	0.969061	0.852159	0.804243	0.904383	0.857368	0.949504	0.993038	0.946557	0.87644	0.917105	0.833522	0.872895	0.911168	0.970506	0.889116	0.83992	0.928033	0.885927	0.756916	0.947975	0.841527	0.853965	0.846486	0.819028	0.777983	0.998271	0.885391	0.912252	0.896366	0.900328	0.938732	0.908028	0.750934	0.886629	0.912346	0.655921	0.918566	0.936784
10.3444	0.808526	0.796416	0.927351	0.99236	0.882658	0.967634	0.934081	0.875842	0.858773	0.898288	0.95719	0.95945	0.862741	0.806801	0.921866	0.869487	0.926308	0.956768	0.943413	0.898563	0.880276	0.840854	0.860292	0.898046	0.9578	0.876486	0.849636	0.956178	0.911478	0.733044	0.919588	0.808048	0.8414	0.791571	0.817713	0.821996	0.983164	0.879031	0.916569	0.903882	0.952666	0.930168	0.901076	0.857495	0.904249	0.935072	0.675396	0.936783	0.932507
10.3611	0.837234	0.819647	0.912608	0.934217	0.921497	0.92971	0.930171	0.897935	0.884202	0.921296	0.957592	0.95803	0.86166	0.837628	0.886001	0.845964	0.93668	0.950432	0.964724	0.913453	0.913079	0.854565	0.835803	0.884863	0.969546	0.8952	0.872837	0.930272	0.868835	0.749255	0.91427	0.887865	0.847632	0.829636	0.799686	0.826351	0.97701	0.875413	0.883891	0.935737	0.92847	0.915142	0.894412	0.791773	0.905119	0.926206	0.63889	0.895213	0.900221
10.3777	0.849372	0.811457	0.935424	0.966974	0.881723	0.964994	0.960275	0.881981	0.914599	0.91599	0.939838	0.994217	0.877124	0.853237	0.901636	0.883715	0.943385	0.97819	0.969491	0.911185	0.885186	0.832923	0.873803	0.872409	0.967293	0.906292	0.903546	0.927793	0.853617	0.744081	0.91565	0.870984	0.858524	0.828553	0.808436	0.807691	0.974987	0.873034	0.81805	0.89218	0.909917	0.898475	0.90919	0.870894	0.935201	0.94351	0.620279	0.922484	0.910044
10.3944	0.838676	0.804127	0.946844	1	0.896996	0.94626	0.932774	0.880755	0.89792	0.899181	0.937473	0.960761	0.89308	0.834098	0.903008	0.907869	0.957109	0.956574	0.965579	0.872716	0.908698	0.843658	0.851952	0.878175	0.915977	0.881511	0.844213	0.965515	0.85169	0.712986	0.944577	0.883217	0.789288	0.830506	0.787509	0.781264	0.981818	0.88625	0.795054	0.908779	0.912697	0.947556	0.882933	0.815374	0.914244	0.974807	0.603174	0.922495	0.973386
10.411	0.819174	0.746009	0.934545	0.926838	0.867209	0.954865	0.945156	0.862202	0.860325	0.871939	0.963456	0.971697	0.89854	0.858439	0.9175	0.84331	0.945383	0.959399	0.953556	0.937554	0.878957	0.855933	0.852293	0.847421	0.949204	0.895116	0.85865	0.952359	0.916065	0.68683	0.92613	0.891247	0.856608	0.854025	0.780725	0.830662	0.97261	0.846786	0.924638	0.862306	0.952687	0.956103	0.9043	0.888335	0.952261	0.968707	0.622032	0.902552	0.921045
10.4277	0.820168	0.819602	0.934928	0.897066	0.90765	0.939773	0.920165	0.840854	0.840034	0.898267	0.963776	0.962852	0.911864	0.850333	0.915848	0.920667	0.937144	1	0.952195	0.903485	0.918064	0.870214	0.846685	0.897916	0.951377	0.891653	0.881619	0.940322	0.912315	0.719803	0.925583	0.889554	0.811046	0.813372	0.793749	0.783304	0.998097	0.853948	0.857587	0.923515	0.961642	0.921307	0.898247	0.917622	0.945975	0.93239	0.715358	0.913937	0.917673
10.4443	0.832843	0.769825	0.949055	0.964956	0.877829	0.92627	0.934643	0.874834	0.871435	0.917951	0.993144	0.920689	0.890328	0.848172	0.939859	0.915613	0.918799	0.928496	0.965818	0.909102	0.869133	0.87677	0.868094	0.901377	0.976283	0.909284	0.842902	0.948707	0.900403	0.745361	0.888369	0.901836	0.861602	0.841923	0.785878	0.762758	0.978715	0.874294	0.932303	0.902082	0.959867	0.918549	0.90154	0.920972	0.940606	0.9186	0.74478	0.894312	0.890678
10.461	0.834358	0.77236	0.920011	0.921917	0.875517	0.950336	0.943476	0.851634	0.880537	0.90999	0.937679	0.950038	0.905321	0.848127	0.939062	0.884212	0.910091	0.964294	0.960441	0.924105	0.922627	0.884154	0.873436	0.896602	0.936219	0.902863	0.853083	0.96865	0.888447	0.720041	0.839797	0.879601	0.849718	0.849141	0.79276	0.807184	0.976635	0.85071	0.805261	0.882468	0.953701	0.949683	0.91539	0.899228	0.967103	0.926439	0.63852	0.912531	0.92354
10.4777	0.821532	0.811794	0.924117	0.886232	0.90917	0.94979	0.932024	0.8643	0.798579	0.930828	0.934375	0.95123	0.893281	0.841548	0.939333	0.859974	0.924758	0.969178	0.928691	0.910663	0.917756	0.881536	0.84496	0.895841	0.99267	0.883748	0.862405	0.977463	0.840632	0.743307	0.904542	0.921429	0.846524	0.851121	0.777964	0.764426	1	0.850958	0.847783	0.903066	0.929243	0.880799	0.904872	0.846821	0.976239	0.934773	0.696525	0.891677	0.913256
10.4943	0.820098	0.7924	0.927942	0.916065	0.904475	0.945154	0.931405	0.863425	0.886392	0.898622	0.962691	0.960136	0.942932	0.869126	0.932584	0.907602	0.926797	0.950249	0.962355	0.913824	0.93519	0.871835	0.835347	0.869998	0.970947	0.881721	0.832289	0.945114	0.928771	0.713458	0.923823	0.892618	0.841414	0.869489	0.763872	0.799068	0.97064	0.869739	0.633477	0.907635	0.975648	0.9118	0.915714	0.825524	0.976109	0.951411	0.668633	0.886076	0.899241
10.511	0.825284	0.777971	0.888768	0.924791	0.863319	0.931898	0.93521	0.890216	0.880472	0.903068	0.969802	0.943862	0.922016	0.84808	0.935382	0.834244	0.945444	0.941987	0.973649	0.90899	0.896612	0.903983	0.848051	0.901629	0.909846	0.880109	0.831319	0.962825	0.913501	0.730689	0.930279	0.885948	0.84738	0.848232	0.774181	0.812708	0.965921	0.873296	0.873401	0.860534	0.958479	0.924147	0.906715	0.820065	0.982166	0.923757	0.537	0.88668	0.886446
10.5276	0.803516	0.732776	0.895654	0.925872	0.894007	0.945141	0.92273	0.854239	0.868423	0.905083	0.952938	0.957519	0.946252	0.889349	0.967691	0.850969	0.945981	0.946358	0.985688	0.912908	0.891086	0.879152	0.852469	0.895957	0.95245	0.890372	0.861919	0.968936	0.895066	0.744257	0.929412	0.887989	0.843154	0.806377	0.781946	0.829426	0.98946	0.862875	0.878888	0.884596	0.943014	0.913247	0.918114	0.855039	0.993124	0.949864	0.702399	0.894102	0.900646
10.5443	0.810283	0.761077	0.927152	0.938988	0.887129	0.945596	0.9275	0.862174	0.86129	0.90961	0.968956	0.946815	0.904577	0.87961	0.905509	0.846776	0.941506	0.961487	0.955982	0.92412	0.918084	0.893675	0.836202	0.896365	0.973298	0.881093	0.828105	0.964402	0.838557	0.744871	0.905711	0.894108	0.826383	0.821107	0.77417	0.806775	0.956834	0.850135	0.810707	0.907533	0.976043	0.908946	0.899566	0.879222	0.960806	0.912628	0.785062	0.878512	0.899798
10.5609	0.818508	0.788341	0.878102	0.913607	0.895061	0.957864	0.946898	0.827018	0.846085	0.894348	0.943396	0.960983	0.933757	0.884714	0.932796	0.890248	0.947525	0.931451	0.958169	0.919395	0.95594	0.917704	0.842537	0.899968	0.995412	0.89321	0.853515	1	0.87466	0.706449	0.908554	0.905824	0.823475	0.853003	0.78425	0.786162	0.976118	0.868723	0.775164	0.931466	0.944658	0.907166	0.889348	0.868692	0.976514	0.920842	0.709853	0.880651	0.911789
10.5776	0.837234	0.748367	0.909264	0.914543	0.858228	0.938348	0.935588	0.851906	0.812193	0.87893	0.925739	0.926982	0.955784	0.885054	0.938272	0.814247	0.920952	0.969816	0.947223	0.953518	0.909598	0.894809	0.856104	0.907082	0.978572	0.892885	0.8788	0.977303	0.890749	0.718352	0.934816	0.907761	0.81212	0.830109	0.772422	0.736949	0.975452	0.852425	0.76286	0.909865	0.959909	0.905749	0.901019	0.824132	0.961281	0.922605	0.607222	0.869628	0.910927
10.5943	0.818452	0.767379	0.914854	0.891324	0.8583	0.945256	0.916679	0.844484	0.854117	0.905181	0.930909	0.919723	0.953323	0.898275	0.96501	0.913674	0.91886	0.970569	0.960965	0.929112	0.92631	0.92451	0.836484	0.908153	0.956915	0.923134	0.826235	0.976198	0.845315	0.697432	0.926666	0.880187	0.847088	0.832415	0.766506	0.771151	0.961992	0.868705	0.656392	0.906759	0.965486	0.913444	0.921599	0.915319	0.980343	0.963122	0.708841	0.895779	0.897183
10.6109	0.773988	0.758764	0.8849	0.909797	0.865683	0.949284	0.921886	0.835488	0.871031	0.873848	0.967215	0.919047	0.945694	0.891502	0.962721	0.818756	0.949661	0.940537	0.971012	0.943534	0.95489	0.929573	0.829447	0.895256	0.968204	0.886549	0.814042	0.977692	0.888935	0.736164	0.915769	0.932912	0.808682	0.808128	0.764039	0.760701	0.944639	0.821373	0.723121	0.906955	0.930026	0.91583	0.866629	0.840493	0.964788	0.930909	0.717036	0.884426	0.922649
10.6276	0.808548	0.762761	0.898637	0.915244	0.900409	0.94524	0.952115	0.850507	0.79271	0.864095	0.940602	0.95451	0.952674	0.908872	0.954978	0.83948	0.92976	0.977954	0.959154	0.909164	0.906251	0.932812	0.846893	0.890678	0.934676	0.881782	0.850983	0.962784	0.865748	0.701869	0.901699	0.943888	0.847333	0.828031	0.784606	0.768345	0.993683	0.847088	0.750595	0.907759	1	0.885412	0.915624	0.875062	0.970001	0.922688	0.678482	0.903467	0.919865
10.6442	0.778442	0.806006	0.917287	0.896535	0.839795	0.935942	0.921809	0.84027	0.870913	0.874655	0.961964	0.939087	0.96903	0.917255	0.965278	0.778786	0.938488	0.973087	0.927199	0.967021	0.906709	0.91538	0.819749	0.870244	0.948936	0.873628	0.802819	0.962203	0.898362	0.708548	0.87758	0.922447	0.835808	0.80672	0.756186	0.767438	0.971848	0.84789	0.711663	0.902027	0.926425	0.922473	0.871747	0.858431	0.96694	0.903251	0.611517	0.889398	0.911034
10.6609	0.795304	0.743563	0.884712	0.950082	0.843451	0.927236	0.928403	0.832682	0.877055	0.872069	0.939463	0.930948	0.952054	0.904293	0.956317	0.792663	0.943024	0.935955	0.956785	0.958316	0.94801	0.931616	0.836181	0.880976	0.964411	0.886346	0.802333	0.968335	0.870884	0.722659	0.879951	0.893969	0.815225	0.817027	0.745205	0.790497	0.966059	0.854673	0.787671	0.886004	0.95506	0.903889	0.901028	0.958208	1	0.922929	0.62566	0.898168	0.924445
10.6775	0.809991	0.743873	0.898821	0.862222	0.80763	0.941416	0.884263	0.838487	0.859177	0.911638	0.942534	0.932131	0.968766	0.899708	0.951445	0.856907	0.917307	0.967752	0.982026	0.942221	0.915191	0.93338	0.834897	0.885346	0.946067	0.880015	0.854593	0.976859	0.859443	0.708205	0.896068	0.936766	0.803388	0.837196	0.751626	0.747811	0.980167	0.863305	0.782547	0.897339	0.949525	0.918691	0.915153	0.848753	0.955445	0.910703	0.629461	0.900022	0.93793
10.6942	0.775846	0.748757	0.914142	0.883859	0.840329	0.941405	0.897323	0.854279	0.829667	0.876299	0.951896	0.944189	0.966323	0.914438	0.966313	0.818126	0.917673	0.957553	0.960049	0.943264	0.918285	0.980989	0.836551	0.88025	0.992252	0.904189	0.861919	0.980243	0.860245	0.696792	0.895759	0.926937	0.813785	0.853063	0.776212	0.750327	0.974545	0.843072	0.905515	0.885045	0.951114	0.931705	0.869811	0.863713	0.967997	0.92438	0.6848	0.928165	0.940997
10.7109	0.778847	0.714358	0.886196	0.875514	0.812544	0.940507	0.920528	0.820335	0.842068	0.873648	0.916881	0.970069	0.979369	0.929814	0.964824	0.799959	0.934965	0.959761	0.926367	0.953885	0.926215	0.955415	0.842215	0.854497	0.955448	0.887119	0.870055	0.965939	0.866314	0.732814	0.905003	0.893011	0.80752	0.869642	0.749479	0.774594	0.965323	0.834919	0.742284	0.867925	0.924133	0.901085	0.86893	0.894899	0.954173	0.907093	0.717184	0.881048	0.934108
10.7275	0.765688	0.720252	0.892689	0.88863	0.835348	0.938797	0.954077	0.848329	0.851809	0.895673	0.958411	0.944747	0.98286	0.924648	0.977941	0.893362	0.911908	0.95655	0.982516	0.939968	0.909456	0.955759	0.8412	0.883129	0.916699	0.878711	0.852007	0.95888	0.838731	0.71194	0.93307	0.969371	0.771349	0.86715	0.761859	0.771476	0.940175	0.824863	0.914471	0.88962	0.918703	0.92937	0.910865	0.956875	0.949522	0.945489	0.707632	0.900545	0.918957
10.7442	0.804795	0.729045	0.876625	0.859559	0.874035	0.917985	0.900418	0.821468	0.833918	0.904067	0.952395	0.952035	0.971237	0.913639	0.969964	0.81758	0.916055	0.940797	0.960276	0.964645	0.899166	0.95017	0.827476	0.906425	0.941956	0.878352	0.875909	0.959235	0.77747	0.72721	0.88614	0.948174	0.842338	0.847531	0.738933	0.770037	0.958045	0.824697	0.718724	0.881691	0.936907	0.87873	0.883142	0.918255	0.99387	0.906253	0.62492	0.923289	0.959943
10.7608	0.784307	0.732891	0.892973	0.863043	0.791313	0.941106	0.930476	0.856609	0.786112	0.890481	0.970817	0.910576	0.965149	0.920683	0.98012	0.829833	0.930587	0.942473	0.942291	0.970216	0.963692	0.944344	0.825804	0.894654	0.942526	0.887966	0.868224	0.970605	0.85346	0.702731	0.912811	0.939935	0.806133	0.82975	0.754657	0.750691	0.949493	0.834454	0.68197	0.889165	0.945062	0.891252	0.867327	0.943897	0.966164	0.937372	0.738831	0.895675	0.960867
10.7775	0.782509	0.713569	0.933224	0.845096	0.83347	0.936094	0.886031	0.78038	0.810654	0.890069	0.974093	0.973798	0.991434	0.93825	0.98202	0.825288	0.9294	0.9421	0.941636	0.947579	0.947675	0.97552	0.830184	0.8708	0.928342	0.881809	0.885157	0.920302	0.676259	0.722467	0.896894	0.924747	0.819228	0.831256	0.747058	0.814665	0.944668	0.8173	0.654859	0.885717	0.936684	0.928615	0.894004	0.763287	0.986426	0.937127	0.732808	0.914815	0.95418
10.7942	0.781437	0.775108	0.889055	0.87663	0.795689	0.914904	0.891751	0.807352	0.781691	0.897786	0.934516	0.908243	0.981613	0.947024	0.970813	0.822767	0.917956	0.934564	0.955994	0.96104	0.921044	0.967581	0.811177	0.891575	0.974905	0.873097	0.859478	0.934995	0.827726	0.713153	0.889247	0.903922	0.809273	0.853335	0.762615	0.753977	0.906001	0.830183	0.735022	0.852754	0.977936	0.902919	0.864798	0.911142	0.978912	0.904261	0.712988	0.892047	0.951656
10.8108	0.780491	0.737917	0.88264	0.821676	0.848876	0.943673	0.910388	0.817407	0.825403	0.865225	0.937906	0.946119	0.977921	0.948923	0.9987	0.825821	0.894655	0.935413	0.991201	0.964305	0.903397	0.971526	0.831627	0.878681	0.966005	0.879333	0.847624	0.964857	0.916161	0.714357	0.865612	0.922408	0.82533	0.832551	0.735307	0.784572	0.957971	0.833215	0.860532	0.867578	0.962134	0.909296	0.892425	0.960359	0.968954	0.921619	0.745545	0.873741	0.947157
10.8275	0.777106	0.726784	0.849487	0.878092	0.811062	0.919897	0.901565	0.8151	0.852201	0.852438	0.920212	0.90636	0.98291	0.945295	0.965915	0.836498	0.907231	0.980761	0.973324	0.970761	0.906109	0.948956	0.840311	0.907632	0.942387	0.881281	0.877598	0.964573	0.847129	0.687152	0.901926	0.914675	0.810068	0.810364	0.749936	0.75043	0.96765	0.838065	0.824505	0.851155	0.953764	0.900686	0.868337	0.997519	0.960325	0.904848	0.725083	0.87446	0.94596
10.8441	0.783398	0.726084	0.867769	0.861376	0.804345	0.925795	0.925336	0.787553	0.835978	0.84072	0.910616	0.931582	0.967017	0.950994	0.97595	0.865742	0.926623	0.973605	0.988678	1	0.935419	0.974999	0.805396	0.874331	0.94661	0.85718	0.834534	0.959095	0.80139	0.672522	0.912123	0.9288	0.757194	0.851676	0.767371	0.741169	0.941957	0.853895	0.717271	0.87875	0.948877	0.89852	0.882819	0.887592	0.947134	0.92315	0.500049	0.887619	0.947207
10.8608	0.772015	0.660406	0.868818	0.827208	0.761759	0.934073	0.927795	0.807757	0.850075	0.871796	0.955004	0.92358	0.987503	0.970195	0.968785	0.862991	0.880895	0.934479	0.956051	0.944527	0.944383	0.948497	0.812482	0.894894	0.953199	0.871558	0.820634	0.933114	0.807407	0.71721	0.893504	0.924503	0.74815	0.816587	0.744878	0.762437	0.947817	0.816121	0.915359	0.853823	0.939224	0.895312	0.884952	0.882589	0.982035	0.876116	0.704818	0.873231	0.927831
10.8774	0.793283	0.681802	0.866625	0.762332	0.803645	0.940818	0.894947	0.786486	0.831949	0.838297	0.953637	0.911007	0.983614	0.937547	0.992767	0.838801	0.896315	0.965002	0.957936	0.953155	0.92284	0.956729	0.799669	0.874403	0.965349	0.882264	0.874239	0.966783	0.867361	0.722262	0.849986	0.927086	0.769575	0.844463	0.776485	0.778799	0.950939	0.831937	0.80756	0.855959	0.954778	0.915386	0.87065	0.90845	0.942349	0.958543	0.755245	0.880262	0.976595
10.8941	0.755272	0.708313	0.906621	0.929411	0.810833	0.906845	0.914717	0.82052	0.783439	0.876638	0.939523	0.895106	1	0.967501	0.978699	0.861998	0.928811	0.928834	0.955868	0.949442	0.971526	0.97355	0.804728	0.893276	0.974869	0.856934	0.84231	0.930129	0.777365	0.695483	0.874384	0.949719	0.793039	0.8209	0.767538	0.756425	0.947109	0.799738	0.798362	0.871235	0.935098	0.891098	0.865856	0.905835	0.94541	0.902839	0.663968	0.903118	0.94634
10.9108	0.775796	0.710015	0.883005	0.858447	0.808388	0.940297	0.89796	0.817365	0.814723	0.878269	0.984052	0.956833	0.993638	0.950416	0.952043	0.807449	0.906819	0.936691	0.959263	0.963308	0.940988	0.969462	0.804164	0.872887	0.954173	0.868408	0.809157	0.923413	0.857847	0.672953	0.898085	0.909877	0.760266	0.838469	0.70809	0.748805	0.95654	0.817623	0.631379	0.857389	0.928882	0.881947	0.879223	0.905489	0.959024	0.914496	0.737572	0.848647	0.971549
10.9274	0.723632	0.645391	0.85722	0.891794	0.758594	0.92432	0.892607	0.804121	0.779109	0.862113	0.920603	0.896488	0.954894	0.941884	0.960393	0.786179	0.878543	0.950933	0.969212	0.969795	0.945658	0.958727	0.78623	0.857438	0.943208	0.865598	0.806553	0.927097	0.777147	0.667173	0.841762	0.894297	0.75169	0.825148	0.751008	0.75322	0.968221	0.837231	0.768709	0.87328	0.941361	0.861233	0.859998	0.879222	0.95459	0.904573	0.726193	0.900864	0.957564
10.9441	0.751969	0.688096	0.855378	0.85634	0.818717	0.910742	0.875241	0.795369	0.774428	0.844982	0.915645	0.923424	0.984225	0.927516	0.976704	0.874977	0.911937	0.948791	0.941329	0.928822	0.935123	0.97995	0.81735	0.882909	0.97144	0.848868	0.821963	0.925472	0.748282	0.674028	0.87387	0.891277	0.779381	0.809782	0.77224	0.756425	0.932023	0.811821	0.898818	0.857938	0.888458	0.848735	0.894019	0.894832	0.959843	0.923025	0.661648	0.877691	0.94422
10.9607	0.758752	0.679994	0.891853	0.821851	0.81191	0.906007	0.900211	0.785763	0.826394	0.878893	0.902452	0.917158	0.988505	0.936435	0.989652	0.779695	0.922213	0.923294	0.982516	0.933964	0.950864	0.955866	0.80996	0.870844	0.916533	0.85945	0.850479	0.908995	0.820619	0.677838	0.866234	0.919184	0.784769	0.834939	0.739933	0.751975	0.976688	0.818568	0.560859	0.851191	0.914577	0.878884	0.836215	0.988474	0.97045	0.935026	0.764723	0.861307	0.930007
10.9774	0.762133	0.69157	0.880915	0.837106	0.797272	0.918209	0.893896	0.803173	0.801343	0.831037	0.927627	0.900127	0.966361	0.955347	0.961823	0.782398	0.90006	0.935289	0.927985	0.923969	0.922295	0.974283	0.809612	0.898515	0.908898	0.87543	0.861182	0.898449	0.78551	0.688732	0.850287	0.9799	0.77563	0.842815	0.750296	0.742893	0.926131	0.809815	0.841126	0.8438	0.931649	0.895998	0.881422	0.98326	0.971153	0.922376	0.730414	0.874527	0.975136
10.994	0.760926	0.684772	0.843182	0.923849	0.779916	0.899405	0.860846	0.762051	0.813275	0.873823	0.952986	0.883039	0.98241	0.946994	0.979979	0.778605	0.895395	0.924076	0.946517	0.964606	0.929511	0.969613	0.813523	0.868389	0.953222	0.894891	0.82735	0.901378	0.81782	0.689481	0.853428	0.952917	0.797137	0.811751	0.749224	0.749305	0.905381	0.808757	0.739864	0.866051	0.940179	0.891953	0.859156	0.933738	0.957195	0.919935	0.764896	0.918856	1
11.0107	0.755477	0.69063	0.850288	0.833416	0.789173	0.916041	0.933119	0.800763	0.827072	0.879228	0.932016	0.937919	0.980537	0.96686	0.975515	0.827445	0.888394	0.941135	0.962463	0.942483	0.924857	0.967352	0.806619	0.878438	0.978015	0.84851	0.83615	0.920419	0.806335	0.697432	0.852185	0.960342	0.770506	0.840889	0.733417	0.731722	0.956465	0.80227	0.761569	0.838652	0.937676	0.876915	0.860858	0.953744	0.921414	0.914267	0.694698	0.897966	0.959413
11.0274	0.753915	0.698882	0.879119	0.816435	0.793968	0.910357	0.875371	0.798503	0.77551	0.874973	0.923613	0.870674	0.955643	0.9666	0.969693	0.813799	0.887941	0.92714	0.975682	0.96541	0.933939	0.967373	0.791257	0.882441	0.970493	0.844477	0.817849	0.915103	0.850548	0.692927	0.85846	0.931477	0.777797	0.853536	0.750074	0.721542	0.935013	0.808466	0.777787	0.852726	0.919406	0.885116	0.872023	0.910948	0.963791	0.920663	0.791899	0.883216	0.984106
11.044	0.772008	0.676564	0.850334	0.941942	0.792676	0.892993	0.868269	0.786463	0.772524	0.848931	0.950719	0.895513	0.988332	0.956927	0.98924	0.916207	0.88234	0.945034	0.973575	0.954159	0.920196	0.964308	0.793441	0.862161	0.946826	0.850641	0.881459	0.916394	0.856033	0.681564	0.857224	0.933488	0.742347	0.835537	0.725256	0.736006	0.936317	0.790634	0.715173	0.826675	0.931334	0.894605	0.879753	0.898966	0.940798	0.921682	0.79301	0.882953	0.951148
11.0607	0.741274	0.666938	0.845513	0.901366	0.76164	0.907278	0.866395	0.803156	0.771429	0.85936	0.943938	0.905366	0.978009	0.992586	0.992486	0.867997	0.907195	0.929535	1	0.977097	0.92646	0.966395	0.780957	0.883387	0.9446	0.832042	0.790626	0.89263	0.702874	0.687365	0.813888	0.9057	0.769874	0.813372	0.724384	0.712622	0.933267	0.792736	0.757413	0.844398	0.923574	0.882546	0.842745	0.898426	0.943602	0.897304	0.710273	0.870849	0.958193
11.0773	0.747384	0.684967	0.869576	0.838422	0.764801	0.926239	0.896342	0.781448	0.828258	0.834757	0.937944	0.895315	0.98095	0.992151	0.984691	0.867051	0.893056	0.946372	0.941038	0.952981	0.915767	1	0.775432	0.902301	0.913449	0.859195	0.804221	0.885302	0.765418	0.68775	0.862352	0.946336	0.747321	0.863642	0.723835	0.740488	0.933206	0.772677	0.748053	0.868782	0.948057	0.904305	0.885078	0.958334	0.936209	0.899184	0.80192	0.869671	0.967494
11.094	0.744099	0.66443	0.842984	0.863659	0.759486	0.898236	0.869444	0.756453	0.831701	0.858842	0.95782	0.928582	0.949065	0.972801	0.974643	0.711973	0.916091	0.932743	0.949296	0.932091	0.924462	0.974801	0.808514	0.899265	0.94876	0.852234	0.849313	0.896632	0.784708	0.645592	0.846361	0.915951	0.773279	0.863528	0.724486	0.728524	0.927233	0.785343	0.838827	0.87102	0.933252	0.885736	0.854068	0.934388	0.928579	0.918288	0.843387	0.891137	0.957952
11.1106	0.732964	0.703571	0.863324	0.870863	0.778386	0.917353	0.866129	0.760649	0.814227	0.856929	0.916697	0.906828	0.963262	0.972649	1	0.809836	0.898644	0.934201	0.932228	0.970908	0.966916	0.981026	0.785612	0.854697	0.957154	0.841749	0.80704	0.883916	0.712624	0.656332	0.875563	0.907612	0.766218	0.844202	0.739838	0.709365	0.990115	0.797693	0.71247	0.865657	0.921151	0.882008	0.869137	0.869611	0.946895	0.91608	0.83191	0.91708	0.93729
11.1273	0.734897	0.668383	0.854025	0.883684	0.8019	0.909833	0.905276	0.775994	0.716763	0.84736	0.898617	0.852209	0.958531	0.992422	0.958381	0.828706	0.898171	0.919734	0.935206	0.92424	0.940673	0.963024	0.80913	0.869614	0.932135	0.859113	0.817489	0.896726	0.798111	0.7	0.843712	0.896383	0.763147	0.853574	0.699943	0.727213	0.944639	0.785773	0.929802	0.842174	0.9192	0.904747	0.857778	0.949331	0.934452	0.92688	0.825961	0.880399	0.943955
11.144	0.733215	0.663748	0.846788	0.812074	0.787967	0.912527	0.837093	0.770229	0.787286	0.860062	0.941362	0.885713	0.991464	0.962552	0.986807	0.80866	0.88675	0.922949	0.968244	0.916528	0.959895	0.974598	0.787172	0.831248	0.943612	0.843352	0.831966	0.860032	0.800719	0.66243	0.840225	0.886589	0.764173	0.831224	0.70611	0.725734	0.932643	0.772748	0.609997	0.830726	0.933895	0.899949	0.888955	0.941915	0.95213	0.920085	0.88794	0.867755	0.956819
11.1606	0.727728	0.686243	0.844801	0.899699	0.75347	0.909849	0.878295	0.776982	0.802491	0.861146	0.957125	0.885245	0.956875	0.951898	0.990857	0.81655	0.86286	0.92976	0.98218	0.94316	0.93105	0.991725	0.785636	0.863394	0.948899	0.827717	0.801131	0.876437	0.800989	0.696888	0.871875	0.92212	0.747525	0.827966	0.714177	0.711397	0.915375	0.795988	0.609473	0.820184	0.931363	0.895844	0.851153	0.947509	0.912509	0.912899	0.784716	0.882687	0.963835
11.1773	0.746962	0.695957	0.876604	0.880815	0.781827	0.921073	0.882827	0.794086	0.804212	0.853062	0.92677	0.897605	0.977217	0.977472	0.991049	0.761892	0.89542	0.943826	0.960749	0.884751	0.943361	0.963594	0.783562	0.87194	0.938303	0.842902	0.83457	0.872784	0.776842	0.675065	0.901937	0.911089	0.750236	0.836728	0.733861	0.710248	0.931722	0.801783	0.705814	0.825178	0.912264	0.883274	0.865679	0.976163	0.943733	0.93859	0.914326	0.890456	0.968391
11.1939	0.736302	0.656488	0.861521	0.866352	0.766121	0.909906	0.849544	0.773352	0.786816	0.805439	0.937679	0.940971	0.973693	0.983542	0.98895	0.780822	0.885698	0.937342	0.964417	0.935096	0.935992	0.963191	0.774932	0.881185	0.918657	0.852125	0.795527	0.873159	0.819956	0.685889	0.867533	0.931159	0.796131	0.827808	0.720656	0.728049	0.929026	0.796045	0.726268	0.867377	0.907566	0.876486	0.862527	0.899186	0.929354	0.897371	0.899294	0.895755	0.976632
11.2106	0.745922	0.660911	0.850036	0.900165	0.782461	0.901906	0.858188	0.810266	0.730025	0.835764	0.92357	0.880919	0.963387	0.983229	0.991049	0.781537	0.918648	0.922051	0.932034	0.926508	0.950106	0.970416	0.785026	0.86309	0.968837	0.828691	0.801418	0.885474	0.818447	0.636366	0.853183	0.922681	0.74866	0.831702	0.760801	0.720555	0.922539	0.793964	0.593133	0.849587	0.919048	0.879963	0.868466	0.951356	0.920091	0.914225	0.907168	0.90249	0.954167
11.2272	0.723843	0.641119	0.826803	0.902157	0.7265	0.9061	0.849135	0.762872	0.752963	0.806389	0.937212	0.85608	0.96022	0.953755	0.98121	0.802758	0.878453	0.921248	0.954319	0.929873	0.942654	0.965981	0.776553	0.844318	0.964752	0.838469	0.839238	0.890128	0.804495	0.676662	0.822392	0.866256	0.727866	0.836402	0.726742	0.765516	0.928261	0.788528	0.852221	0.817566	0.931174	0.841657	0.861661	0.91434	0.944642	0.934365	0.898529	0.895822	0.980415
11.2439	0.762426	0.692323	0.876207	0.866177	0.739261	0.914809	0.881054	0.773179	0.80073	0.827798	0.907275	0.882533	0.977375	0.993448	0.989296	0.897143	0.900658	0.916899	0.931573	0.913279	0.944979	0.979278	0.794748	0.851667	0.958734	0.839431	0.851288	0.866392	0.789356	0.656232	0.883125	0.930394	0.726045	0.86337	0.724493	0.760582	0.928973	0.787601	0.815105	0.837067	0.939422	0.882899	0.873922	0.918753	0.924058	0.888683	0.876364	0.893402	0.974614
11.2606	0.71806	0.623694	0.841106	0.865942	0.760253	0.894106	0.828288	0.769662	0.76886	0.800915	0.937158	0.888567	0.974346	0.994157	0.960298	0.803752	0.863741	0.925189	0.945554	0.933253	0.938435	0.968842	0.786632	0.842495	0.965955	0.825611	0.830456	0.848089	0.758564	0.642246	0.87093	0.962403	0.713529	0.825202	0.69373	0.736271	0.933362	0.751387	0.617622	0.829395	0.919246	0.878682	0.854898	0.880505	0.931155	0.940058	0.791109	0.875196	0.966924
11.2772	0.71118	0.677787	0.831464	0.89279	0.753742	0.904978	0.845631	0.74828	0.740627	0.822158	0.956057	0.859776	0.947215	0.995674	0.959952	0.823034	0.881915	0.909958	0.934625	0.920975	0.932108	0.95239	0.774838	0.880114	0.918898	0.847503	0.838232	0.839467	0.78353	0.676863	0.861932	0.99113	0.696418	0.839774	0.699682	0.724962	0.950517	0.761066	0.735749	0.820937	0.901224	0.891968	0.851434	0.842644	0.954021	0.92757	0.868416	0.862884	0.939766
11.2939	0.7405	0.644284	0.82986	0.857451	0.731019	0.912992	0.828583	0.764716	0.772289	0.834606	0.899534	0.903847	0.934961	0.959189	0.956647	0.847769	0.895996	0.893177	0.923486	0.925669	0.933536	0.946038	0.773598	0.866022	0.936699	0.859972	0.796856	0.842358	0.771531	0.66284	0.823657	0.951919	0.759226	0.848417	0.704925	0.760658	0.940044	0.755087	0.637592	0.853727	0.900849	0.88798	0.858973	0.800996	0.941769	0.896152	0.797329	0.872531	0.99262
11.3105	0.713295	0.643867	0.845106	0.909241	0.737216	0.89264	0.847971	0.76915	0.725918	0.832738	0.94121	0.885751	0.956674	0.970133	0.976583	0.820962	0.891428	0.930648	0.957805	0.919128	0.94372	0.957185	0.766467	0.858448	0.923953	0.857775	0.760259	0.835752	0.751221	0.68074	0.878075	0.986079	0.711184	0.852323	0.731415	0.75555	0.922163	0.764549	0.679751	0.840945	0.931502	0.874528	0.837174	0.919453	0.941795	0.921062	0.914647	0.905764	0.974175
11.3272	0.721457	0.618677	0.806285	0.877977	0.718077	0.879137	0.817369	0.742139	0.788459	0.805377	0.893903	0.892125	0.935733	0.959923	0.975806	0.827542	0.881529	0.918357	0.953192	0.886876	0.893482	0.954295	0.778273	0.890556	0.918127	0.834949	0.80826	0.837678	0.763918	0.663036	0.832912	0.93758	0.748184	0.847857	0.716608	0.699807	0.947573	0.769741	0.783758	0.822577	0.882061	0.86935	0.842136	0.838029	0.930224	0.919981	0.828726	0.854706	0.982245
11.3438	0.701827	0.63799	0.841014	0.867028	0.74305	0.88797	0.83568	0.786593	0.702471	0.787606	0.905116	0.867144	0.954836	0.981729	0.957274	0.794202	0.87817	0.914314	0.906799	0.910343	0.918708	0.953842	0.77928	0.859519	0.910111	0.823748	0.846494	0.830968	0.787472	0.662066	0.872281	0.92583	0.793053	0.870512	0.724867	0.716517	0.938978	0.783138	0.673337	0.840766	0.935923	0.876404	0.82936	0.880893	0.901938	0.907176	0.900676	0.892219	0.981175
11.3605	0.717516	0.63144	0.868123	0.816199	0.737397	0.88964	0.849107	0.79333	0.810224	0.805202	0.860999	0.849578	0.930286	0.964988	0.981916	0.753069	0.877063	0.952063	0.945628	0.931279	0.927087	0.957396	0.775193	0.866132	0.924284	0.81201	0.826507	0.837074	0.763822	0.64271	0.868723	0.919482	0.729749	0.871692	0.716848	0.712459	0.927779	0.788613	0.553274	0.837525	0.904689	0.876377	0.844626	0.860296	0.94658	0.912699	0.860196	0.888301	0.96307
11.3772	0.722903	0.622488	0.830331	0.893962	0.741415	0.897588	0.805221	0.762085	0.707752	0.783662	0.925061	0.892296	0.941562	0.972032	0.948284	0.763116	0.844992	0.908859	0.971234	0.918251	0.898215	0.948542	0.774335	0.842032	0.963451	0.834117	0.813	0.846091	0.740896	0.632627	0.839689	0.927906	0.723286	0.840079	0.711629	0.743202	0.939265	0.772152	0.6127	0.838415	0.882595	0.887814	0.825159	0.933561	0.906101	0.919536	0.791085	0.870371	0.953257
11.3938	0.734532	0.573066	0.843512	0.96036	0.724984	0.902681	0.836775	0.771362	0.695625	0.803228	0.905051	0.886986	0.924515	0.970544	0.977824	0.780144	0.871318	0.895223	0.934876	0.903253	0.905529	0.96644	0.79036	0.863831	0.950986	0.825463	0.795007	0.844875	0.796777	0.658599	0.847496	0.982706	0.781596	0.857376	0.71781	0.722275	0.927297	0.739651	0.797999	0.799085	0.901884	0.8619	0.850991	0.856904	0.933053	0.937547	0.863356	0.831779	0.95638
11.4105	0.710495	0.637078	0.845835	0.872004	0.729403	0.875811	0.818899	0.749405	0.680094	0.815301	0.926466	0.885855	0.956636	1	0.960269	0.727522	0.88638	0.912856	0.936562	0.93323	0.942954	0.973274	0.785162	0.869142	0.94871	0.838706	0.808027	0.81876	0.749451	0.654994	0.863253	0.938946	0.773048	0.87092	0.721153	0.731635	0.923481	0.745517	0.729899	0.837288	0.922085	0.854638	0.841918	0.892967	0.927116	0.873771	0.786074	0.883578	0.952593
11.4271	0.701085	0.612322	0.834436	0.825161	0.737649	0.882644	0.836769	0.728255	0.809154	0.856578	0.951446	0.860798	0.951568	0.96705	0.963064	0.802807	0.879058	0.908394	0.936203	0.901248	0.960108	0.928875	0.785588	0.870366	0.904913	0.828	0.83105	0.827296	0.837301	0.645262	0.842949	0.985736	0.747042	0.876201	0.731404	0.705521	0.908286	0.732866	0.733046	0.816343	0.910687	0.880727	0.844057	0.856558	0.897946	0.902852	0.904255	0.864347	0.980562
11.4438	0.708864	0.587123	0.829728	0.868195	0.720518	0.894803	0.808448	0.743741	0.722475	0.817903	0.891007	0.890176	0.920355	0.951761	0.960856	0.785767	0.870246	0.903541	0.961563	0.903153	0.913758	0.964225	0.781322	0.857128	0.925699	0.83209	0.789566	0.813476	0.774426	0.660213	0.877655	0.944474	0.702323	0.859171	0.719715	0.716058	0.929982	0.760789	0.548957	0.802993	0.90524	0.893222	0.826483	0.824115	0.912864	0.940636	0.849435	0.881332	0.976544
11.4604	0.684141	0.628843	0.808174	0.84466	0.694353	0.902565	0.858276	0.747952	0.701871	0.748205	0.93175	0.857273	0.906779	0.95997	0.960269	0.701526	0.872987	0.867082	0.940651	0.925685	0.907238	0.958357	0.78386	0.869975	0.944954	0.821117	0.83367	0.823079	0.790498	0.646332	0.853235	0.937913	0.744032	0.845475	0.71732	0.690752	0.941809	0.773597	0.721144	0.845294	0.898565	0.864858	0.841255	0.804345	0.903525	0.924056	0.842425	0.882591	0.956249
11.4771	0.715687	0.58769	0.833108	0.840034	0.704201	0.879479	0.813588	0.762085	0.743079	0.772584	0.915617	0.875813	0.920998	0.972273	0.955468	0.667871	0.883552	0.924777	0.937302	0.919665	0.926329	0.958172	0.776239	0.85694	0.964931	0.811613	0.845452	0.808071	0.749791	0.634338	0.831584	0.976026	0.750263	0.824979	0.69023	0.687281	0.909693	0.737634	0.63267	0.841259	0.882124	0.866133	0.857247	0.858777	0.920736	0.887436	0.893123	0.885194	0.953118
11.4938	0.686976	0.619156	0.827649	0.806012	0.714173	0.868096	0.829512	0.74057	0.673456	0.759809	0.889011	0.867452	0.938071	0.969754	0.967058	0.775054	0.859125	0.900231	0.960385	0.899289	0.906243	0.937715	0.773211	0.86329	0.955435	0.797274	0.839742	0.787309	0.721859	0.661882	0.894226	0.924479	0.729484	0.825784	0.715438	0.694909	0.928502	0.747712	0.616856	0.820055	0.878696	0.844273	0.823849	0.812302	0.931963	0.92332	0.924964	0.827682	0.939188
11.5104	0.718965	0.640676	0.831794	0.861992	0.698253	0.889966	0.816383	0.755244	0.664015	0.792917	0.919279	0.861636	0.930658	0.960057	0.963204	0.800238	0.850043	0.907229	0.914641	0.893521	0.9452	0.943489	0.785841	0.871226	0.943463	0.826631	0.846331	0.791698	0.708264	0.645094	0.83212	0.944399	0.773116	0.858263	0.711622	0.714239	0.913675	0.742091	0.758866	0.797856	0.906628	0.864858	0.846664	0.815374	0.932176	0.893503	0.773856	0.816009	0.944946
11.5271	0.709961	0.636838	0.847993	0.845361	0.696131	0.88444	0.814722	0.735801	0.75668	0.810019	0.886065	0.919009	0.901111	0.941202	0.958486	0.755142	0.8599	0.912152	0.927364	0.910942	0.917441	0.951236	0.786195	0.858326	0.928733	0.835525	0.868493	0.793627	0.732463	0.625998	0.831613	1	0.68278	0.902354	0.700706	0.703956	0.905356	0.749146	0.69129	0.790735	0.867526	0.871138	0.831916	0.897903	0.88944	0.918267	0.957842	0.811289	0.951921
11.5437	0.683076	0.593806	0.848542	0.832099	0.710317	0.872392	0.820868	0.735736	0.804382	0.817581	0.896491	0.855091	0.930487	0.988431	0.963381	0.668319	0.85427	0.916406	0.947217	0.89378	0.894426	0.961552	0.783918	0.861976	0.899693	0.817336	0.818945	0.764555	0.709423	0.636533	0.830586	0.95699	0.745806	0.850185	0.701589	0.735019	0.917802	0.757899	0.494614	0.805231	0.8849	0.846533	0.836039	0.853816	0.928775	0.903966	0.818631	0.84668	0.942373
11.5604	0.660786	0.528226	0.838365	0.878678	0.700126	0.894371	0.830245	0.743951	0.77062	0.795017	0.909434	0.870045	0.925337	0.953382	0.947471	0.682329	0.845037	0.904485	0.938396	0.918557	0.912542	0.926939	0.771518	0.837158	0.962401	0.839856	0.831374	0.784948	0.637619	0.628855	0.832473	0.904165	0.703329	0.871241	0.717996	0.700044	0.899408	0.739786	0.650341	0.796594	0.902216	0.888358	0.828551	0.858693	0.905282	0.91245	0.839142	0.820241	0.91623
11.577	0.692552	0.587469	0.839828	0.880991	0.675658	0.903544	0.814178	0.759446	0.712747	0.806152	0.902084	0.862757	0.923328	0.95707	0.973409	0.740356	0.836322	0.883313	0.949535	0.897369	0.912436	0.94788	0.782731	0.878316	0.922019	0.810381	0.759664	0.77411	0.725931	0.644145	0.869806	0.899149	0.761047	0.85514	0.694322	0.728976	0.900874	0.733608	0.712228	0.825029	0.889464	0.864967	0.845043	0.784517	0.921671	0.902955	0.84593	0.819541	0.955331
11.5937	0.688331	0.598309	0.830143	0.866032	0.701032	0.887266	0.81055	0.742164	0.770803	0.770847	0.89309	0.854386	0.909004	0.96192	0.956203	0.692691	0.846324	0.899918	0.903598	0.889143	0.938391	0.962662	0.7895	0.848723	0.929263	0.809938	0.791219	0.752693	0.680593	0.61269	0.818175	0.914704	0.740893	0.848836	0.707218	0.752078	0.92396	0.735841	0.498931	0.815199	0.870125	0.870232	0.809065	0.778138	0.88506	0.879094	0.829442	0.838294	0.929319
11.6104	0.681668	0.599683	0.813434	0.806893	0.707977	0.881493	0.819916	0.751577	0.732803	0.803273	0.930215	0.862511	0.911713	0.961479	0.96486	0.755226	0.852179	0.930225	0.920632	0.901897	0.920515	0.928619	0.779027	0.857863	0.903661	0.815697	0.851521	0.773947	0.778821	0.658704	0.836849	0.925298	0.718013	0.888195	0.70793	0.715784	0.880142	0.744235	0.744019	0.790211	0.861604	0.863653	0.835547	0.847969	0.909886	0.897	0.870218	0.82791	0.93986
11.627	0.697502	0.532613	0.784458	0.83652	0.638526	0.8604	0.822369	0.731282	0.695116	0.788887	0.928359	0.857926	0.934594	0.970786	0.946625	0.692327	0.821574	0.913782	0.926572	0.928965	0.928674	0.940978	0.766786	0.840478	0.952248	0.811167	0.791343	0.7613	0.716199	0.650908	0.851553	0.929882	0.73952	0.893373	0.724983	0.735292	0.898355	0.726368	0.526889	0.802213	0.872716	0.863915	0.803072	0.764072	0.913476	0.905929	0.791183	0.86213	0.946062
11.6437	0.662069	0.589375	0.814224	0.866703	0.679	0.879026	0.792345	0.71667	0.696851	0.785285	0.909086	0.842873	0.911743	0.973412	0.964233	0.72671	0.864533	0.904968	0.920279	0.918344	0.933465	0.93568	0.760837	0.849276	0.936825	0.810799	0.820006	0.744143	0.711726	0.595793	0.842018	0.964499	0.738711	0.891442	0.70647	0.730113	0.903032	0.730902	0.547545	0.819112	0.886932	0.832561	0.791569	0.758545	0.932807	0.897766	0.789011	0.853823	0.910341
11.6603	0.684418	0.574112	0.807107	0.801386	0.706327	0.867729	0.808057	0.714317	0.649592	0.81816	0.924937	0.88656	0.920114	0.950866	0.957512	0.776944	0.852095	0.883521	0.896422	0.899463	0.910893	0.940926	0.78207	0.839239	0.885811	0.799638	0.816628	0.754479	0.695296	0.609921	0.799174	0.943764	0.684792	0.881766	0.682807	0.714639	0.889941	0.720108	0.74059	0.784305	0.869023	0.840141	0.81258	0.861756	0.906655	0.902702	0.964654	0.796931	0.93176
11.677	0.689635	0.608635	0.829654	0.851714	0.694949	0.881708	0.772179	0.726992	0.72996	0.804223	0.909265	0.852029	0.934252	0.942916	0.953777	0.730091	0.864076	0.902429	0.923195	0.923842	0.919765	0.963699	0.777254	0.871026	0.928859	0.826185	0.805496	0.757393	0.696726	0.586689	0.809073	0.946386	0.696636	0.864066	0.695932	0.697893	0.890512	0.731665	0.551458	0.808152	0.853793	0.830099	0.810632	0.86519	0.89119	0.909339	0.865331	0.79019	0.922426
11.6937	0.687316	0.547238	0.805952	0.895629	0.664347	0.867625	0.787058	0.72915	0.715068	0.803228	0.889559	0.878676	0.922436	0.953406	0.924554	0.661556	0.833555	0.897347	0.926544	0.897446	0.935984	0.922176	0.777206	0.823101	0.889451	0.80033	0.804185	0.727145	0.667992	0.602866	0.83836	0.910389	0.707161	0.869957	0.707876	0.696288	0.893275	0.730586	0.453342	0.809114	0.878961	0.843633	0.811597	0.770004	0.908513	0.873754	0.796243	0.850936	0.940955
11.7103	0.672673	0.549329	0.830894	0.874783	0.680673	0.898184	0.799938	0.720861	0.659164	0.825482	0.912043	0.854604	0.888548	0.932354	0.953483	0.765273	0.837731	0.891754	0.922193	0.865533	0.933931	0.924036	0.768389	0.825182	0.943006	0.82796	0.83105	0.74503	0.791545	0.608294	0.842554	0.936031	0.716192	0.869946	0.681324	0.697171	0.893179	0.73528	0.52931	0.791027	0.884084	0.849922	0.824439	0.888031	0.888534	0.911148	0.947722	0.835536	0.931956
11.727	0.660997	0.552157	0.814241	0.86439	0.68309	0.865661	0.78506	0.722569	0.671357	0.804651	0.903033	0.843881	0.917919	0.957922	0.949296	0.707513	0.850863	0.898072	0.876746	0.891767	0.903685	0.936639	0.767297	0.839841	0.933602	0.807425	0.811242	0.733849	0.741027	0.584204	0.819251	0.872856	0.793454	0.893972	0.69579	0.720361	0.894536	0.734534	0.745713	0.773364	0.860889	0.831413	0.814464	0.867975	0.901797	0.859619	0.90159	0.832928	0.970468
11.7436	0.672553	0.60976	0.820894	0.783764	0.695249	0.887209	0.776728	0.73908	0.690005	0.804631	0.89443	0.846952	0.869495	0.974029	0.90514	0.671834	0.83534	0.898847	0.907163	0.89201	0.867176	0.923843	0.76636	0.832284	0.922714	0.783731	0.844968	0.743026	0.71224	0.637466	0.835528	0.925854	0.68698	0.823522	0.709729	0.684269	0.902362	0.719007	0.567636	0.813187	0.814737	0.811064	0.797004	0.753744	0.915251	0.870369	0.762749	0.83359	0.940235
11.7603	0.673521	0.594116	0.824592	0.847764	0.670463	0.868731	0.757388	0.716039	0.710934	0.779073	0.882805	0.8575	0.91162	0.967077	0.951935	0.714906	0.814101	0.908257	0.926834	0.919426	0.915941	0.918288	0.772809	0.819498	0.921969	0.804846	0.834857	0.72983	0.69834	0.601021	0.861816	0.922298	0.704715	0.874249	0.674562	0.719042	0.877173	0.710211	0.641627	0.791647	0.859951	0.834948	0.79929	0.840164	0.919316	0.872889	0.773362	0.829321	0.97341
11.7769	0.676677	0.558964	0.819516	0.82109	0.679705	0.878863	0.807325	0.730962	0.636135	0.82071	0.887622	0.845925	0.872268	0.956277	0.932822	0.764328	0.836868	0.864342	0.874143	0.907001	0.868683	0.923418	0.762478	0.825434	0.889352	0.784717	0.790572	0.728917	0.73678	0.592034	0.833619	0.947603	0.70093	0.867379	0.706509	0.730105	0.879238	0.70648	0.520838	0.778057	0.795364	0.825885	0.807234	0.804016	0.896515	0.880611	0.83423	0.842523	0.952483
11.7936	0.664247	0.593452	0.811787	0.94458	0.703806	0.864637	0.817594	0.72367	0.75994	0.817096	0.897207	0.896531	0.920641	0.961699	0.940659	0.739908	0.834423	0.913779	0.931658	0.897296	0.893072	0.905083	0.778399	0.828096	0.918239	0.814902	0.786944	0.723544	0.707444	0.606337	0.832923	0.965934	0.665283	0.835548	0.692291	0.70768	0.869726	0.705574	0.560253	0.756357	0.849827	0.818239	0.815124	0.800667	0.907358	0.869055	0.812287	0.826069	0.938093
11.8103	0.689076	0.564371	0.84105	0.793746	0.679162	0.84844	0.782412	0.712927	0.686027	0.798696	0.893442	0.855967	0.862103	0.956685	0.942827	0.681202	0.817093	0.899696	0.886359	0.907418	0.890964	0.945811	0.769159	0.839138	0.918567	0.823074	0.809375	0.734693	0.75143	0.593016	0.835067	0.949311	0.679138	0.852709	0.703799	0.704407	0.879773	0.715843	0.503248	0.801406	0.826837	0.888947	0.79583	0.843016	0.880021	0.852317	0.832971	0.827371	0.940815
11.8269	0.665457	0.550801	0.81444	0.864215	0.644656	0.875543	0.76143	0.722257	0.724236	0.787977	0.876741	0.809591	0.900711	0.951817	0.929377	0.703416	0.825554	0.877009	0.924021	0.892744	0.892417	0.929695	0.760372	0.815327	0.901488	0.789858	0.833277	0.754742	0.673835	0.581937	0.849472	0.922373	0.756848	0.847689	0.70265	0.688889	0.897087	0.732553	0.441118	0.778308	0.855274	0.853369	0.795119	0.789276	0.911227	0.88482	0.878092	0.843752	0.93717
11.8436	0.690833	0.564832	0.810302	0.913867	0.667369	0.873717	0.791701	0.719188	0.685949	0.809766	0.905696	0.836612	0.888533	0.948025	0.958985	0.747519	0.80656	0.88015	0.905762	0.913148	0.911635	0.917712	0.756252	0.842631	0.890869	0.807504	0.785418	0.730262	0.720891	0.576789	0.828238	0.945284	0.646372	0.864371	0.717124	0.698012	0.887606	0.721105	0.54815	0.772058	0.82449	0.825426	0.800132	0.813981	0.89232	0.858725	0.751345	0.85869	0.982818
11.8602	0.678415	0.570256	0.834712	0.821411	0.675596	0.903845	0.759054	0.713697	0.633057	0.776361	0.899328	0.827725	0.872278	0.963655	0.942824	0.687055	0.833063	0.919368	0.910404	0.932778	0.896841	0.931329	0.755754	0.833986	0.916659	0.79925	0.826111	0.711882	0.683358	0.585601	0.853644	0.953334	0.707657	0.838812	0.701884	0.722537	0.865889	0.715843	0.522613	0.789428	0.841815	0.848219	0.80217	0.764654	0.892621	0.867599	0.813052	0.824749	0.930291
11.8769	0.65754	0.547397	0.813108	0.866292	0.667927	0.866257	0.775403	0.736965	0.668188	0.854841	0.944047	0.865781	0.882538	0.976336	0.927075	0.719632	0.819525	0.904918	0.886154	0.897945	0.916718	0.902944	0.75343	0.794943	0.90863	0.794143	0.790572	0.70719	0.752512	0.577437	0.867618	0.957193	0.694251	0.824909	0.704805	0.716244	0.852617	0.696978	0.654577	0.788133	0.816878	0.824018	0.791724	0.772442	0.901855	0.91776	0.80271	0.830612	0.937759
11.8935	0.640445	0.5076	0.812148	0.84489	0.659437	0.878108	0.748632	0.717899	0.663076	0.807543	0.872726	0.86598	0.881867	0.970371	0.950557	0.740453	0.839568	0.892114	0.939461	0.880972	0.905371	0.929031	0.762201	0.844133	0.952387	0.805255	0.842524	0.714813	0.741454	0.578044	0.800964	0.952907	0.671697	0.883604	0.69099	0.722901	0.87629	0.732926	0.543511	0.792245	0.815313	0.849986	0.805547	0.92028	0.878369	0.899583	0.864368	0.84339	0.874302
11.9102	0.639754	0.523688	0.806275	0.887138	0.66979	0.874252	0.782854	0.706961	0.663715	0.78004	0.89565	0.852318	0.888249	0.966451	0.966564	0.694545	0.827355	0.859542	0.946249	0.931689	0.920223	0.922582	0.741634	0.830377	0.912853	0.776909	0.797521	0.695265	0.712624	0.597215	0.819999	0.898638	0.679471	0.820166	0.698363	0.674362	0.878678	0.725377	0.369226	0.785275	0.804436	0.840866	0.791353	0.762916	0.894972	0.8693	0.736017	0.824655	0.942523
11.9269	0.648922	0.517838	0.825715	0.827208	0.67716	0.856327	0.77566	0.713893	0.635326	0.815807	0.928636	0.84381	0.896813	0.956685	0.925615	0.60691	0.828912	0.876787	0.924499	0.90838	0.887503	0.927983	0.746594	0.821075	0.858957	0.777334	0.789584	0.700134	0.700738	0.589863	0.747759	0.946262	0.676508	0.855015	0.682109	0.686999	0.867338	0.704338	0.619357	0.755825	0.786006	0.814293	0.794385	0.745323	0.895591	0.861287	0.851187	0.846792	0.920111
11.9435	0.666912	0.567349	0.819583	0.857071	0.697819	0.905526	0.75444	0.708022	0.705184	0.818727	0.898992	0.893597	0.86801	0.939845	0.948421	0.640796	0.810948	0.870114	0.888124	0.880207	0.849434	0.922491	0.723367	0.826999	0.854329	0.775604	0.787285	0.722093	0.708316	0.623372	0.758335	0.89094	0.710253	0.880847	0.674169	0.691865	0.848674	0.702598	0.525275	0.760216	0.784374	0.857212	0.796564	0.867713	0.897718	0.88544	0.81167	0.802238	0.926578
11.9602	0.661446	0.514824	0.822293	0.814562	0.649699	0.870711	0.791317	0.762091	0.657951	0.817332	0.888799	0.84734	0.853622	0.974998	0.911266	0.590331	0.813258	0.881052	0.883534	0.906104	0.903405	0.929992	0.738137	0.800668	0.894217	0.786851	0.757332	0.698262	0.714037	0.607374	0.80387	0.907116	0.684765	0.827569	0.66805	0.706492	0.891812	0.729286	0.414411	0.797313	0.785505	0.818804	0.786529	0.746893	0.887371	0.834169	0.740559	0.81986	0.944081
11.9768	0.652332	0.505367	0.810281	0.805781	0.668661	0.867723	0.772202	0.690466	0.607616	0.822447	0.888457	0.805148	0.892002	0.940576	0.935082	0.674585	0.792363	0.897882	0.926419	0.901731	0.870365	0.911375	0.709323	0.809035	0.904751	0.796922	0.791361	0.69459	0.738515	0.599528	0.819828	0.871083	0.639264	0.816869	0.682527	0.683694	0.871773	0.719497	0.506314	0.765049	0.821773	0.808076	0.786637	0.829743	0.898207	0.857914	0.846448	0.812572	0.937309
11.9935	0.652737	0.541822	0.809661	0.938052	0.633573	0.876153	0.777231	0.712307	0.701637	0.817789	0.901975	0.846346	0.852209	0.957943	0.926493	0.727473	0.815703	0.886028	0.921999	0.898625	0.875555	0.914072	0.716649	0.803226	0.900312	0.788328	0.778971	0.671177	0.732419	0.626387	0.81288	0.903957	0.657149	0.860678	0.698403	0.715828	0.875114	0.716209	0.600678	0.792722	0.78307	0.808155	0.787619	0.789605	0.882803	0.848383	0.772646	0.857035	0.955685
12.0101	0.663329	0.545979	0.826756	0.845771	0.665982	0.897783	0.794136	0.705499	0.664054	0.826713	0.895873	0.847955	0.857284	0.945161	0.930863	0.745761	0.81588	0.873463	0.910711	0.899737	0.89145	0.92376	0.727755	0.803209	0.864343	0.782599	0.819969	0.707236	0.764467	0.594213	0.781672	0.893085	0.70146	0.871855	0.659394	0.68929	0.843175	0.680875	0.561948	0.761673	0.774107	0.823003	0.786373	0.840248	0.890016	0.871147	0.913215	0.805241	0.947802
12.0268	0.644808	0.495652	0.80038	0.843544	0.683247	0.870525	0.751378	0.691038	0.628702	0.796282	0.868235	0.849985	0.877634	0.915064	0.919316	0.608171	0.806637	0.901689	0.944729	0.923131	0.876972	0.911242	0.716414	0.785844	0.874813	0.778836	0.80526	0.674792	0.747052	0.577676	0.826757	0.886683	0.670012	0.825627	0.691433	0.694873	0.878441	0.688367	0.459878	0.769517	0.797884	0.820813	0.785836	0.790735	0.879307	0.858775	0.815126	0.814002	0.951396
12.0435	0.640979	0.516765	0.819626	0.78479	0.638792	0.8612	0.75671	0.665748	0.650675	0.844587	0.896947	0.865114	0.863221	0.939219	0.938592	0.675797	0.809314	0.855942	0.869291	0.886369	0.886472	0.922308	0.717456	0.800321	0.867542	0.797833	0.797037	0.693608	0.71272	0.578257	0.79632	0.884622	0.641989	0.87167	0.667857	0.698412	0.886668	0.701487	0.428854	0.768001	0.782322	0.824601	0.773722	0.915622	0.887618	0.860434	1	0.808474	0.972475
12.0601	0.627679	0.527224	0.818669	0.78909	0.682398	0.880738	0.780781	0.68811	0.656882	0.831176	0.927985	0.856236	0.855437	0.932217	0.917706	0.65769	0.781051	0.873325	0.890949	0.871626	0.86596	0.902928	0.709856	0.816725	0.911313	0.780214	0.813254	0.684514	0.651659	0.56098	0.806282	0.940466	0.665283	0.819562	0.703973	0.687606	0.835406	0.692979	0.315851	0.742148	0.77261	0.791428	0.781701	0.763465	0.924873	0.859324	0.899047	0.832705	0.926982
12.0768	0.616571	0.463	0.772332	0.850603	0.623377	0.856696	0.745198	0.711854	0.695325	0.793247	0.866233	0.830337	0.877124	0.934977	0.927816	0.66255	0.816253	0.859292	0.914032	0.871657	0.892886	0.917574	0.698856	0.800075	0.877404	0.760225	0.835322	0.684222	0.759139	0.562992	0.813393	0.922929	0.61243	0.831392	0.678951	0.672349	0.865343	0.717253	0.617219	0.771826	0.79438	0.827111	0.761604	0.800456	0.876938	0.891307	0.932196	0.805209	0.946731
12.0934	0.634043	0.471491	0.77444	0.815939	0.646052	0.8683	0.773887	0.672151	0.646098	0.817414	0.890795	0.819463	0.832257	0.949671	0.909604	0.719947	0.791549	0.883563	0.876666	0.893648	0.880252	0.892808	0.68739	0.760054	0.869096	0.770831	0.795672	0.664693	0.703772	0.591435	0.777069	0.862243	0.642451	0.822706	0.679645	0.683785	0.874246	0.69598	0.514786	0.761822	0.747374	0.823293	0.782717	0.749525	0.889009	0.839587	0.788024	0.83373	0.943961
12.1101	0.641357	0.520213	0.78744	0.856195	0.647797	0.866399	0.75005	0.698882	0.59494	0.796486	0.888078	0.81474	0.85929	0.93337	0.921109	0.638542	0.803124	0.862848	0.900079	0.867029	0.844914	0.908092	0.698395	0.789554	0.88212	0.777125	0.825643	0.674543	0.760752	0.583238	0.787667	0.892534	0.656619	0.858578	0.649398	0.642134	0.849829	0.698242	0.528463	0.773328	0.791335	0.806381	0.784506	0.830072	0.893352	0.868036	0.853581	0.817944	0.915764
12.1268	0.628279	0.502442	0.800062	0.839624	0.664619	0.87476	0.791791	0.686201	0.61604	0.794512	0.860223	0.841832	0.852071	0.919026	0.956216	0.712106	0.784445	0.867138	0.887037	0.851891	0.878417	0.924797	0.69135	0.810118	0.896546	0.776666	0.769633	0.673974	0.72165	0.57382	0.763966	0.919408	0.689392	0.851572	0.671778	0.647519	0.857039	0.7072	0.608585	0.749586	0.799423	0.835555	0.762021	0.808564	0.915798	0.88462	0.954016	0.831736	0.954293
12.1434	0.64037	0.541237	0.802024	0.825716	0.664228	0.871425	0.73058	0.665219	0.581991	0.788565	0.874365	0.824744	0.857176	0.948568	0.947925	0.645971	0.798887	0.843451	0.880892	0.85905	0.903571	0.916146	0.712732	0.795259	0.882687	0.780715	0.846458	0.693885	0.763037	0.59617	0.785308	0.860862	0.63217	0.846215	0.663813	0.668826	0.849939	0.681027	0.434058	0.765113	0.777232	0.811158	0.771858	0.833574	0.903615	0.863449	0.927013	0.797583	0.941511
12.1601	0.618074	0.48943	0.803303	0.874608	0.624936	0.839282	0.751751	0.658261	0.61038	0.818519	0.887242	0.833432	0.844096	0.945131	0.922242	0.674936	0.796471	0.858031	0.886331	0.87462	0.879695	0.930058	0.69422	0.777352	0.879908	0.795663	0.762287	0.684199	0.801041	0.602644	0.790443	0.894789	0.622677	0.856092	0.656411	0.682299	0.85684	0.696637	0.353613	0.768277	0.798468	0.787413	0.760097	0.922972	0.86953	0.872964	0.892432	0.801425	0.917852
12.1767	0.628841	0.477881	0.795935	0.794392	0.636171	0.841007	0.743787	0.663002	0.570125	0.780636	0.906092	0.85202	0.865242	0.929969	0.919822	0.665216	0.784632	0.869733	0.896075	0.876471	0.869556	0.901638	0.706477	0.805794	0.890349	0.77233	0.78285	0.659612	0.746913	0.568466	0.777832	0.882452	0.678581	0.835809	0.675205	0.680156	0.841237	0.694787	0.399282	0.747982	0.79311	0.811049	0.774231	0.876328	0.894591	0.879181	0.83892	0.80669	0.92933
12.1934	0.63652	0.516934	0.802357	0.821972	0.642577	0.852881	0.725704	0.664103	0.622338	0.758206	0.896404	0.808578	0.86619	0.915511	0.918881	0.660611	0.814197	0.881552	0.874821	0.88336	0.915467	0.907967	0.698007	0.799296	0.922499	0.785033	0.783101	0.671449	0.710723	0.580612	0.761349	0.895777	0.668463	0.840601	0.657149	0.682529	0.826478	0.672821	0.455037	0.738648	0.74115	0.787265	0.758308	0.842796	0.913893	0.844232	0.934739	0.810503	0.934255
12.21	0.632186	0.454136	0.799686	0.871153	0.611346	0.85211	0.734703	0.662857	0.625168	0.779983	0.844221	0.8196	0.861035	0.916602	0.930487	0.727243	0.779124	0.844092	0.874832	0.860638	0.865672	0.879694	0.700992	0.808312	0.85261	0.785376	0.835863	0.646273	0.721911	0.555154	0.734816	0.897788	0.634534	0.832371	0.665753	0.681305	0.818825	0.681301	0.414007	0.762023	0.754487	0.812411	0.773986	0.864675	0.885477	0.847343	0.902848	0.786922	0.912549
12.2267	0.613252	0.492595	0.791596	0.858007	0.643578	0.853282	0.73585	0.665474	0.598461	0.800238	0.889531	0.844349	0.874155	0.931674	0.931277	0.714772	0.780482	0.849836	0.89792	0.871317	0.867661	0.921506	0.687366	0.792998	0.898984	0.781983	0.778467	0.665498	0.730824	0.625822	0.779331	0.878538	0.638897	0.841488	0.666077	0.658301	0.832076	0.673812	0.402832	0.744438	0.770394	0.818432	0.759768	0.855259	0.892157	0.863195	0.924397	0.791873	0.926337
12.2434	0.63062	0.504401	0.804957	0.784409	0.644441	0.864798	0.733326	0.662619	0.560005	0.805202	0.882149	0.829982	0.854306	0.912426	0.931016	0.700447	0.769122	0.828974	0.860657	0.899019	0.875125	0.899658	0.711936	0.790787	0.905546	0.780502	0.795762	0.670313	0.791414	0.582297	0.795527	0.912877	0.642104	0.834389	0.660234	0.677968	0.846732	0.691506	0.538992	0.749724	0.732956	0.806617	0.741789	0.894638	0.914915	0.828072	0.852569	0.833405	0.940235
12.26	0.638808	0.470241	0.818829	0.84899	0.62781	0.870031	0.718533	0.674376	0.607381	0.799267	0.881156	0.837606	0.835127	0.92725	0.918908	0.637148	0.76928	0.843511	0.872172	0.895433	0.881061	0.905349	0.697557	0.792825	0.912081	0.783376	0.836455	0.670653	0.755328	0.593322	0.741838	0.906698	0.63465	0.825306	0.657821	0.682537	0.85453	0.688811	0.596684	0.743545	0.760976	0.794576	0.749007	0.896266	0.885705	0.876212	0.878264	0.777026	0.917782
12.2767	0.643736	0.431747	0.780026	0.819629	0.631781	0.865681	0.712013	0.646612	0.625533	0.772425	0.879567	0.791121	0.867525	0.918978	0.931212	0.574297	0.799334	0.838331	0.894714	0.860677	0.878144	0.914695	0.694928	0.818001	0.895798	0.802439	0.848594	0.674804	0.756131	0.587885	0.747535	0.890502	0.660839	0.855266	0.650386	0.670827	0.831845	0.671522	0.561343	0.738311	0.747593	0.815607	0.762989	0.915648	0.873808	0.843068	0.868268	0.80295	0.926209
12.2933	0.623263	0.523315	0.786098	0.81673	0.650233	0.881044	0.721499	0.655942	0.597966	0.807001	0.888669	0.84565	0.852121	0.914202	0.909519	0.682462	0.795004	0.831981	0.890368	0.875555	0.864121	0.897678	0.685529	0.787126	0.832937	0.780508	0.809768	0.667768	0.752991	0.574292	0.768975	0.915122	0.653133	0.830995	0.670041	0.654719	0.826244	0.681638	0.54339	0.735277	0.745427	0.819571	0.755755	0.777336	0.890201	0.886646	0.876216	0.777018	0.910796
12.31	0.626349	0.478059	0.816076	0.831218	0.619368	0.871225	0.746427	0.671616	0.619613	0.847642	0.892298	0.864092	0.854791	0.912026	0.92698	0.622775	0.774945	0.835485	0.87461	0.865433	0.837778	0.896367	0.660477	0.773364	0.867857	0.773301	0.812444	0.666208	0.784324	0.578705	0.714664	0.900679	0.62653	0.855663	0.643849	0.663453	0.831367	0.693718	0.417437	0.76632	0.744422	0.808372	0.759669	0.878935	0.914842	0.848611	0.857062	0.774353	0.908663
12.3267	0.608403	0.487135	0.790111	0.831073	0.618911	0.862151	0.71082	0.659717	0.61158	0.803379	0.868127	0.842418	0.846375	0.896083	0.900637	0.622908	0.786932	0.868846	0.856363	0.873372	0.870771	0.895593	0.686778	0.768427	0.855747	0.791412	0.803574	0.671692	0.757535	0.587843	0.760426	0.899507	0.641941	0.828053	0.630277	0.674227	0.837025	0.683602	0.518094	0.752813	0.744716	0.814109	0.747273	0.908012	0.897685	0.845946	0.848349	0.743388	0.906861
12.3433	0.639675	0.479344	0.75765	0.82478	0.614978	0.865527	0.737304	0.670375	0.602452	0.824254	0.893209	0.817702	0.838867	0.891719	0.910839	0.701526	0.765766	0.860186	0.85589	0.845003	0.851265	0.886067	0.691528	0.790587	0.84314	0.793618	0.808997	0.644988	0.728085	0.576902	0.770247	0.915782	0.624777	0.811452	0.655365	0.658963	0.803527	0.675957	0.520717	0.743603	0.722181	0.827247	0.754047	0.86778	0.905238	0.865096	0.89142	0.770669	0.898652
12.36	0.631607	0.488535	0.786778	0.866998	0.628015	0.838564	0.725769	0.664868	0.589581	0.820595	0.876887	0.816051	0.831596	0.90356	0.894433	0.627731	0.77701	0.859376	0.876814	0.878476	0.847283	0.90737	0.662219	0.757119	0.853925	0.772108	0.826326	0.604707	0.760909	0.588604	0.7534	0.868729	0.640236	0.859748	0.63148	0.664935	0.868068	0.691353	0.505467	0.743173	0.711632	0.791062	0.729776	0.861604	0.863158	0.845143	0.804709	0.790357	0.931107
12.3766	0.61417	0.511899	0.794164	0.773866	0.635851	0.863742	0.721343	0.654781	0.643007	0.778898	0.862637	0.818606	0.818794	0.898942	0.92089	0.6562	0.791539	0.856347	0.898877	0.878951	0.866481	0.880314	0.675203	0.754349	0.873826	0.760392	0.793194	0.635172	0.754151	0.599457	0.740629	0.903932	0.621624	0.828134	0.619656	0.675836	0.832306	0.665521	0.473111	0.739171	0.707342	0.800759	0.730744	0.818875	0.894805	0.839832	0.868342	0.821537	0.885426
12.3933	0.641005	0.457628	0.778779	0.812134	0.62208	0.834627	0.704834	0.650236	0.595371	0.793239	0.871284	0.844226	0.822637	0.911391	0.930448	0.619345	0.780034	0.850125	0.863926	0.853139	0.83421	0.897769	0.663249	0.777147	0.846631	0.776767	0.818927	0.629364	0.732367	0.57952	0.766753	0.92211	0.616697	0.814144	0.614539	0.646754	0.818184	0.668475	0.370315	0.717047	0.7358	0.805533	0.747353	0.875324	0.913016	0.835304	0.930691	0.770964	0.88749
12.4099	0.620264	0.455085	0.759743	0.770001	0.630417	0.843012	0.69862	0.626045	0.561153	0.782863	0.885246	0.815369	0.81165	0.896537	0.890772	0.624386	0.754629	0.866507	0.905495	0.859104	0.862755	0.882078	0.664687	0.765692	0.831295	0.80656	0.773117	0.637923	0.768644	0.558161	0.752865	0.911069	0.57437	0.852845	0.644187	0.629152	0.818751	0.670567	0.520313	0.682143	0.729171	0.800868	0.735577	0.916449	0.901069	0.840494	0.879178	0.751333	0.905531
12.4266	0.631346	0.501112	0.787001	0.873732	0.609811	0.866979	0.721812	0.690245	0.601669	0.802608	0.881905	0.847307	0.782591	0.915094	0.874262	0.55298	0.770238	0.849857	0.866061	0.845601	0.834826	0.877625	0.640672	0.795317	0.911273	0.787048	0.817815	0.619981	0.754735	0.579399	0.711371	0.848878	0.629058	0.766202	0.632922	0.630674	0.824026	0.668706	0.296809	0.735616	0.707452	0.802922	0.733744	0.866	0.902576	0.856404	0.777632	0.782999	0.87003
12.4433	0.614387	0.45301	0.777341	0.823493	0.617714	0.863823	0.736797	0.628223	0.590363	0.802494	0.899388	0.825993	0.805889	0.888634	0.915345	0.626556	0.76713	0.82611	0.861989	0.888154	0.85582	0.873904	0.681109	0.782478	0.845482	0.781552	0.813305	0.628394	0.779877	0.579863	0.779581	0.875285	0.579296	0.794911	0.62289	0.642577	0.823877	0.655355	0.454432	0.695815	0.704314	0.810315	0.712205	0.794389	0.863737	0.814332	0.824727	0.797883	0.87203
12.4599	0.638607	0.439379	0.793324	0.83292	0.650666	0.840103	0.700243	0.653515	0.557906	0.805035	0.855108	0.813249	0.81383	0.881226	0.890442	0.617818	0.731449	0.821874	0.88182	0.862856	0.861583	0.884274	0.666969	0.764352	0.851878	0.773523	0.809463	0.622912	0.783068	0.555271	0.690073	0.903922	0.598527	0.829271	0.616331	0.630705	0.798266	0.655103	0.418566	0.706905	0.714328	0.772193	0.724329	0.907531	0.875917	0.838489	0.818951	0.763867	0.888812
12.4766	0.613029	0.44147	0.769435	0.824019	0.63087	0.849362	0.730881	0.643613	0.537067	0.788185	0.89328	0.831056	0.834614	0.876146	0.912648	0.604159	0.772066	0.816838	0.874747	0.815848	0.865186	0.896526	0.658669	0.778261	0.871196	0.803274	0.83218	0.635221	0.780583	0.549077	0.736468	0.897128	0.594755	0.777783	0.591818	0.645292	0.778646	0.649837	0.478961	0.698643	0.699368	0.755923	0.736848	0.853453	0.893497	0.831935	0.909019	0.717064	0.861202
12.4932	0.588304	0.387784	0.76941	0.822202	0.581544	0.857478	0.719376	0.625295	0.613458	0.799186	0.859713	0.85379	0.812085	0.878933	0.904654	0.612497	0.747586	0.816855	0.879405	0.875354	0.863607	0.877729	0.66739	0.768369	0.86265	0.768619	0.814006	0.623745	0.731739	0.543222	0.728627	0.905059	0.596604	0.793703	0.614238	0.662545	0.811141	0.658309	0.279945	0.735032	0.697374	0.788494	0.706147	0.835422	0.891396	0.816927	0.834378	0.779328	0.874551
12.5099	0.615368	0.489147	0.782687	0.810582	0.618567	0.849244	0.70434	0.657868	0.608046	0.823316	0.855423	0.774559	0.818085	0.879482	0.912027	0.601239	0.750803	0.822589	0.896701	0.802762	0.845203	0.900408	0.654063	0.786712	0.8251	0.766865	0.822447	0.619414	0.848821	0.599537	0.717764	0.911953	0.606049	0.82121	0.623526	0.630325	0.830995	0.664243	0.273409	0.733403	0.710686	0.796657	0.724602	0.895701	0.868179	0.83273	0.884731	0.783871	0.904771
12.5265	0.619146	0.487144	0.798482	0.806482	0.645947	0.840291	0.711004	0.626858	0.526961	0.843999	0.890155	0.80308	0.802637	0.899416	0.910803	0.625162	0.769968	0.867997	0.867616	0.880319	0.846596	0.896484	0.663478	0.742532	0.819814	0.788896	0.830099	0.624134	0.800492	0.560637	0.685846	0.875782	0.593464	0.808014	0.626374	0.632033	0.793274	0.652571	0.567515	0.693417	0.689101	0.803161	0.725282	0.910864	0.860835	0.863503	0.875944	0.716315	0.88166
12.5432	0.614617	0.472927	0.766902	0.851303	0.635337	0.847289	0.718308	0.635667	0.553954	0.80643	0.859388	0.819481	0.818907	0.87823	0.895964	0.580381	0.770817	0.817961	0.880277	0.855975	0.842242	0.884855	0.661284	0.754928	0.831675	0.797001	0.833851	0.614556	0.838287	0.531018	0.757293	0.908313	0.627542	0.839992	0.617643	0.62364	0.823215	0.623675	0.613305	0.669642	0.679646	0.776779	0.719058	0.915454	0.906698	0.815991	0.872168	0.74057	0.906816
12.5599	0.596284	0.43313	0.768092	0.837897	0.643821	0.821094	0.739118	0.653235	0.535854	0.800283	0.839149	0.800027	0.831646	0.900928	0.911439	0.608171	0.751691	0.834062	0.909726	0.845404	0.895811	0.882359	0.633935	0.754954	0.825478	0.761041	0.836455	0.609178	0.743215	0.561603	0.710697	0.874878	0.600362	0.777543	0.642919	0.636388	0.839845	0.649216	0.277525	0.688278	0.669148	0.776078	0.729435	0.778509	0.884977	0.81108	0.702695	0.796987	0.898382
12.5765	0.621713	0.45013	0.78059	0.817521	0.630274	0.870188	0.71058	0.625289	0.563956	0.816484	0.875357	0.834823	0.792092	0.87592	0.912386	0.61011	0.75689	0.826575	0.868789	0.872971	0.837344	0.889366	0.640613	0.747496	0.815189	0.769041	0.822716	0.585877	0.670966	0.54341	0.739564	0.91841	0.59922	0.787824	0.630121	0.645332	0.837812	0.68074	0.273208	0.667644	0.627265	0.742105	0.735281	0.922584	0.872989	0.84968	0.934591	0.794261	0.891818
12.5932	0.592497	0.431463	0.771316	0.829261	0.618186	0.830392	0.707955	0.646023	0.555311	0.812026	0.873491	0.777957	0.785927	0.869054	0.900542	0.602135	0.724548	0.830505	0.898957	0.868632	0.851972	0.881562	0.672148	0.769605	0.838386	0.757995	0.823129	0.572852	0.778542	0.550922	0.73876	0.906475	0.579725	0.765544	0.597424	0.624932	0.83209	0.654915	0.30871	0.68604	0.669026	0.805318	0.717045	0.839835	0.878811	0.822337	0.868391	0.779586	0.881296
12.6098	0.611668	0.447781	0.78641	0.749245	0.63199	0.866694	0.709407	0.620812	0.586047	0.824833	0.869499	0.803368	0.800407	0.89064	0.914195	0.648455	0.769325	0.827206	0.842643	0.826141	0.832466	0.877046	0.660906	0.756057	0.837211	0.781925	0.846008	0.579181	0.873265	0.530801	0.704174	0.900585	0.588783	0.785903	0.567846	0.593844	0.828175	0.630858	0.486828	0.741296	0.657367	0.779111	0.711513	1	0.894849	0.844665	0.911463	0.805171	0.893925
12.6265	0.601407	0.42322	0.775726	0.822733	0.617118	0.871542	0.714915	0.635899	0.587325	0.810301	0.857722	0.817603	0.790876	0.908261	0.896428	0.593349	0.76567	0.826445	0.86982	0.837534	0.832517	0.871254	0.646346	0.755501	0.822937	0.75496	0.844678	0.575829	0.806169	0.530537	0.728046	0.901488	0.568811	0.790119	0.618776	0.598596	0.825415	0.641727	0.470287	0.657563	0.673863	0.801509	0.719346	0.840138	0.880626	0.838718	0.887841	0.759243	0.87631
12.6431	0.618369	0.447187	0.758025	0.840445	0.60104	0.88814	0.715945	0.626391	0.551386	0.81949	0.860115	0.810694	0.7922	0.865546	0.896692	0.618715	0.735799	0.816669	0.833924	0.864293	0.852268	0.880356	0.657069	0.770522	0.787994	0.768931	0.827833	0.562691	0.782458	0.541783	0.722513	0.885034	0.653201	0.757989	0.616582	0.615528	0.802967	0.624992	0.457861	0.669915	0.650095	0.780287	0.695126	0.85336	0.890389	0.825768	0.804389	0.750193	0.871802
12.6598	0.603355	0.443456	0.779375	0.877421	0.619559	0.866474	0.693951	0.624598	0.60253	0.831938	0.854999	0.815653	0.788523	0.874721	0.887503	0.650528	0.734631	0.791351	0.826474	0.845783	0.837214	0.869394	0.658989	0.776391	0.796362	0.79623	0.855868	0.570568	0.832182	0.562231	0.72335	0.889469	0.569674	0.826089	0.588256	0.576155	0.793877	0.627666	0.356639	0.669265	0.628485	0.786848	0.727038	0.921318	0.875612	0.818994	0.835983	0.752342	0.883644
12.6765	0.601017	0.419702	0.760947	0.763738	0.635789	0.84107	0.685242	0.617615	0.506318	0.797151	0.851772	0.812246	0.788151	0.890256	0.900222	0.636191	0.729413	0.779508	0.839596	0.810656	0.831424	0.856282	0.644474	0.745299	0.80291	0.75794	0.803931	0.556565	0.590911	0.54037	0.743747	0.894977	0.580601	0.762112	0.601429	0.607397	0.809221	0.628262	0.261226	0.663849	0.633827	0.772952	0.709592	0.748108	0.863585	0.852013	0.94745	0.765088	0.855153
12.6931	0.619281	0.426323	0.764238	0.785225	0.640013	0.867016	0.716222	0.656421	0.609859	0.768501	0.87571	0.841581	0.806779	0.87846	0.898733	0.545817	0.747094	0.804058	0.864478	0.823819	0.867219	0.895622	0.643947	0.760421	0.763983	0.811048	0.83112	0.591107	0.8658	0.540219	0.710697	0.913061	0.615223	0.780714	0.607319	0.59988	0.801533	0.615568	0.504256	0.655854	0.654827	0.773517	0.722582	0.972096	0.876301	0.838394	0.995434	0.730296	0.846713
12.7098	0.595061	0.413719	0.770873	0.796645	0.588175	0.842475	0.676471	0.602851	0.572667	0.79507	0.837717	0.81853	0.790627	0.867522	0.871832	0.713366	0.708955	0.806248	0.892806	0.821234	0.851372	0.877336	0.644482	0.716826	0.811864	0.744697	0.790463	0.574559	0.771269	0.517622	0.703455	0.854192	0.559855	0.7775	0.596585	0.597704	0.795588	0.628983	0.271715	0.660771	0.64117	0.76175	0.69752	0.836772	0.873522	0.786012	0.709853	0.750702	0.845859
12.7264	0.612039	0.413355	0.759984	0.790467	0.607213	0.845055	0.700292	0.617479	0.554437	0.801976	0.871056	0.826111	0.806558	0.850688	0.905098	0.60056	0.73761	0.79906	0.861944	0.831774	0.839626	0.875256	0.648271	0.753137	0.83419	0.770172	0.74036	0.572446	0.804381	0.530801	0.719059	0.871282	0.596509	0.767029	0.594227	0.60154	0.783326	0.620791	0.304999	0.660043	0.624317	0.776565	0.681681	0.915142	0.852971	0.850021	0.949376	0.782207	0.854299
12.7431	0.607526	0.436755	0.746683	0.80897	0.602894	0.839054	0.665676	0.633934	0.59524	0.767906	0.864801	0.789243	0.775935	0.877404	0.897055	0.599033	0.737208	0.808639	0.865315	0.85713	0.842605	0.886315	0.637375	0.746677	0.832951	0.769596	0.854971	0.562739	0.800056	0.53768	0.700873	0.895693	0.577496	0.773627	0.620586	0.62557	0.788445	0.600964	0.338968	0.66997	0.588062	0.7809	0.67736	0.870649	0.865146	0.82037	0.710939	0.743592	0.848086
12.7598	0.626447	0.436055	0.771652	0.785931	0.606079	0.851601	0.676562	0.630415	0.563474	0.799977	0.852488	0.793606	0.781241	0.87044	0.912899	0.574697	0.730651	0.802702	0.85556	0.828725	0.84463	0.866165	0.630636	0.762193	0.809813	0.760022	0.790321	0.586527	0.829871	0.540449	0.684175	0.870944	0.592982	0.789787	0.594692	0.590987	0.797317	0.621885	0.348166	0.676066	0.6104	0.772296	0.710599	0.883719	0.886766	0.842943	0.926075	0.740275	0.844631
12.7764	0.583404	0.401213	0.764709	0.785666	0.601407	0.8445	0.681577	0.590295	0.560096	0.7933	0.860353	0.795972	0.790921	0.838469	0.889557	0.516803	0.718491	0.800092	0.879474	0.894556	0.802693	0.861634	0.616638	0.737774	0.808435	0.752265	0.774123	0.570491	0.818962	0.516531	0.714352	0.85965	0.587131	0.74364	0.579506	0.608657	0.793044	0.609862	0.298947	0.679244	0.604974	0.774616	0.684449	0.889854	0.869874	0.833907	0.864985	0.7477	0.850271
12.7931	0.572262	0.42486	0.765457	0.794828	0.584113	0.834108	0.690488	0.644086	0.554737	0.823414	0.846874	0.833986	0.789154	0.853508	0.887173	0.566953	0.721351	0.791566	0.862684	0.834857	0.839045	0.858685	0.610846	0.730461	0.829539	0.75682	0.831337	0.578867	0.77999	0.535623	0.716078	0.832394	0.576449	0.753143	0.570418	0.589386	0.784807	0.645452	0.438093	0.668102	0.581778	0.759445	0.692165	0.862844	0.848725	0.816299	0.828232	0.772751	0.855935
12.8097	0.585372	0.402241	0.781564	0.831834	0.574242	0.85641	0.69369	0.620181	0.539701	0.76375	0.841932	0.806747	0.808408	0.872092	0.911867	0.59141	0.734888	0.788569	0.868903	0.84059	0.845724	0.8553	0.61827	0.724033	0.816846	0.7357	0.747686	0.595781	0.781987	0.498844	0.727693	0.868029	0.605234	0.742966	0.569343	0.562721	0.783974	0.644521	0.40372	0.65446	0.60142	0.772221	0.692995	0.879155	0.890465	0.789401	0.891716	0.732568	0.851668
12.8264	0.584243	0.372814	0.743169	0.830958	0.583451	0.852903	0.684378	0.655197	0.541944	0.796188	0.849548	0.777876	0.803195	0.86751	0.891899	0.523336	0.699506	0.820455	0.836959	0.80578	0.859475	0.866981	0.619934	0.745725	0.799929	0.757163	0.815085	0.585571	0.779205	0.539006	0.68768	0.884682	0.556893	0.750646	0.593253	0.572184	0.79867	0.621835	0.363497	0.660479	0.598228	0.765121	0.677024	0.875433	0.859944	0.808818	0.895789	0.747115	0.858742
12.843	0.56305	0.321743	0.75138	0.784379	0.56835	0.831153	0.671981	0.606289	0.538163	0.790388	0.83762	0.807476	0.787276	0.870175	0.895435	0.499546	0.733711	0.779156	0.877412	0.835545	0.843371	0.865363	0.618765	0.711194	0.802937	0.722481	0.792959	0.584325	0.768034	0.492244	0.668869	0.795924	0.558924	0.756776	0.545095	0.603565	0.781151	0.612557	0.234357	0.6413	0.595271	0.778492	0.680731	0.80556	0.842747	0.799998	0.764378	0.743774	0.840367
12.8597	0.585422	0.40326	0.767398	0.843048	0.557982	0.837146	0.674292	0.62474	0.547421	0.786917	0.862642	0.801736	0.771051	0.866741	0.878063	0.547841	0.730606	0.813101	0.874627	0.847545	0.81384	0.845784	0.626066	0.716348	0.806703	0.729497	0.76148	0.580112	0.802437	0.499977	0.694182	0.838165	0.537465	0.733202	0.554216	0.568265	0.808565	0.613612	0.23589	0.647374	0.564235	0.787198	0.694017	0.862718	0.889538	0.801836	0.794195	0.773715	0.850739
12.8764	0.627182	0.432164	0.780023	0.789646	0.598938	0.86031	0.686187	0.625425	0.494412	0.805679	0.851685	0.786437	0.771775	0.830286	0.886249	0.623853	0.715824	0.789971	0.809765	0.806019	0.846576	0.855303	0.605249	0.725922	0.783973	0.71396	0.638555	0.551607	0.719339	0.521671	0.650187	0.797573	0.582748	0.696933	0.558387	0.552506	0.784821	0.602423	0.171663	0.635496	0.589521	0.716892	0.660011	0.646897	0.857271	0.840527	0.965962	0.760937	0.851135
12.893	0.58078	0.42003	0.730983	0.809496	0.562978	0.830397	0.670125	0.612872	0.53811	0.802114	0.862029	0.822378	0.789023	0.857661	0.882994	0.605105	0.736503	0.779906	0.81841	0.81982	0.821292	0.852035	0.622557	0.733308	0.791724	0.761163	0.775325	0.59078	0.85605	0.50863	0.662457	0.877858	0.540278	0.782167	0.524172	0.554099	0.770827	0.612387	0.544721	0.626829	0.598976	0.778616	0.65358	0.922736	0.864183	0.839604	0.915066	0.743817	0.852808
12.9097	0.562566	0.354121	0.737802	0.792049	0.589304	0.838041	0.663236	0.615769	0.504284	0.790404	0.850611	0.805465	0.773648	0.833374	0.874921	0.59713	0.680371	0.790418	0.862582	0.813136	0.816958	0.822334	0.625529	0.719714	0.809638	0.742779	0.772667	0.55333	0.733265	0.508358	0.675947	0.869027	0.567439	0.758016	0.556908	0.551511	0.781749	0.626153	0.357002	0.660944	0.588537	0.73812	0.6513	0.809265	0.840614	0.777716	0.824604	0.740908	0.849275
12.9263	0.568283	0.342944	0.757409	0.82841	0.543039	0.852355	0.674173	0.597049	0.599309	0.778808	0.807221	0.77197	0.755206	0.816823	0.867802	0.559791	0.721058	0.770693	0.840274	0.824514	0.827461	0.836982	0.616611	0.703814	0.766527	0.754198	0.804849	0.584168	0.781795	0.518747	0.644824	0.855543	0.505874	0.727436	0.517246	0.562159	0.749722	0.627424	0.241054	0.638299	0.58442	0.770097	0.646077	0.86865	0.884234	0.817917	0.835909	0.70969	0.848793
12.943	0.573432	0.385081	0.747504	0.834002	0.57846	0.848882	0.678063	0.590641	0.46884	0.774097	0.861948	0.807883	0.76391	0.855473	0.877844	0.628531	0.717506	0.785932	0.891057	0.803543	0.838939	0.845036	0.60834	0.732935	0.777083	0.772093	0.841932	0.54314	0.807695	0.528814	0.674726	0.877078	0.56627	0.765658	0.53342	0.580236	0.779007	0.583508	0.278251	0.600827	0.579549	0.752566	0.663525	0.911235	0.850956	0.812236	0.933085	0.731463	0.843809
12.9596	0.591419	0.403694	0.748642	0.813536	0.590506	0.848383	0.6574	0.586034	0.488648	0.74712	0.821617	0.788505	0.768387	0.83358	0.889394	0.528656	0.708791	0.777127	0.812282	0.837117	0.839097	0.847801	0.616462	0.713448	0.772254	0.73894	0.774929	0.561789	0.820235	0.515364	0.642703	0.860425	0.556166	0.743526	0.551857	0.510236	0.773505	0.607664	0.302175	0.620995	0.618151	0.745648	0.671469	0.841817	0.863321	0.809716	0.908525	0.696537	0.834957
12.9763	0.571093	0.35405	0.739467	0.79647	0.566286	0.814001	0.643618	0.59687	0.544618	0.773408	0.838938	0.817413	0.787957	0.834853	0.88267	0.62755	0.700986	0.757272	0.804263	0.822919	0.871687	0.854688	0.604956	0.713894	0.751024	0.72042	0.788433	0.556734	0.815997	0.511319	0.665181	0.83822	0.527266	0.742346	0.50931	0.551487	0.762806	0.602128	0.353572	0.615692	0.555722	0.761883	0.649092	0.79795	0.85046	0.817064	0.871847	0.720306	0.828822
12.993	0.569811	0.381217	0.733615	0.763268	0.553516	0.820269	0.668743	0.583881	0.504701	0.772466	0.848577	0.770996	0.765423	0.832277	0.880404	0.589253	0.705474	0.778645	0.812447	0.819465	0.823206	0.850188	0.6067	0.690526	0.797107	0.7234	0.773044	0.565427	0.796001	0.484595	0.655412	0.837976	0.533429	0.722041	0.54238	0.54909	0.757924	0.591281	0.343083	0.615662	0.55881	0.770036	0.664766	0.861064	0.860009	0.834002	0.943106	0.711035	0.831759
13.0096	0.585975	0.377485	0.760289	0.777235	0.571973	0.819474	0.682465	0.604137	0.581665	0.752215	0.852645	0.780801	0.747293	0.801757	0.87913	0.491935	0.691763	0.771109	0.811587	0.815524	0.832489	0.83989	0.618547	0.69696	0.810562	0.729166	0.765555	0.57789	0.834842	0.497677	0.632879	0.865511	0.513512	0.750635	0.530007	0.527406	0.758136	0.588049	0.271997	0.609172	0.559583	0.759185	0.662519	0.837337	0.854097	0.786045	0.864072	0.720982	0.82819
13.0263	0.573815	0.393395	0.755584	0.821501	0.586869	0.836011	0.669194	0.595154	0.5074	0.78531	0.837234	0.795882	0.74438	0.849415	0.882213	0.55956	0.68066	0.792007	0.853646	0.83993	0.844836	0.835375	0.605201	0.696587	0.779687	0.739235	0.804345	0.568238	0.785798	0.517346	0.59175	0.888779	0.515938	0.706267	0.505727	0.5221	0.78818	0.608804	0.272199	0.609566	0.562263	0.756968	0.668467	0.851732	0.86765	0.808015	0.887644	0.737911	0.824192
13.0429	0.556959	0.395292	0.756969	0.811343	0.596393	0.861463	0.66901	0.594421	0.486836	0.757795	0.833665	0.791765	0.730603	0.809219	0.868635	0.540957	0.672238	0.75275	0.851038	0.824143	0.813303	0.851537	0.607603	0.703044	0.781532	0.752144	0.799031	0.55692	0.833133	0.505092	0.639808	0.889936	0.526872	0.702182	0.503666	0.530295	0.785129	0.578626	0.150845	0.619934	0.572836	0.741905	0.650635	0.843581	0.854402	0.802543	0.883028	0.727344	0.846148
13.0596	0.569446	0.369623	0.742241	0.801651	0.608581	0.834853	0.647821	0.604043	0.456008	0.751872	0.842577	0.788046	0.778449	0.830193	0.849875	0.601008	0.681265	0.796324	0.843765	0.831283	0.830236	0.814191	0.597764	0.696798	0.75808	0.71965	0.79481	0.543434	0.751012	0.482424	0.673223	0.827373	0.454054	0.730792	0.495974	0.528202	0.741308	0.580774	0.130714	0.573166	0.553422	0.754569	0.658677	0.848601	0.871377	0.78995	0.82021	0.712822	0.812251
13.0762	0.555152	0.352162	0.730983	0.805956	0.564556	0.806402	0.650414	0.591292	0.48604	0.757199	0.854842	0.802474	0.754027	0.827993	0.864974	0.524281	0.679473	0.737981	0.836783	0.789576	0.811495	0.846993	0.606468	0.696998	0.759686	0.744233	0.812318	0.539009	0.758014	0.485305	0.636909	0.88123	0.482377	0.71114	0.504088	0.537856	0.765594	0.564028	0.427442	0.594932	0.587444	0.761623	0.643087	0.869409	0.867671	0.827968	0.791233	0.719195	0.827864
13.0929	0.559002	0.37074	0.720668	0.776209	0.568307	0.813108	0.651307	0.570598	0.459412	0.789764	0.845111	0.795745	0.767839	0.827412	0.886942	0.567983	0.661586	0.767594	0.846812	0.822911	0.835114	0.835943	0.620786	0.733097	0.766424	0.749525	0.758984	0.563329	0.805192	0.493729	0.645844	0.832826	0.517046	0.691869	0.526817	0.505805	0.769859	0.571733	0.355307	0.59995	0.566473	0.777232	0.637379	0.893203	0.865791	0.815488	0.869008	0.719737	0.848699
13.1096	0.595388	0.399856	0.736484	0.851068	0.553769	0.817483	0.648978	0.595888	0.462711	0.767739	0.826662	0.750349	0.731357	0.817142	0.86373	0.610158	0.700964	0.759199	0.829647	0.809288	0.827769	0.829596	0.625318	0.708028	0.7686	0.752839	0.798454	0.554352	0.781472	0.499475	0.647902	0.87894	0.510203	0.705837	0.501028	0.526138	0.757704	0.585468	0.279743	0.596663	0.56323	0.748261	0.631536	0.84769	0.878739	0.825689	0.897912	0.732477	0.852669
13.1262	0.562909	0.385453	0.719364	0.788565	0.544054	0.81705	0.635978	0.559492	0.46365	0.765414	0.857864	0.773073	0.732526	0.817715	0.862718	0.567353	0.702813	0.768098	0.833605	0.779944	0.845072	0.849221	0.624501	0.698868	0.748331	0.740792	0.78443	0.520162	0.789644	0.478539	0.587738	0.849384	0.485781	0.722595	0.499608	0.484225	0.745205	0.5714	0.22891	0.571179	0.531353	0.729671	0.649074	0.824545	0.862415	0.815322	0.844967	0.723579	0.822998
13.1429	0.534667	0.335588	0.72556	0.75724	0.586869	0.804714	0.639601	0.578957	0.437035	0.74296	0.837451	0.823509	0.746966	0.829025	0.870101	0.542084	0.694208	0.724714	0.817163	0.810694	0.79219	0.835732	0.589086	0.704161	0.78607	0.730016	0.78653	0.504221	0.785946	0.469814	0.597295	0.888491	0.491353	0.667229	0.479008	0.511016	0.752425	0.581129	0.17727	0.574783	0.589774	0.763245	0.640594	0.830249	0.840443	0.797561	0.927605	0.7308	0.824786
13.1595	0.564729	0.35366	0.739495	0.859999	0.574771	0.823326	0.628263	0.557669	0.47669	0.769652	0.846179	0.781686	0.725963	0.838639	0.856941	0.546447	0.669513	0.762692	0.836686	0.817981	0.791109	0.853372	0.615937	0.699061	0.746119	0.754726	0.788865	0.517357	0.780007	0.490006	0.607945	0.873432	0.51903	0.699136	0.50673	0.516742	0.764588	0.579744	0.18897	0.613372	0.553733	0.75069	0.64184	0.832359	0.820113	0.812265	0.884089	0.745617	0.834537
13.1762	0.546921	0.365316	0.733527	0.777351	0.572106	0.811169	0.638957	0.589902	0.457964	0.738318	0.841113	0.774606	0.738076	0.820758	0.860524	0.510768	0.651136	0.743552	0.878323	0.80112	0.802828	0.836448	0.628663	0.706126	0.784616	0.741966	0.806411	0.513298	0.785048	0.49395	0.618227	0.86188	0.500071	0.691629	0.502115	0.503222	0.734282	0.585376	0.227014	0.563197	0.55751	0.734453	0.625534	0.791469	0.856256	0.805711	0.832305	0.737707	0.817888
13.1928	0.548279	0.363162	0.713268	0.778817	0.541723	0.794478	0.646656	0.559504	0.471331	0.808363	0.813985	0.778524	0.732159	0.805838	0.848128	0.556276	0.670886	0.745922	0.800226	0.797431	0.802693	0.834499	0.603356	0.675387	0.774818	0.744667	0.801886	0.518419	0.750323	0.479304	0.622358	0.87973	0.507478	0.709672	0.508917	0.492079	0.720408	0.575859	0.449631	0.570164	0.556829	0.718701	0.630127	0.843598	0.837947	0.809084	0.868984	0.680855	0.814745
13.2095	0.550686	0.347722	0.729134	0.751854	0.551128	0.813246	0.638786	0.59742	0.461042	0.79465	0.828984	0.783294	0.743754	0.807177	0.848232	0.5364	0.685441	0.747588	0.820432	0.799223	0.817558	0.830098	0.611608	0.698593	0.761114	0.745899	0.774893	0.49677	0.788405	0.459685	0.643269	0.891595	0.510203	0.685488	0.473147	0.516188	0.714803	0.526187	0.355186	0.517325	0.563562	0.725849	0.641478	0.820065	0.860216	0.802909	0.90581	0.662391	0.831753
13.2262	0.550394	0.337733	0.718709	0.787333	0.565881	0.790785	0.630685	0.556525	0.509761	0.799337	0.835954	0.772231	0.733234	0.78904	0.866754	0.553707	0.680634	0.762917	0.879906	0.786346	0.829478	0.825427	0.597	0.711405	0.74698	0.756298	0.814761	0.520758	0.861152	0.473286	0.619709	0.908859	0.509523	0.717156	0.441362	0.488306	0.744202	0.55589	0.354823	0.609197	0.544476	0.752787	0.62995	0.885896	0.825862	0.806626	0.996248	0.749755	0.832262
13.2428	0.549982	0.32465	0.709853	0.73739	0.553454	0.802086	0.633605	0.554653	0.409911	0.761339	0.837137	0.76685	0.734004	0.809561	0.862329	0.589071	0.670449	0.776124	0.824322	0.802422	0.810528	0.814082	0.601537	0.699649	0.737357	0.732465	0.739605	0.504009	0.770197	0.467133	0.618358	0.912971	0.474589	0.701986	0.483208	0.495994	0.731196	0.561589	0.217049	0.540888	0.556101	0.723106	0.639488	0.826157	0.864646	0.79455	0.942366	0.692128	0.809935
13.2595	0.575795	0.317746	0.709928	0.797786	0.543696	0.789049	0.640546	0.55578	0.481098	0.791057	0.779155	0.779627	0.725953	0.798469	0.87145	0.543878	0.683157	0.763784	0.825062	0.777568	0.79294	0.820163	0.610108	0.699545	0.737549	0.755358	0.825752	0.520583	0.821404	0.465297	0.643946	0.914153	0.523943	0.713816	0.466639	0.496291	0.702028	0.545188	0.319401	0.5391	0.576803	0.720278	0.611133	0.934194	0.854162	0.798018	0.974922	0.687148	0.812904
13.2761	0.554894	0.319368	0.716091	0.737506	0.561772	0.800509	0.667095	0.59358	0.473339	0.7734	0.79187	0.75502	0.751993	0.815422	0.864139	0.565596	0.690231	0.758825	0.803272	0.790573	0.799804	0.804248	0.621063	0.680009	0.785086	0.713656	0.76067	0.478178	0.723708	0.451529	0.644333	0.915017	0.480875	0.700398	0.457133	0.45714	0.741673	0.536101	0.333037	0.555569	0.580617	0.687	0.618172	0.620757	0.825467	0.781966	0.938688	0.729842	0.805639
13.2928	0.552515	0.345142	0.692227	0.80487	0.558321	0.796172	0.649765	0.564935	0.444794	0.78252	0.802871	0.766604	0.73056	0.780475	0.865748	0.614303	0.655094	0.772739	0.847871	0.813959	0.818983	0.815267	0.589118	0.663249	0.733147	0.716099	0.758767	0.503557	0.765156	0.506673	0.619965	0.880217	0.49456	0.678591	0.46698	0.479089	0.730877	0.552421	0.259208	0.569657	0.540615	0.720892	0.614186	0.832899	0.835136	0.75585	0.911956	0.720652	0.833983
13.3095	0.517899	0.342093	0.701929	0.710397	0.544135	0.769869	0.594592	0.576887	0.393258	0.764704	0.829483	0.75864	0.699472	0.807695	0.837593	0.555149	0.668863	0.754244	0.805938	0.794062	0.772917	0.820075	0.598728	0.684385	0.752694	0.742876	0.788775	0.484152	0.724885	0.50229	0.575074	0.896328	0.493011	0.678559	0.460309	0.501391	0.745878	0.552829	0.252511	0.555354	0.543294	0.714088	0.598791	0.786862	0.853101	0.764675	0.851952	0.711783	0.8411
13.3261	0.560655	0.34212	0.709573	0.710221	0.517427	0.777871	0.608053	0.55687	0.434088	0.806948	0.827986	0.778094	0.712731	0.791538	0.866578	0.526765	0.689687	0.760762	0.825723	0.807781	0.804525	0.847408	0.589312	0.677966	0.74703	0.757363	0.79946	0.528429	0.859748	0.467133	0.612653	0.909857	0.518649	0.675959	0.462231	0.492804	0.724468	0.55665	0.293864	0.556456	0.576487	0.746636	0.626328	0.904923	0.840809	0.801461	0.960261	0.682929	0.79576
13.3428	0.53423	0.305505	0.680619	0.746902	0.541437	0.781417	0.625667	0.549881	0.423355	0.754495	0.831924	0.744585	0.70651	0.779366	0.853705	0.593616	0.66598	0.726028	0.802321	0.811359	0.764431	0.828288	0.583172	0.664945	0.721289	0.766992	0.822411	0.503499	0.8979	0.46861	0.617372	0.841751	0.444595	0.716634	0.454956	0.444598	0.72878	0.551355	0.180094	0.553378	0.572979	0.734728	0.607184	0.836552	0.867708	0.781529	1.01994	0.667401	0.8158
13.3594	0.539482	0.30991	0.681061	0.794597	0.553459	0.774971	0.59005	0.62811	0.422416	0.787092	0.848642	0.746989	0.723205	0.815854	0.840411	0.481706	0.677971	0.732776	0.83168	0.810648	0.779339	0.819619	0.611384	0.68782	0.780459	0.735029	0.749807	0.532099	0.825284	0.458961	0.620256	0.896308	0.471335	0.711423	0.448891	0.488552	0.746803	0.569919	0.252632	0.56769	0.582527	0.70121	0.592115	0.810826	0.826746	0.760778	0.932196	0.693333	0.791332
13.3761	0.525392	0.316044	0.682284	0.757561	0.529134	0.77909	0.571796	0.546719	0.457195	0.766519	0.842453	0.768241	0.714393	0.776967	0.844516	0.492165	0.644622	0.744798	0.819623	0.794151	0.750072	0.804504	0.586692	0.672545	0.717572	0.7403	0.770008	0.521817	0.812456	0.499927	0.634702	0.887364	0.444684	0.667158	0.457812	0.456866	0.748379	0.551966	0.219066	0.560097	0.580617	0.72146	0.618321	0.81685	0.818838	0.778884	1.05314	0.693824	0.809285
13.3927	0.538256	0.328408	0.679304	0.748369	0.535107	0.780977	0.612791	0.548721	0.437713	0.771968	0.809114	0.769865	0.726702	0.79804	0.853085	0.616824	0.658037	0.725535	0.806952	0.802739	0.80634	0.81996	0.580789	0.67888	0.728192	0.73763	0.732442	0.516469	0.767877	0.463892	0.628257	0.890468	0.445642	0.634952	0.44384	0.474777	0.723707	0.539897	0.33102	0.530824	0.567596	0.732752	0.601194	0.871738	0.835412	0.775333	0.93817	0.685302	0.802184
13.4094	0.519602	0.275618	0.671501	0.723833	0.548668	0.776312	0.602074	0.543612	0.41394	0.791571	0.802523	0.753255	0.712193	0.806157	0.851168	0.523881	0.639552	0.746528	0.848418	0.804949	0.777338	0.801168	0.585986	0.698772	0.769458	0.737608	0.794505	0.493406	0.809884	0.473971	0.640537	0.927553	0.434912	0.680011	0.439669	0.441281	0.714428	0.532795	0.097309	0.532744	0.554334	0.727634	0.609461	0.809324	0.845349	0.787946	0.92879	0.670642	0.800203
13.4261	0.50863	0.320848	0.695649	0.77706	0.538653	0.76464	0.587296	0.538861	0.424855	0.770023	0.817668	0.762965	0.724965	0.801891	0.823888	0.587859	0.650326	0.721996	0.785037	0.783383	0.819583	0.788057	0.5831	0.673891	0.726019	0.747759	0.760815	0.52261	0.863288	0.449334	0.623043	0.903485	0.481269	0.682965	0.467482	0.456137	0.702386	0.526493	0.358212	0.523793	0.548871	0.716058	0.604031	0.906037	0.841324	0.788524	1.02036	0.669083	0.772215
13.4427	0.516086	0.240474	0.657069	0.750712	0.508204	0.771808	0.583613	0.537023	0.482037	0.785738	0.824411	0.760968	0.730153	0.785668	0.832858	0.549332	0.645934	0.760149	0.800186	0.797612	0.76719	0.824238	0.588854	0.675456	0.778004	0.727579	0.7481	0.509943	0.811916	0.489346	0.621852	0.932286	0.477865	0.643356	0.472878	0.447843	0.733251	0.53347	0.188163	0.527448	0.549401	0.693002	0.584516	0.860845	0.847808	0.778103	1.00955	0.704195	0.804855
13.4594	0.522023	0.302421	0.664777	0.733816	0.513981	0.759155	0.568098	0.52351	0.433227	0.734231	0.81794	0.739167	0.690514	0.768474	0.836633	0.480494	0.629205	0.755765	0.788687	0.800124	0.767964	0.81089	0.587371	0.645253	0.736576	0.714664	0.821405	0.492087	0.812657	0.479601	0.648311	0.892906	0.428178	0.650759	0.449811	0.446135	0.712355	0.526979	0.158551	0.541043	0.55669	0.710575	0.587311	0.77294	0.827456	0.762616	0.894333	0.678287	0.79206
13.476	0.518697	0.287317	0.685557	0.698186	0.515859	0.773843	0.584892	0.545048	0.466062	0.78274	0.813329	0.748153	0.710773	0.745627	0.836333	0.475271	0.621063	0.757008	0.801182	0.759394	0.796966	0.785011	0.574411	0.684321	0.725499	0.735927	0.786083	0.501066	0.781376	0.444553	0.63334	0.875305	0.463411	0.627163	0.445076	0.455551	0.719345	0.549828	0.181022	0.529884	0.545262	0.71127	0.5771	0.865604	0.830021	0.791597	0.908377	0.688782	0.794584
13.4927	0.514665	0.256845	0.672326	0.781245	0.516541	0.762954	0.548379	0.525727	0.447741	0.749661	0.830297	0.756624	0.711092	0.796054	0.839964	0.493243	0.655441	0.74246	0.769033	0.813264	0.777188	0.806377	0.586601	0.67284	0.730202	0.737071	0.747634	0.527026	0.861099	0.452964	0.607387	0.892425	0.447062	0.658042	0.444182	0.459069	0.715062	0.543629	0.188203	0.514205	0.520342	0.725148	0.576575	0.801434	0.821174	0.763473	0.832823	0.687757	0.793533
13.5093	0.503894	0.250623	0.642351	0.744209	0.529573	0.758375	0.542346	0.528041	0.440399	0.736136	0.833605	0.726163	0.686427	0.782953	0.829299	0.495086	0.630531	0.741745	0.79711	0.756052	0.775806	0.790337	0.584258	0.678582	0.731657	0.737742	0.800375	0.531933	0.779013	0.46485	0.594582	0.895861	0.478755	0.674822	0.433194	0.451188	0.71041	0.528403	0.204623	0.517422	0.52324	0.695948	0.600627	0.884833	0.827568	0.771466	0.973515	0.693614	0.788067
13.526	0.504818	0.269289	0.679354	0.736074	0.515916	0.755639	0.561273	0.524898	0.397979	0.782487	0.791707	0.712709	0.706641	0.789284	0.831699	0.491401	0.636756	0.726845	0.787047	0.77906	0.780349	0.796528	0.589903	0.667439	0.744098	0.751237	0.779026	0.513223	0.81066	0.474858	0.612523	0.924265	0.423286	0.641903	0.440759	0.450676	0.690283	0.510663	0.369145	0.487429	0.532649	0.685782	0.566993	0.874632	0.802152	0.787177	0.941749	0.688132	0.801298
13.5427	0.527916	0.255311	0.668454	0.734196	0.542762	0.744603	0.587283	0.538187	0.406403	0.774607	0.759893	0.75033	0.704949	0.779748	0.815166	0.577945	0.622671	0.735455	0.781534	0.764529	0.759225	0.809306	0.587217	0.678964	0.723273	0.753658	0.820006	0.502749	0.875549	0.479768	0.579815	0.866241	0.452152	0.670655	0.4498	0.455856	0.705914	0.515226	0.264251	0.524783	0.51601	0.716638	0.574726	0.839446	0.816603	0.767311	1.05887	0.673954	0.797772
13.5593	0.532614	0.289409	0.670534	0.736364	0.516598	0.748697	0.575194	0.523408	0.381118	0.779432	0.825642	0.745726	0.684029	0.779393	0.816021	0.578212	0.623472	0.70949	0.851801	0.777827	0.763208	0.813068	0.609195	0.667555	0.737258	0.737023	0.781358	0.522887	0.880468	0.477828	0.598035	0.894183	0.483668	0.692108	0.450021	0.486673	0.727448	0.522214	0.315972	0.522313	0.56262	0.700636	0.554953	0.904729	0.824152	0.774747	0.907439	0.658111	0.759223
13.576	0.483179	0.273756	0.668104	0.738737	0.520197	0.747797	0.560145	0.513667	0.427267	0.775668	0.785051	0.767995	0.725905	0.766843	0.858012	0.520185	0.627024	0.698749	0.791819	0.757911	0.796923	0.771371	0.607789	0.678249	0.715548	0.757017	0.745659	0.514142	0.83833	0.489785	0.634754	0.922353	0.469778	0.682263	0.456428	0.452503	0.691091	0.518123	0.34151	0.499119	0.540703	0.699464	0.548022	0.899751	0.805195	0.768168	0.969393	0.68298	0.781161
13.5926	0.53169	0.232851	0.662301	0.642652	0.522194	0.739854	0.55332	0.502043	0.409376	0.78188	0.799187	0.736181	0.702089	0.763999	0.825798	0.544375	0.614197	0.721221	0.798899	0.775482	0.729402	0.786793	0.602743	0.676796	0.706307	0.74416	0.772918	0.492267	0.808148	0.487238	0.588188	0.903957	0.521014	0.693457	0.421889	0.47066	0.673472	0.513738	0.235083	0.526125	0.521919	0.699361	0.553065	0.781597	0.826351	0.767623	0.939971	0.657483	0.741163
13.6093	0.503605	0.234766	0.633644	0.675763	0.480333	0.730067	0.549709	0.506984	0.410641	0.748311	0.770216	0.726816	0.681975	0.75736	0.836904	0.546581	0.602281	0.689903	0.81116	0.769776	0.802449	0.783716	0.601098	0.696882	0.765831	0.759375	0.775074	0.50234	0.805707	0.460404	0.598593	0.887979	0.504943	0.68687	0.446177	0.451647	0.677997	0.499563	0.182515	0.474107	0.510799	0.686151	0.538128	0.802152	0.801232	0.744302	0.957397	0.623161	0.716593
13.6259	0.504938	0.260576	0.658887	0.746697	0.496077	0.731845	0.568548	0.508321	0.384104	0.731013	0.792282	0.757021	0.674336	0.757652	0.82267	0.462061	0.602184	0.68218	0.771186	0.791755	0.783515	0.796713	0.607406	0.68196	0.713312	0.740877	0.753453	0.488863	0.818683	0.455862	0.573291	0.892509	0.501954	0.713512	0.440087	0.448941	0.680693	0.499506	0.069996	0.484659	0.512708	0.714593	0.546401	0.807214	0.806162	0.775512	0.949153	0.647751	0.766075
13.6426	0.506833	0.259442	0.643109	0.626341	0.502278	0.751975	0.564912	0.518359	0.392932	0.745917	0.800299	0.723636	0.705326	0.773732	0.81223	0.526669	0.604179	0.709385	0.777086	0.779968	0.781356	0.805673	0.605121	0.656004	0.753277	0.744327	0.751441	0.477436	0.796855	0.458443	0.599877	0.852702	0.491176	0.66415	0.449622	0.455574	0.677366	0.50463	0.251422	0.474914	0.509604	0.700298	0.5441	0.88285	0.807184	0.762088	0.975712	0.627747	0.746572
13.6593	0.494927	0.219406	0.631097	0.688995	0.497059	0.733204	0.557419	0.521536	0.386608	0.735174	0.821444	0.722723	0.691253	0.743385	0.829139	0.501848	0.592742	0.696266	0.789672	0.757775	0.777073	0.779114	0.600014	0.69591	0.721415	0.75012	0.759558	0.457894	0.795216	0.476472	0.600781	0.862029	0.528326	0.718657	0.447997	0.433149	0.649463	0.493964	0.051196	0.467313	0.509125	0.694933	0.56242	0.82209	0.800967	0.746676	0.978057	0.649141	0.720231
13.6759	0.493884	0.240687	0.621887	0.669175	0.497436	0.738839	0.528508	0.519503	0.386816	0.759601	0.805637	0.712738	0.709411	0.768745	0.823519	0.537443	0.587704	0.688279	0.76532	0.746691	0.762979	0.78689	0.591245	0.687988	0.714955	0.739235	0.769398	0.458555	0.818317	0.485147	0.614927	0.891779	0.506629	0.692924	0.464124	0.444689	0.658203	0.49652	0.36035	0.463083	0.51527	0.682909	0.532839	0.857883	0.789538	0.747916	1.01039	0.603224	0.70192
13.6926	0.501666	0.244853	0.629882	0.696549	0.48468	0.714765	0.541562	0.503014	0.408163	0.757432	0.806152	0.722003	0.691708	0.784637	0.831176	0.397283	0.586022	0.676249	0.815967	0.775807	0.775372	0.788708	0.602517	0.663295	0.747676	0.747182	0.768268	0.488806	0.822197	0.506568	0.601541	0.892896	0.494791	0.687278	0.467921	0.462632	0.677834	0.488275	0.170008	0.48249	0.526668	0.69351	0.551339	0.828047	0.817429	0.746439	1.00676	0.630253	0.715523
13.7092	0.492812	0.255985	0.627916	0.630296	0.501378	0.73868	0.542217	0.498107	0.374467	0.739428	0.789266	0.713627	0.706558	0.752948	0.836134	0.516852	0.60322	0.690308	0.776169	0.755152	0.802536	0.779018	0.603076	0.676322	0.729874	0.737047	0.806985	0.466069	0.7881	0.457347	0.56244	0.907731	0.468637	0.696911	0.454051	0.473192	0.649158	0.50675	0.126558	0.472872	0.509924	0.692132	0.543701	0.882327	0.779945	0.745632	0.912573	0.624258	0.724522
13.7259	0.523638	0.270743	0.669606	0.681766	0.486305	0.73666	0.560007	0.534735	0.413053	0.739171	0.784466	0.758304	0.672434	0.743886	0.825654	0.592537	0.588505	0.699228	0.782491	0.763265	0.756739	0.784513	0.604141	0.680235	0.72531	0.748736	0.744203	0.423973	0.72315	0.464796	0.586022	0.871644	0.50582	0.682453	0.44069	0.456628	0.651503	0.475443	0.198047	0.459839	0.502378	0.672922	0.546209	0.847555	0.826398	0.755388	0.958607	0.626875	0.69726
13.7425	0.505686	0.248877	0.627736	0.64909	0.505572	0.707075	0.558224	0.516768	0.38147	0.754564	0.770129	0.738419	0.671966	0.771759	0.838893	0.534195	0.605443	0.701732	0.819879	0.732941	0.777125	0.784855	0.594427	0.691777	0.722716	0.73637	0.752949	0.443495	0.790768	0.494364	0.597402	0.888128	0.542494	0.717782	0.443641	0.45559	0.653682	0.47904	0.259168	0.473936	0.501617	0.680813	0.523727	0.822487	0.820406	0.754133	0.977958	0.628434	0.727073
13.7592	0.503297	0.23918	0.621271	0.663583	0.49531	0.724439	0.545928	0.540653	0.388016	0.749531	0.797023	0.699894	0.673633	0.743281	0.818016	0.487887	0.597664	0.685441	0.786153	0.758413	0.807742	0.782559	0.601191	0.654251	0.704094	0.742081	0.777515	0.437656	0.78503	0.478108	0.588832	0.901126	0.490279	0.653429	0.427202	0.454631	0.653508	0.47747	0.189696	0.474889	0.531946	0.67816	0.541808	0.805518	0.804673	0.754478	1.00331	0.620636	0.691414
13.7759	0.50572	0.222481	0.637817	0.629886	0.50358	0.73245	0.539955	0.512982	0.34437	0.733375	0.798569	0.736503	0.710519	0.738094	0.829096	0.528741	0.591159	0.677778	0.763327	0.766457	0.745734	0.788031	0.597932	0.684203	0.738434	0.743438	0.79111	0.45374	0.773572	0.45963	0.625875	0.906296	0.497972	0.675469	0.466886	0.47389	0.644166	0.484039	0.121394	0.439272	0.522453	0.692078	0.546881	0.82803	0.809538	0.749858	0.943748	0.625321	0.721074
13.7925	0.483616	0.214859	0.614183	0.7171	0.50297	0.703829	0.518417	0.509272	0.360475	0.721102	0.788713	0.723111	0.704917	0.761471	0.808677	0.524099	0.605086	0.682384	0.75799	0.751416	0.776059	0.761209	0.615514	0.708149	0.727155	0.737032	0.775147	0.465024	0.821918	0.477388	0.628748	0.870304	0.502545	0.735247	0.459189	0.482624	0.65122	0.484866	0.297414	0.480115	0.51839	0.718493	0.549224	0.844298	0.808426	0.743765	0.96384	0.635649	0.729629
13.8092	0.498328	0.223589	0.631193	0.630411	0.477368	0.729736	0.544422	0.515717	0.374363	0.743776	0.793025	0.764039	0.673349	0.73384	0.812233	0.543114	0.58478	0.686536	0.759961	0.740606	0.788879	0.787776	0.605531	0.637259	0.732644	0.744397	0.746341	0.46702	0.789321	0.442947	0.628718	0.899189	0.487439	0.688507	0.449168	0.468857	0.645147	0.498164	0.29225	0.44628	0.530777	0.686199	0.543561	0.879087	0.776721	0.768097	0.992274	0.634471	0.713796
13.8258	0.488198	0.217438	0.625536	0.737946	0.496592	0.733934	0.534955	0.533727	0.39408	0.731425	0.783164	0.759454	0.691532	0.745376	0.811446	0.523202	0.599794	0.687575	0.766539	0.749511	0.77435	0.78549	0.640605	0.681239	0.723766	0.751901	0.782615	0.457098	0.793071	0.466502	0.631022	0.852767	0.499059	0.677107	0.463325	0.483484	0.623313	0.50164	0.166176	0.466252	0.532014	0.688948	0.535851	0.8471	0.82442	0.736068	0.949203	0.643385	0.73104
13.8425	0.492441	0.206394	0.582107	0.661971	0.472625	0.722955	0.531694	0.514973	0.410771	0.753642	0.808306	0.742915	0.706535	0.728211	0.825997	0.502612	0.598684	0.68318	0.781067	0.766001	0.772491	0.761977	0.624988	0.691424	0.732554	0.745714	0.757332	0.437267	0.811	0.475209	0.629983	0.864135	0.530656	0.730792	0.454157	0.463781	0.64998	0.494265	0.170008	0.445655	0.506269	0.687003	0.559394	0.81685	0.828525	0.724403	0.982302	0.616375	0.691609
13.8591	0.521378	0.233224	0.638146	0.708054	0.480809	0.704293	0.545219	0.500296	0.412623	0.765817	0.779714	0.715823	0.703175	0.751541	0.806473	0.489729	0.596741	0.688452	0.794599	0.75798	0.767111	0.773645	0.611046	0.690767	0.740391	0.773847	0.783388	0.441818	0.786086	0.442065	0.602054	0.889599	0.520192	0.699647	0.464876	0.483337	0.636535	0.49047	0.149231	0.42369	0.525911	0.656455	0.536612	0.800802	0.788491	0.708051	0.953448	0.602701	0.678962
13.8758	0.507329	0.191149	0.634997	0.661916	0.484918	0.723367	0.528614	0.506115	0.383308	0.717513	0.779871	0.746024	0.690881	0.732871	0.811626	0.587713	0.576132	0.687973	0.763549	0.769351	0.762951	0.787828	0.611403	0.70601	0.738825	0.746005	0.737847	0.422107	0.77113	0.453804	0.592661	0.874028	0.53279	0.71634	0.453673	0.48111	0.62597	0.486099	0.098035	0.412159	0.510315	0.688308	0.539482	0.793014	0.803242	0.747416	1.01148	0.608553	0.697236
13.8925	0.484911	0.236929	0.599893	0.6452	0.475022	0.715773	0.51727	0.511597	0.356497	0.734231	0.787265	0.724469	0.658234	0.75573	0.8116	0.539285	0.597809	0.713632	0.765058	0.741807	0.755393	0.798974	0.614952	0.669243	0.760544	0.719865	0.80659	0.433863	0.77624	0.459471	0.648163	0.875866	0.488676	0.696215	0.468019	0.494809	0.677058	0.481135	0.002501	0.44205	0.488596	0.68216	0.531446	0.836097	0.80626	0.763851	1.02098	0.617209	0.707803
13.9091	0.505082	0.210409	0.615426	0.701996	0.463363	0.707123	0.54935	0.514239	0.376945	0.733049	0.790959	0.7059	0.678444	0.759671	0.806408	0.50626	0.594228	0.65146	0.781158	0.778032	0.76496	0.770274	0.630553	0.66783	0.752151	0.773856	0.743468	0.435208	0.744271	0.433524	0.601187	0.877738	0.498549	0.71968	0.491086	0.502956	0.636138	0.457096	0.138258	0.428455	0.505192	0.664898	0.529681	0.837506	0.781843	0.755996	0.954707	0.603363	0.705905
13.9258	0.486045	0.187267	0.601066	0.727258	0.487549	0.701984	0.528249	0.501618	0.328904	0.720392	0.76043	0.700036	0.688186	0.748396	0.817386	0.545999	0.586575	0.676696	0.790373	0.757528	0.731754	0.769961	0.612239	0.683418	0.701338	0.751844	0.76516	0.427488	0.740102	0.456205	0.620877	0.876571	0.527048	0.685227	0.464367	0.477044	0.640836	0.496453	0.102271	0.427005	0.501125	0.662983	0.515265	0.778399	0.806629	0.746136	0.876462	0.632942	0.690314
13.9424	0.514857	0.221586	0.618706	0.719883	0.473435	0.727738	0.525762	0.526407	0.349508	0.738033	0.758499	0.728676	0.691341	0.745627	0.800961	0.524245	0.57011	0.689663	0.743986	0.750025	0.750609	0.761844	0.630029	0.690642	0.739911	0.713568	0.771268	0.44959	0.789112	0.442391	0.628286	0.846578	0.542657	0.704368	0.475461	0.497242	0.633945	0.480936	0.039698	0.412785	0.507039	0.674357	0.522127	0.816724	0.784712	0.732454	0.984968	0.599998	0.668557
13.9591	0.488249	0.179086	0.606818	0.635447	0.485099	0.701647	0.495479	0.505464	0.366147	0.726094	0.794859	0.685518	0.667944	0.730325	0.801153	0.5587	0.559361	0.676577	0.756954	0.741877	0.736194	0.788323	0.618139	0.673838	0.729987	0.71264	0.763706	0.438125	0.745526	0.46702	0.619772	0.856566	0.502334	0.719419	0.457362	0.516128	0.638306	0.481671	0.190826	0.441568	0.514849	0.668342	0.527754	0.765987	0.790411	0.774106	1.0465	0.611389	0.686783
13.9757	0.477594	0.200739	0.579256	0.634426	0.467095	0.693599	0.516926	0.495145	0.332255	0.718487	0.765833	0.68381	0.678592	0.744831	0.800477	0.536267	0.561558	0.663085	0.758822	0.722582	0.73859	0.766449	0.609043	0.663023	0.732137	0.740075	0.74704	0.439362	0.759863	0.434143	0.630702	0.895136	0.515394	0.718793	0.484055	0.511706	0.621074	0.465639	0.009077	0.407529	0.492814	0.694096	0.51525	0.920187	0.774866	0.761776	1.04226	0.59336	0.67443
13.9924	0.513251	0.210666	0.577431	0.654301	0.478912	0.713052	0.515485	0.491883	0.362248	0.726849	0.776703	0.713821	0.684891	0.72072	0.804876	0.627768	0.566455	0.676298	0.817926	0.749415	0.745963	0.730014	0.626551	0.705107	0.705548	0.727166	0.743988	0.428321	0.718301	0.435415	0.587749	0.873889	0.513723	0.698945	0.510236	0.501799	0.625027	0.464037	-0.07343	0.408348	0.499127	0.668759	0.503399	0.847209	0.791965	0.751134	1.02698	0.606138	0.673549
14.0091	0.475853	0.205915	0.575497	0.689696	0.473178	0.696694	0.481687	0.487072	0.315472	0.72268	0.736166	0.681254	0.649671	0.728274	0.787347	0.519106	0.556993	0.689163	0.771243	0.734134	0.732934	0.757303	0.607944	0.684828	0.752757	0.699242	0.736067	0.435503	0.702395	0.423721	0.599687	0.903867	0.491815	0.707947	0.492235	0.480821	0.655712	0.462997	0.053133	0.423362	0.506168	0.659319	0.51152	0.857233	0.78414	0.735897	1.06625	0.611547	0.691515
14.0257	0.509724	0.198426	0.583042	0.650001	0.488598	0.694642	0.519569	0.512183	0.342362	0.707609	0.774257	0.698593	0.646169	0.744473	0.782925	0.4413	0.549954	0.66623	0.755484	0.762651	0.75216	0.758387	0.622906	0.679815	0.745324	0.712986	0.768609	0.419027	0.748875	0.433516	0.566719	0.919557	0.503075	0.730499	0.498943	0.500583	0.638912	0.468707	0.226893	0.38853	0.476895	0.68087	0.513587	0.824596	0.784759	0.748007	1.13225	0.609817	0.695292
14.0424	0.495374	0.219095	0.567633	0.676053	0.471323	0.690385	0.50528	0.492081	0.332138	0.727787	0.776725	0.688902	0.661045	0.723236	0.812109	0.404445	0.581785	0.687832	0.708687	0.746768	0.737367	0.75076	0.598523	0.693363	0.718887	0.747286	0.707981	0.45153	0.783182	0.456853	0.64091	0.897967	0.51888	0.718576	0.498964	0.510838	0.632145	0.461779	0.114738	0.420022	0.516027	0.66733	0.513986	0.783951	0.796674	0.731036	1.00694	0.586295	0.689077
14.059	0.465689	0.187178	0.568271	0.639227	0.454025	0.694524	0.481669	0.501958	0.361935	0.699252	0.738759	0.713566	0.689028	0.731547	0.803217	0.519554	0.562842	0.686677	0.722561	0.730398	0.741499	0.756753	0.606162	0.687311	0.718572	0.725409	0.760707	0.440882	0.766865	0.424231	0.628376	0.909922	0.518785	0.720474	0.516966	0.53572	0.618792	0.468217	0.308428	0.411068	0.48714	0.669312	0.50962	0.870438	0.771113	0.731423	1.07027	0.579117	0.679098
14.0757	0.477189	0.189819	0.549642	0.583397	0.457605	0.683948	0.497616	0.461791	0.320662	0.685111	0.772798	0.678609	0.638282	0.706468	0.7779	0.501763	0.571789	0.679926	0.762467	0.719441	0.737181	0.738261	0.614699	0.682993	0.736284	0.7489	0.729261	0.427995	0.818203	0.424917	0.588962	0.894928	0.532124	0.72859	0.509001	0.505873	0.615968	0.469286	0.110098	0.418525	0.491679	0.662624	0.498644	0.839117	0.789313	0.738189	0.990941	0.583359	0.669944
14.0924	0.475347	0.170958	0.549504	0.656058	0.467777	0.674321	0.50316	0.482584	0.390233	0.671357	0.773741	0.670101	0.675809	0.713369	0.799374	0.470847	0.54417	0.672375	0.72378	0.750593	0.71689	0.737644	0.617074	0.679242	0.732226	0.733153	0.77044	0.416865	0.762261	0.409777	0.605348	0.887324	0.539001	0.763581	0.501039	0.533833	0.618378	0.456584	0.208577	0.390881	0.494223	0.669684	0.501668	0.752411	0.780959	0.743711	1.01777	0.587811	0.690616
14.109	0.505503	0.168662	0.538579	0.625024	0.464907	0.688044	0.509027	0.466517	0.345974	0.733734	0.754881	0.668071	0.686211	0.736991	0.800432	0.507981	0.555111	0.673745	0.763925	0.729425	0.740662	0.758587	0.597828	0.687253	0.73172	0.71132	0.748927	0.408842	0.733396	0.403671	0.622764	0.844949	0.533381	0.765408	0.512914	0.52915	0.63133	0.456243	0.095413	0.394764	0.505339	0.653334	0.497508	0.854187	0.790164	0.710863	1.00457	0.601233	0.680035
14.1257	0.471286	0.154233	0.555306	0.635858	0.42246	0.696533	0.503069	0.491419	0.344839	0.674971	0.76197	0.639999	0.66904	0.727228	0.765958	0.47338	0.550131	0.683722	0.694734	0.717795	0.740793	0.764544	0.616318	0.688503	0.718079	0.7297	0.759613	0.402123	0.706563	0.404671	0.607536	0.858577	0.529399	0.719316	0.50335	0.521204	0.620858	0.460071	0.150159	0.405217	0.493197	0.675855	0.513345	0.781749	0.775453	0.731069	1.0488	0.61312	0.704444
14.1423	0.477519	0.170462	0.56447	0.627337	0.442938	0.672307	0.4989	0.501284	0.289079	0.691727	0.757349	0.668373	0.664463	0.715476	0.770334	0.49288	0.559519	0.633271	0.740546	0.752733	0.750925	0.75002	0.604562	0.69685	0.752631	0.719965	0.733249	0.404977	0.711708	0.400208	0.618302	0.87377	0.496728	0.742743	0.508408	0.526835	0.578067	0.443766	0.113164	0.410351	0.488112	0.666759	0.501095	0.810066	0.779043	0.731269	1.0739	0.582154	0.687262
14.159	0.471506	0.208264	0.531484	0.622887	0.464321	0.674616	0.501775	0.494525	0.330234	0.668155	0.755222	0.705223	0.670357	0.704339	0.769961	0.518427	0.532697	0.642508	0.738929	0.709381	0.747649	0.734082	0.612872	0.654824	0.737155	0.697849	0.771014	0.395935	0.70645	0.387013	0.638971	0.851982	0.54051	0.731054	0.526552	0.535561	0.608514	0.443542	0.170735	0.397668	0.461215	0.649821	0.513219	0.804236	0.757169	0.733622	1.06442	0.594036	0.660452
14.1756	0.457077	0.205065	0.547488	0.62131	0.449816	0.663485	0.474683	0.474751	0.31795	0.682684	0.743527	0.704788	0.666864	0.719444	0.782053	0.489329	0.558348	0.674791	0.74533	0.725959	0.744159	0.741164	0.612454	0.659909	0.72431	0.7317	0.737865	0.386216	0.666675	0.407966	0.622485	0.867284	0.544029	0.716405	0.526846	0.535621	0.576504	0.434789	0.17134	0.386025	0.479494	0.635045	0.501611	0.827372	0.772787	0.746726	1.03026	0.570119	0.673295
14.1923	0.46319	0.140051	0.51232	0.617325	0.420191	0.656573	0.460143	0.468117	0.335698	0.679225	0.741678	0.678363	0.638696	0.725663	0.773282	0.526402	0.536645	0.652298	0.709843	0.743318	0.744274	0.742638	0.593911	0.672886	0.743744	0.720794	0.775881	0.369891	0.682808	0.416816	0.614893	0.864329	0.529066	0.758854	0.522675	0.535101	0.575187	0.435773	0.132206	0.391669	0.477753	0.634444	0.494935	0.771464	0.760238	0.70052	1.01392	0.581929	0.647947
14.209	0.451835	0.168166	0.528413	0.622451	0.432532	0.650098	0.468231	0.448414	0.314573	0.660438	0.737859	0.666462	0.658478	0.731962	0.780476	0.529686	0.556395	0.651531	0.758036	0.751358	0.727756	0.725725	0.619649	0.667755	0.722074	0.725355	0.729442	0.381917	0.703921	0.37905	0.629254	0.863231	0.526009	0.745968	0.50734	0.553647	0.591583	0.439402	-0.00787	0.369533	0.470977	0.657932	0.488855	0.80502	0.781742	0.712314	1.02525	0.5376	0.637615
14.2256	0.46797	0.168388	0.525352	0.623798	0.426712	0.652769	0.458694	0.464659	0.295625	0.65213	0.754935	0.6717	0.657857	0.705591	0.783438	0.439313	0.550466	0.634531	0.723751	0.715709	0.750538	0.734522	0.611453	0.667089	0.69838	0.697974	0.777283	0.382157	0.683087	0.372425	0.636954	0.882079	0.51693	0.769825	0.496225	0.50231	0.570804	0.443997	0.163876	0.385661	0.473479	0.645694	0.479943	0.736362	0.759419	0.706779	1.05124	0.572921	0.653584
14.2423	0.468278	0.160934	0.492777	0.546856	0.435173	0.626322	0.458684	0.461247	0.30907	0.668192	0.736199	0.702223	0.649887	0.733753	0.777825	0.529056	0.55211	0.657	0.764933	0.719441	0.754272	0.73255	0.612803	0.658679	0.689771	0.707672	0.725294	0.390756	0.662987	0.396825	0.62714	0.840812	0.500445	0.709525	0.502235	0.502148	0.574375	0.431445	0.080486	0.395552	0.466334	0.617331	0.481049	0.808066	0.78431	0.716776	0.947055	0.561517	0.621902
14.2589	0.473584	0.123539	0.518643	0.594726	0.398493	0.617976	0.477	0.4678	0.312786	0.674437	0.733427	0.681505	0.667301	0.69514	0.793479	0.454231	0.512195	0.669723	0.743695	0.741452	0.720442	0.753527	0.620653	0.650233	0.711441	0.701163	0.780156	0.375617	0.720926	0.381986	0.612351	0.846216	0.552428	0.749656	0.510523	0.500186	0.581674	0.437598	-0.04458	0.375687	0.478236	0.629629	0.494677	0.738303	0.779764	0.699393	0.956237	0.554819	0.649258
14.2756	0.455012	0.151317	0.491208	0.504844	0.395614	0.634832	0.463976	0.454004	0.328604	0.69076	0.71749	0.677757	0.655716	0.717775	0.789675	0.547986	0.515688	0.622114	0.737192	0.714651	0.74245	0.731546	0.589682	0.648115	0.726006	0.71257	0.781968	0.404253	0.703694	0.384412	0.611667	0.903276	0.539286	0.714464	0.503594	0.486971	0.554248	0.429342	0.190301	0.361646	0.490072	0.623575	0.480531	0.841185	0.768624	0.69741	1.03093	0.555691	0.624103
14.2922	0.439571	0.12345	0.509663	0.509179	0.375355	0.649019	0.46321	0.466381	0.294543	0.668963	0.734327	0.630227	0.643254	0.694245	0.79763	0.448499	0.476626	0.641413	0.732897	0.745679	0.733858	0.736151	0.598882	0.65474	0.703259	0.712807	0.717249	0.385767	0.719077	0.397239	0.627055	0.859084	0.497591	0.737075	0.475054	0.533263	0.527237	0.428085	0.112156	0.338292	0.484432	0.617089	0.468713	0.765836	0.752674	0.693451	1.00262	0.504381	0.612296
14.3089	0.437625	0.149863	0.501824	0.522235	0.421573	0.623925	0.455576	0.440712	0.26884	0.657534	0.737409	0.677227	0.644608	0.70715	0.764589	0.423048	0.502955	0.622681	0.73013	0.724329	0.720071	0.741185	0.587382	0.624096	0.654609	0.715817	0.734705	0.381293	0.686933	0.381555	0.596822	0.886162	0.47213	0.700316	0.457939	0.493026	0.531007	0.414287	0.092266	0.362547	0.460201	0.637991	0.458435	0.758048	0.738817	0.693463	0.95562	0.531632	0.618805
14.3256	0.426782	0.15581	0.499674	0.556138	0.407874	0.647653	0.451209	0.440967	0.300176	0.662437	0.722974	0.657149	0.659368	0.704226	0.791726	0.520003	0.497882	0.623389	0.677899	0.739791	0.750423	0.739931	0.588913	0.64672	0.695067	0.713966	0.760994	0.354477	0.693447	0.386248	0.586796	0.872091	0.454401	0.714262	0.483212	0.4851	0.553462	0.416489	0.187155	0.346899	0.48555	0.615207	0.455921	0.706442	0.728956	0.705311	0.98208	0.531742	0.637087
14.3422	0.423872	0.113461	0.483585	0.519132	0.410953	0.614206	0.449685	0.434505	0.245315	0.637826	0.722567	0.6194	0.638138	0.700172	0.76406	0.482385	0.495353	0.594525	0.696523	0.72249	0.696081	0.730129	0.577737	0.65256	0.685157	0.689534	0.745317	0.365394	0.696761	0.375842	0.584597	0.873696	0.454965	0.688311	0.468572	0.465949	0.530717	0.429303	0.056885	0.369145	0.459705	0.647528	0.455064	0.732211	0.712513	0.663638	0.999013	0.539779	0.62523
14.3589	0.427351	0.105262	0.513822	0.535908	0.429572	0.589617	0.443067	0.433916	0.303593	0.621441	0.704553	0.617611	0.641567	0.686811	0.743462	0.458231	0.503051	0.626833	0.696181	0.689746	0.727929	0.729115	0.575777	0.610739	0.662804	0.704076	0.730681	0.331013	0.661731	0.358042	0.559835	0.878995	0.473618	0.715111	0.479171	0.480012	0.526168	0.399771	0.027635	0.345493	0.430158	0.615557	0.443711	0.686301	0.719374	0.667485	0.921361	0.527997	0.595058
14.3755	0.43629	0.117715	0.474286	0.461489	0.416377	0.589551	0.441861	0.435756	0.271644	0.61058	0.724992	0.664455	0.621468	0.703236	0.769958	0.465442	0.481384	0.617719	0.720886	0.708005	0.709351	0.715532	0.588194	0.642859	0.682361	0.703138	0.715111	0.348434	0.700415	0.339347	0.601809	0.887895	0.492311	0.716351	0.479538	0.483388	0.520541	0.392023	-0.01646	0.375657	0.46013	0.600622	0.43654	0.708315	0.722602	0.653965	0.959051	0.520489	0.62316
14.3922	0.414559	0.104651	0.455792	0.468253	0.407192	0.592889	0.403488	0.399446	0.23397	0.640966	0.679844	0.650225	0.649455	0.69006	0.768031	0.449141	0.476027	0.639296	0.688151	0.701615	0.715709	0.704828	0.565661	0.601857	0.658733	0.690539	0.745946	0.351878	0.691241	0.356064	0.566492	0.856874	0.475629	0.700931	0.489535	0.503475	0.519985	0.413928	0.07863	0.373642	0.460622	0.605494	0.438206	0.742041	0.709028	0.705361	0.948808	0.519947	0.617534
14.4088	0.417998	0.124762	0.464846	0.506661	0.402749	0.581878	0.43711	0.424769	0.306761	0.630529	0.713096	0.662217	0.627788	0.682455	0.739429	0.352769	0.471932	0.592187	0.699102	0.716833	0.732326	0.721507	0.574094	0.610959	0.723273	0.68734	0.709561	0.348706	0.621651	0.386591	0.563437	0.852131	0.464322	0.730455	0.464655	0.507125	0.530051	0.406475	-0.04422	0.391145	0.473114	0.591982	0.44327	0.720921	0.697859	0.675976	0.857062	0.510729	0.614365
14.4255	0.417206	0.0813221	0.435147	0.488713	0.404041	0.555241	0.404966	0.407536	0.269323	0.612819	0.68324	0.626953	0.635529	0.683767	0.753372	0.434671	0.456805	0.564788	0.667398	0.684975	0.691491	0.722489	0.587635	0.604462	0.663146	0.674817	0.705253	0.347481	0.645432	0.380949	0.586934	0.83888	0.464553	0.648991	0.469626	0.456426	0.527454	0.40601	0.038125	0.357779	0.449485	0.589514	0.423197	0.699439	0.745943	0.660278	0.941995	0.488409	0.5593
14.4422	0.410137	0.0855499	0.414815	0.501509	0.394484	0.559639	0.407789	0.414672	0.26841	0.620589	0.676503	0.623754	0.62584	0.659567	0.73409	0.411608	0.466765	0.591229	0.694996	0.701298	0.712954	0.704167	0.577492	0.61245	0.704905	0.697649	0.73772	0.351119	0.67673	0.384173	0.57002	0.850239	0.50245	0.660234	0.470149	0.474936	0.532329	0.409788	-0.04135	0.356851	0.445422	0.57433	0.416224	0.705269	0.723739	0.642371	0.962951	0.523011	0.569474
14.4588	0.381376	0.0850093	0.435838	0.467927	0.39416	0.551571	0.378062	0.394479	0.257612	0.612994	0.665388	0.617422	0.605844	0.670409	0.717129	0.402094	0.450664	0.558583	0.671413	0.69196	0.692205	0.710662	0.570273	0.602187	0.664739	0.69638	0.722473	0.314665	0.63427	0.362848	0.564862	0.85668	0.43142	0.700055	0.47839	0.45754	0.500935	0.394452	0.009239	0.348456	0.443239	0.600788	0.417147	0.691389	0.705256	0.646687	0.958089	0.475803	0.576725
14.4755	0.39952	0.110332	0.42027	0.493284	0.387982	0.545143	0.396184	0.382158	0.264811	0.553758	0.674599	0.598096	0.615371	0.638297	0.752115	0.474459	0.447636	0.585714	0.675058	0.700209	0.670224	0.689875	0.558767	0.604398	0.640121	0.672101	0.717141	0.333555	0.627337	0.35386	0.567836	0.833755	0.426874	0.684863	0.45053	0.465362	0.507982	0.387361	-0.03998	0.363264	0.420611	0.578152	0.407298	0.623997	0.692034	0.66217	0.975292	0.523258	0.591193
14.4921	0.38132	0.0859754	0.418711	0.450305	0.383554	0.510792	0.375285	0.365763	0.239995	0.564942	0.63269	0.577724	0.598288	0.624116	0.736895	0.361325	0.431766	0.599646	0.663474	0.675772	0.692371	0.692689	0.56703	0.581476	0.649757	0.687959	0.711896	0.336162	0.646723	0.347674	0.548317	0.838274	0.464125	0.647538	0.444705	0.466163	0.519996	0.395628	-0.00678	0.327125	0.420522	0.593175	0.402057	0.657689	0.684814	0.649985	0.909636	0.499057	0.584897
14.5088	0.389991	0.0483767	0.411595	0.496443	0.360349	0.515387	0.386347	0.387332	0.25267	0.570355	0.671485	0.58185	0.587075	0.630433	0.732326	0.476398	0.448431	0.591324	0.64714	0.668763	0.700407	0.667258	0.543619	0.590622	0.617971	0.665285	0.69929	0.316414	0.646252	0.33895	0.517396	0.806612	0.409865	0.631221	0.438219	0.472614	0.528977	0.381108	-0.14717	0.328324	0.414664	0.582082	0.390551	0.637219	0.689654	0.650509	0.897616	0.502084	0.564193
14.5255	0.375952	0.0340356	0.374496	0.462716	0.390871	0.525283	0.357552	0.381852	0.257312	0.57852	0.650628	0.562751	0.601943	0.618237	0.719803	0.410299	0.448762	0.579783	0.632703	0.679952	0.692627	0.674757	0.553897	0.590089	0.634192	0.662979	0.681583	0.337619	0.639738	0.371141	0.56912	0.803796	0.431107	0.648719	0.44472	0.449317	0.49876	0.385941	0.016904	0.320618	0.440097	0.557329	0.401539	0.679433	0.689125	0.655134	0.996075	0.500943	0.566088
14.5421	0.364065	0.043165	0.376271	0.457534	0.347136	0.516191	0.351325	0.368232	0.201787	0.573459	0.64656	0.591892	0.590396	0.630233	0.701245	0.419582	0.426557	0.570511	0.655853	0.672074	0.651113	0.672409	0.544972	0.576776	0.616934	0.684184	0.677399	0.332407	0.633258	0.356173	0.562492	0.804015	0.414343	0.656584	0.423462	0.487002	0.503607	0.39447	-0.09848	0.322837	0.426394	0.562706	0.383986	0.619348	0.688324	0.628943	0.923014	0.501939	0.584429
14.5588	0.368924	0.0665822	0.381056	0.46629	0.373034	0.519522	0.345398	0.355087	0.220865	0.588844	0.643132	0.584604	0.571315	0.602161	0.713292	0.379164	0.420126	0.581104	0.659168	0.662381	0.686786	0.670724	0.552182	0.608543	0.628666	0.671576	0.689269	0.306072	0.604856	0.339653	0.54336	0.798477	0.414676	0.621588	0.449091	0.440532	0.483373	0.392123	-0.0067	0.327745	0.38089	0.557957	0.376231	0.702004	0.69099	0.615361	0.89727	0.463959	0.536893
14.5754	0.359131	0.0765979	0.376986	0.425509	0.36452	0.507706	0.366866	0.345896	0.180596	0.554733	0.596042	0.583819	0.569402	0.58978	0.700331	0.397998	0.397761	0.54033	0.616192	0.64547	0.684556	0.658464	0.5418	0.557226	0.630184	0.656312	0.659352	0.289088	0.602205	0.342886	0.521772	0.852002	0.39374	0.595947	0.425337	0.431018	0.487515	0.379468	0.091742	0.297364	0.396944	0.548604	0.36782	0.629802	0.650214	0.60059	0.943871	0.468381	0.530889
14.5921	0.334685	0.0411264	0.372548	0.476828	0.362857	0.503545	0.354995	0.352811	0.192085	0.58016	0.658342	0.584675	0.573587	0.619427	0.702097	0.452923	0.398649	0.527525	0.650779	0.633848	0.648701	0.678137	0.519507	0.553069	0.620399	0.638884	0.662995	0.324363	0.560111	0.326274	0.532077	0.788788	0.423367	0.58658	0.396714	0.408177	0.461525	0.379826	-0.06883	0.313704	0.416182	0.557464	0.352562	0.619128	0.662614	0.585569	0.960113	0.475846	0.531002
14.6087	0.34748	0.0708189	0.334199	0.453815	0.360492	0.470888	0.328309	0.353388	0.19764	0.524962	0.610124	0.603117	0.567027	0.615486	0.706836	0.480264	0.39263	0.525821	0.640915	0.658057	0.64196	0.640657	0.517076	0.554383	0.617315	0.651329	0.672119	0.312429	0.631488	0.348553	0.547137	0.816228	0.368163	0.587499	0.397427	0.438245	0.497254	0.390955	-0.05511	0.299274	0.421746	0.5481	0.377729	0.6175	0.633665	0.590389	0.885175	0.500753	0.542734
14.6254	0.324832	0.0292316	0.332569	0.440378	0.369797	0.482864	0.339873	0.330287	0.146652	0.50764	0.624179	0.561133	0.565803	0.617817	0.697735	0.415074	0.394627	0.532752	0.600952	0.63114	0.654093	0.674132	0.525491	0.560082	0.599626	0.620552	0.646745	0.2939	0.576217	0.343772	0.531262	0.81595	0.377112	0.593379	0.408019	0.416621	0.489216	0.367356	-0.02917	0.305847	0.369601	0.515827	0.34256	0.534903	0.645646	0.597367	0.847041	0.465182	0.567094
14.6421	0.318804	0.0295862	0.329215	0.403667	0.347627	0.467043	0.340152	0.341345	0.13013	0.51441	0.648366	0.541357	0.584909	0.597087	0.720675	0.439725	0.337369	0.515788	0.614353	0.676058	0.62479	0.660929	0.517028	0.564962	0.629008	0.631146	0.67652	0.307434	0.568814	0.334074	0.5136	0.796615	0.397151	0.612857	0.415403	0.409171	0.502926	0.36214	-0.00888	0.290689	0.395447	0.53275	0.346776	0.567152	0.604438	0.583199	0.972874	0.507536	0.56294
14.6587	0.314869	0.0430497	0.346391	0.403226	0.33837	0.469946	0.320628	0.333156	0.171024	0.522531	0.642579	0.537907	0.577222	0.627088	0.709442	0.347	0.362092	0.503039	0.622696	0.628563	0.617741	0.657154	0.535569	0.536677	0.630627	0.646874	0.659711	0.296485	0.583551	0.34307	0.516808	0.791713	0.404028	0.62663	0.398233	0.412215	0.501141	0.406294	-0.10219	0.30941	0.395396	0.528853	0.34449	0.546057	0.639103	0.567621	0.873426	0.510233	0.534008
14.6754	0.319284	0.0133838	0.320061	0.399862	0.358281	0.462152	0.335447	0.330157	0.205568	0.528205	0.610564	0.581235	0.567349	0.609858	0.671568	0.436877	0.355073	0.495218	0.636097	0.613132	0.627044	0.650251	0.530811	0.554899	0.592952	0.655158	0.669391	0.297206	0.563302	0.350221	0.522308	0.806111	0.383588	0.588065	0.406602	0.411117	0.485914	0.381385	-0.13697	0.3058	0.387081	0.547429	0.338602	0.581834	0.626279	0.561	0.805796	0.47909	0.528598
14.692	0.315296	0.0577453	0.328577	0.409844	0.375188	0.46686	0.327074	0.31428	0.116724	0.516087	0.604011	0.552908	0.557015	0.602966	0.696455	0.383443	0.346261	0.526888	0.579111	0.608059	0.63729	0.64782	0.516554	0.529091	0.598096	0.609424	0.68848	0.26575	0.577438	0.330544	0.522178	0.802828	0.336504	0.605667	0.375766	0.407035	0.472033	0.367605	0.022189	0.296077	0.37488	0.507882	0.329954	0.57629	0.628898	0.588713	0.836402	0.458058	0.500803
14.7087	0.305063	0.0495378	0.320805	0.435957	0.338013	0.446546	0.316073	0.318825	0.15445	0.477832	0.611638	0.548308	0.578562	0.598509	0.680013	0.39412	0.339698	0.469189	0.612468	0.615021	0.627952	0.633633	0.518951	0.524822	0.627288	0.645075	0.65989	0.272566	0.54539	0.315738	0.49583	0.81966	0.390499	0.602044	0.40606	0.399229	0.468306	0.360336	-0.02929	0.292009	0.3597	0.503015	0.324318	0.53875	0.589636	0.564485	0.840475	0.449332	0.521352
14.7254	0.290957	0.0207582	0.324957	0.416107	0.336268	0.443968	0.301898	0.288701	0.171533	0.475825	0.585546	0.550154	0.532903	0.570508	0.662082	0.340649	0.3234	0.511488	0.568456	0.593641	0.644127	0.623588	0.521545	0.557645	0.571573	0.637946	0.658165	0.261153	0.566546	0.327746	0.522918	0.774305	0.39741	0.582468	0.384291	0.414945	0.474619	0.348199	-0.03857	0.265935	0.357206	0.492925	0.321609	0.53038	0.601532	0.55608	0.9047	0.469572	0.52265
[truncated: 1,496 more rows]
[truncated: 1 more columns]

## Sheet: Fig.1E
Cell ID	Number of Links	% links (hub has > 60%)
[truncated: 49 more rows]

[truncated: 4 more sheets: Fig.1F, Fig.1G, Fig.1H, Fig.1J]
