# Supplementary material for: Functional architecture of pancreatic islets identifies a population of first responder cells that drive the first-phase calcium response
Source: PLoS Biol. 2022 Sep 13;20(9):e3001761. doi: 10.1371/journal.pbio.3001761 (PMC9506623; doi:10.1371/journal.pbio.3001761)
Supplement: S2 Data — (XLSX) [file pbio.3001761.s010.xlsx]

## Sheet: Fig.2A
Time,min	Islet
0.019306	2437.18
0.038611	2414.46
0.057917	2390.04
0.077222	2388.06
0.096528	2400.83
0.115833	2477.12
0.135139	2371.06
0.154444	2443.17
0.17375	2399.14
0.193055	2373.97
0.212361	2461.8
0.231666	2379.27
0.250972	2431.43
0.270277	2420.24
0.289583	2467.78
0.308889	2456.47
0.328194	2431.5
0.3475	2424.69
0.366805	2387.84
0.386111	2365.68
0.405416	2429.54
0.424722	2416.14
0.444027	2404.39
0.463333	2401.5
0.482638	2407.7
0.501944	2369.2
0.521249	2404.17
0.540555	2441.97
0.559861	2374.03
0.579166	2395.52
0.598472	2426.42
0.617777	2383.58
0.637083	2412.15
0.656388	2421.78
0.675694	2379.6
0.694999	2384.45
0.714305	2479.88
0.73361	2402
0.752916	2451.66
0.772221	2459.38
0.791527	2458.2
0.810832	2474.89
0.830138	2444.09
0.849444	2509.78
0.868749	2447.92
0.888055	2451.23
0.90736	2362.52
0.926666	2406.38
0.945971	2502.34
0.965277	2379.16
0.984582	2243.86
1.00389	2208.97
1.02319	2290.14
1.0425	2238.5
1.0618	2303.41
1.08111	2185.39
1.10042	2243.01
1.11972	2239.9
1.13903	2220.83
1.15833	2222.22
1.17764	2273.74
1.19694	2223.44
1.21625	2244.96
1.23555	2265.27
1.25486	2239.47
1.27416	2195.61
1.29347	2219.76
1.31278	2286.32
1.33208	2238.24
1.35139	2232.71
1.37069	2310.12
1.39	2266.84
1.4093	2245.3
1.42861	2203.4
1.44792	2231.7
1.46722	2257.8
1.48653	2258.95
1.50583	2213.57
1.52514	2232.97
1.54444	2271.18
1.56375	2168.99
1.58305	2242.28
1.60236	2262.59
1.62166	2192.39
1.64097	2274.01
1.66028	2290.34
1.67958	2317.08
1.69889	2284.47
1.71819	2285.76
1.7375	2289.82
1.7568	2314.94
1.77611	2256.72
1.79541	2240.26
1.81472	2306.82
1.83403	2348.61
1.85333	2305.96
1.87264	2313.08
1.89194	2308.67
1.91125	2316.48
1.93055	2346.48
1.94986	2262.32
1.96917	2324.46
1.98847	2368.63
2.00778	2333.64
2.02708	2284.6
2.04639	2365.69
2.06569	2312.76
2.085	2362.2
2.1043	2326.7
2.12361	2404.21
2.14291	2325.31
2.16222	2353.93
2.18153	2367.29
2.20083	2358.93
2.22014	2330.51
2.23944	2386.8
2.25875	2397.05
2.27805	2353.66
2.29736	2388.53
2.31666	2343.18
2.33597	2358.98
2.35527	2419.55
2.37458	2390.15
2.39389	2416.18
2.41319	2417.78
2.4325	2408.89
2.4518	2415.28
2.47111	2428.89
2.49041	2440.8
2.50972	2406.24
2.52902	2408.92
2.54833	2373.09
2.56764	2468.68
2.58694	2443.64
2.60625	2454.5
2.62555	2492.21
2.64486	2449.72
2.66416	2393.39
2.68347	2433.5
2.70277	2481.8
2.72208	2461.53
2.74139	2430.81
2.76069	2460.61
2.78	2473.53
2.7993	2480.15
2.81861	2439.74
2.83791	2371.08
2.85722	2458.38
2.87652	2509.51
2.89583	2471.01
2.91514	2496.42
2.93444	2517.08
2.95375	2525.47
2.97305	2493.84
2.99236	2540.28
3.01166	2585.29
3.03097	2542.08
3.05028	2460.33
3.06958	2513.63
3.08889	2511.39
3.10819	2517.11
3.1275	2560.47
3.1468	2580.21
3.16611	2569.48
3.18541	2498.72
3.20472	2443.38
3.22402	2537.61
3.24333	2507.93
3.26263	2560.49
3.28194	2545.76
3.30125	2534.07
3.32055	2511.72
3.33986	2587.53
3.35916	2518.64
3.37847	2519.05
3.39777	2549.22
3.41708	2474.66
3.43639	2480.82
3.45569	2575.15
3.475	2537.64
3.4943	2533.21
3.51361	2557.89
3.53291	2510.94
3.55222	2451.06
3.57152	2482.79
3.59083	2509.07
3.61014	2530.18
3.62944	2497.79
3.64875	2482.23
3.66805	2535.41
3.68736	2531.62
3.70666	2511.1
3.72597	2524.58
3.74527	2557.04
3.76458	2613.01
3.78389	2479.14
3.80319	2507.55
3.8225	2524.07
3.8418	2551.16
3.86111	2537.03
3.88041	2509.51
3.89972	2505.2
3.91902	2490.56
3.93833	2560.55
3.95763	2522.67
3.97694	2575.49
3.99625	2560.84
4.01555	2529.77
4.03486	2568.01
4.05416	2555.68
4.07347	2497.53
4.09277	2502.25
4.11208	2506.08
4.13138	2545.37
4.15069	2561.76
4.17	2508.11
4.1893	2467.41
4.20861	2522.1
4.22791	2532.41
4.24722	2578.27
4.26652	2516.4
4.28583	2491.5
4.30513	2508.23
4.32444	2489.54
4.34375	2530.68
4.36305	2533.02
4.38236	2512.88
4.40166	2489.71
4.42097	2547.25
4.44027	2581.01
4.45958	2571.16
4.47888	2585.99
4.49819	2514.88
4.5175	2516.27
4.5368	2539.36
4.55611	2535.18
4.57541	2499.78
4.59472	2589.41
4.61402	2588.89
4.63333	2535.25
4.65263	2515.72
4.67194	2529.91
4.69125	2541.85
4.71055	2560.37
4.72986	2571.31
4.74916	2559.61
4.76847	2548.39
4.78777	2552.98
4.80708	2542.78
4.82638	2503.5
4.84569	2565.27
4.865	2561.21
4.8843	2558.91
4.90361	2587.83
4.92291	2533.51
4.94222	2563.11
4.96152	2491.3
4.98083	2497.07
5.00013	2515.45
5.01944	2542.63
5.03874	2514.36
5.05805	2488.66
5.07736	2504.68
5.09666	2579.69
5.11597	2567.33
5.13527	2519.55
5.15458	2487.33
5.17388	2508.46
5.19319	2507.68
5.21249	2538.04
5.2318	2483.98
5.25111	2546.32
5.27041	2464.94
5.28972	2546.72
5.30902	2519.41
5.32833	2516.22
5.34763	2457.49
5.36694	2625.18
5.38624	2486.16
5.40555	2517.41
5.42485	2503.93
5.44416	2508.15
5.46347	2495.53
5.48277	2495.74
5.50208	2433.07
5.52138	2440.97
5.54069	2481.08
5.55999	2507.47
5.5793	2522.12
5.59861	2474.53
5.61791	2512.16
5.63722	2478.74
5.65652	2483.52
5.67583	2427.43
5.69513	2533.78
5.71444	2494.51
5.73374	2573.89
5.75305	2524.78
5.77236	2470.76
5.79166	2500.18
5.81097	2526.56
5.83027	2487.89
5.84958	2570.51
5.86888	2539.74
5.88819	2484.39
5.90749	2557.31
5.9268	2534.99
5.94611	2514.3
5.96541	2520.22
5.98472	2528.99
6.00402	2567.76
6.02333	2549.82
6.04263	2525.33
6.06194	2506.97
6.08124	2462.57
6.10055	2462.8
6.11986	2504.76
6.13916	2581.81
6.15847	2511.37
6.17777	2465.55
6.19708	2492.16
6.21638	2525.79
6.23569	2525.37
6.25499	2531.9
6.2743	2471.29
6.2936	2479.23
6.31291	2455.65
6.33222	2426.11
6.35152	2462.85
6.37083	2512.46
6.39013	2451.04
6.40944	2504.55
6.42874	2565.48
6.44805	2552.2
6.46735	2613.48
6.48666	2887.82
6.50596	4377.53
6.52527	4505.62
6.54458	5096.62
6.56388	5384.35
6.58319	4587.77
6.60249	5403.05
6.6218	5865.02
6.6411	5309.16
6.66041	5937.93
6.67971	5721.77
6.69902	5499.88
6.71833	5949.28
6.73763	6009.17
6.75694	6363.3
6.77624	5882.5
6.79555	6445.96
6.81485	6715.94
6.83416	6249.58
6.85346	5919.87
6.87277	7142.46
6.89208	7187.07
6.91138	7067.7
6.93069	7664.52
6.94999	6923.77
6.9693	7890.74
6.9886	7970.87
7.00791	7896.45
7.02721	7925.65
7.04652	7728
7.06583	7974.48
7.08513	7882.02
7.10444	8054.05
7.12374	8088.4
7.14305	7954.84
7.16235	8387.99
7.18166	8729.58
7.20097	8680.97
7.22027	8677.18
7.23958	8518.98
7.25888	8508.33
7.27819	8677.06
7.29749	8534.82
7.3168	9036.62
7.3361	9154.14
7.35541	8651.29
7.37471	9033.07
7.39402	8714.33
7.41333	9057.79
7.43263	9225.14
7.45194	8980.04
7.47124	9247.2
7.49055	9756.32
7.50985	9671.21
7.52916	9747.95
7.54846	9783.19
7.56777	9983.45
7.58707	10178.4
7.60638	10139.5
7.62569	10256.5
7.64499	10131.9
7.6643	9956.5
7.6836	9908.3
7.70291	9737.68
7.72221	10237.5
7.74152	10120.2
7.76082	9842.42
7.78013	10231.6
7.79944	9802.03
7.81874	10193.3
7.83805	9995.51
7.85735	9837.3
7.87666	10152.2
7.89596	10236.9
7.91527	10156.4
7.93457	10394
7.95388	10376.5
7.97319	10078.8
7.99249	10355
8.0118	10270.5
8.0311	10205.9
8.05041	10146.5
8.06971	10384.7
8.08902	10450.1
8.10833	10370.6
8.12763	10135.1
8.14694	10610.8
8.16624	10505.9
8.18555	10301.6
8.20485	10763.6
8.22416	10333
8.24346	10203.8
8.26277	10532.7
8.28208	10255.3
8.30138	10268.1
8.32069	10164.8
8.33999	10286.4
8.3593	10620.3
8.3786	10085.6
8.39791	10213.7
8.41721	10101.2
8.43652	10002.4
8.45582	10117
8.47513	10079
8.49444	10355.6
8.51374	10311.4
8.53305	10128.4
8.55235	10100.5
8.57166	9979.22
8.59096	9786.79
8.61027	9835.28
8.62957	9826.93
8.64888	9650.33
8.66818	9617.48
8.68749	9681.66
8.7068	9585.38
8.7261	9638.81
8.74541	9585.78
8.76471	9386.73
8.78402	9304.48
8.80332	9640.79
8.82263	9812.67
8.84193	9790.83
8.86124	9690.84
8.88055	9428.42
8.89985	9342.52
8.91916	9403.46
8.93846	9652.24
8.95777	9228.29
8.97707	9318.82
8.99638	9492.54
9.01568	9816.23
9.03499	9112.42
9.0543	9510.6
9.0736	9635.91
9.09291	9510.17
9.11221	9304.7
9.13152	8995.12
9.15082	9408.38
9.17013	9384.9
9.18943	9229.37
9.20874	9254.35
9.22805	8734.83
9.24735	8975.74
9.26666	9099.27
9.28596	8671.89
9.30527	8692.66
9.32457	8917.19
9.34388	9144.08
9.36318	9159.35
9.38249	8820.1
9.4018	8830.67
9.4211	8887.12
9.44041	9239.55
9.45971	8963
9.47902	8997.64
9.49832	8675.82
9.51763	8787.22
9.53693	8452.42
9.55624	8527.72
9.57554	8806.95
9.59485	8589.01
9.61416	8676.96
9.63346	8263.13
9.65277	8522.87
9.67207	8570.12
9.69138	8570.58
9.71068	8720.32
9.72999	8285.31
9.7493	8545.24
9.7686	8460.82
9.78791	7996.39
9.80721	8541.68
9.82652	8530.66
9.84582	8674.62
9.86513	8213.9
9.88443	8273.58
9.90374	8178.14
9.92305	8045.22
9.94235	8038
9.96166	8108.11
9.98096	8332.53
10.0003	8468.51
10.0196	7930.98
10.0389	8369.5
10.0582	7905.02
10.0775	8264.03
10.0968	8235.75
10.1161	8412.01
10.1354	8032.4
10.1547	8258.33
10.174	8057.03
10.1933	8319.53
10.2126	7689.45
10.2319	7947.82
10.2512	8383.26
10.2705	7667.72
10.2898	8075.66
10.3092	7723.17
10.3285	7757.48
10.3478	8001.34
10.3671	7557.64
10.3864	7575.38
10.4057	7496.04
10.425	7349.28
10.4443	7950.28
10.4636	7883.92
10.4829	8132.05
10.5022	7696.27
10.5215	7436.97
10.5408	7907.41
10.5601	7965.67
10.5794	7874.11
10.5987	7889.12
10.618	7609.59
10.6373	7409.86
10.6567	8082.84
10.676	8221.96
10.6953	7781.91
10.7146	7638.38
10.7339	8368.83
10.7532	8025.2
10.7725	7847.17
10.7918	7960.82
10.8111	8089.41
10.8304	7744.57
10.8497	7644.12
10.869	8195.71
10.8883	7716.5
10.9076	7915.43
10.9269	8052.08
10.9462	7678.04
10.9655	8280.37
10.9848	7756.34
11.0042	8007.71
11.0235	7893.17
11.0428	7727.67
11.0621	8207.85
11.0814	7813.26
11.1007	7995.55
11.12	7757.03
11.1393	8110.25
11.1586	7618.6
11.1779	7849.51
11.1972	7900.59
11.2165	8123.25
11.2358	7907.75
11.2551	8128.48
11.2744	8014.19
11.2937	7751.67
11.313	7972.67
11.3323	7884.16
11.3516	7929.41
11.371	7744.33
11.3903	8146.45
11.4096	8108.11
11.4289	7821.48
11.4482	8461.6
11.4675	7778.37
11.4868	8114.62
11.5061	8159.39
11.5254	7825.26
11.5447	8076.12
11.564	7985.49
11.5833	7872.58
11.6026	8166.81
11.6219	7889.19
11.6412	7815.03
11.6605	8199.32
11.6799	8044.5
11.6991	7879.94
11.7185	8187.99
11.7378	8043.54
11.7571	7750.22
11.7764	7992.2
11.7957	8217.3
11.815	7958.83
11.8343	7866.93
11.8536	8038.75
11.8729	8173.33
11.8922	8150.9
11.9115	8063.91
11.9308	7951.77
11.9501	8376
11.9694	8088.45
11.9887	8103.02
12.008	8029.39
12.0274	7760.18
12.0466	8342.22
12.066	8048.22
12.0853	8063.56
12.1046	7730.59
12.1239	7630.69
12.1432	7943.4
12.1625	7851.47
12.1818	8185.85
12.2011	8349.48
12.2204	8173.95
12.2397	8331.28
12.259	8423.07
12.2783	8363.47
12.2976	7919.59
12.3169	7950.48
12.3362	7926.97
12.3555	7915.7
12.3749	8011.1
12.3941	8128.55
12.4135	8140.6
12.4328	8189.93
12.4521	8343.26
12.4714	8018.47
12.4907	8138.29
12.51	8217.83
12.5293	8173.73
12.5486	8088.25
12.5679	8165.7
12.5872	8392.49
12.6065	8352.49
12.6258	8103.58
12.6451	8687.06
12.6644	8095.43
12.6837	8373.5
12.703	8337.06
12.7224	8296.4
12.7416	8249.38
12.761	8005.37
12.7803	8023.79
12.7996	8025.46
12.8189	7939.54
12.8382	7899.83
12.8575	7958.18
12.8768	7938.35
12.8961	8381.41
12.9154	8000.71
12.9347	8352.59
12.954	8174.4
12.9733	8232.77
12.9926	8470.24
13.0119	7904.78
13.0312	7949.05
13.0505	7785.81
13.0699	7971.59
13.0892	8239.56
13.1085	8116.26
13.1278	8082.35
13.1471	8079.34
13.1664	8117.42
13.1857	7952.76
13.205	8087.31
13.2243	8272.95
13.2436	8227.74
13.2629	8058.15
13.2822	8286.86
13.3015	8075.39
13.3208	7987.47
13.3401	7999.97
13.3594	8080.19
13.3787	8058.76
13.398	8124.6
13.4174	8146.85
13.4367	8224.88
13.456	7956.96
13.4753	8351.56
13.4946	8320.6
13.5139	8057.45
13.5332	8457.39
13.5525	8205.98
13.5718	8238.42
13.5911	8061.11
13.6104	8199.65
13.6297	8109.75
13.649	8044.59
13.6683	8271.32
13.6876	8279.02
13.7069	8492.89
13.7262	8045.56
13.7455	8200.7
13.7648	8565.5
13.7842	8440.07
13.8035	8154.25
13.8228	8241.06
13.8421	8408.25
13.8614	8556.46
13.8807	8557.94
13.9	8245.58
13.9193	8350.96
13.9386	8470.83
13.9579	8449.75
13.9772	8375.71
13.9965	8337.98
14.0158	8206.06
14.0351	8393.85
14.0544	8346.61
14.0737	8384.28
14.093	8224.8
14.1123	7961.24
14.1317	8181.86
14.151	8167.82
14.1703	8151.43
14.1896	7931.53
14.2089	8218.01
14.2282	8214.95
14.2475	8012.83
14.2668	8315.71
14.2861	8182.56
14.3054	8108.56
14.3247	7903.34
14.344	8038.41
14.3633	8490.77
14.3826	7906.97
14.4019	8221.91
14.4212	8198.16
14.4405	8502.85
14.4598	8030.38
14.4792	8436.77
14.4985	8122.25
14.5178	8045.5
14.5371	8282.23
14.5564	8323.8
14.5757	8244.5
14.595	8295.86
14.6143	8211.31
14.6336	8250.73
14.6529	8328.16
14.6722	8191.56
14.6915	8245.08
14.7108	7931.03
14.7301	7745.97
14.7494	7730.36
14.7687	7992.73
14.788	7985.69
14.8073	8044.31
14.8267	8174.62
14.846	7833.89
14.8653	7645.51
14.8846	8105.88
14.9039	8005
14.9232	7851.98
14.9425	7877.03
14.9618	7963.18
14.9811	7622.95
15.0004	7909.8
15.0197	8028.25
15.039	8107.87
15.0583	7739.29
15.0776	7726.77
15.0969	7763.88
15.1162	7808.36
15.1355	8292.4
15.1548	8039.12
15.1741	7685.87
15.1935	8015.66
15.2128	7929.89
15.2321	7586.85
15.2514	7468.49
15.2707	7606.22
15.29	7796.98
15.3093	7719.16
15.3286	7763.76
15.3479	7462.77
15.3672	7518.3
15.3865	7554.65
15.4058	7639.43
15.4251	7361.16
15.4444	7552.56
15.4637	7319.82
15.483	7499.22
15.5023	7449.4
15.5216	7312.71
15.541	7412.08
15.5603	7198.44
15.5796	7433.4
15.5989	7488.73
15.6182	7851.09
15.6375	7840.37
15.6568	7658.69
15.6761	7749.87
15.6954	7468.59
15.7147	7544.69
15.734	7678.21
15.7533	7343.15
15.7726	7490.48
15.7919	7662.42
15.8112	7364.08
15.8305	7412.44
15.8498	7634.04
15.8691	7335.07
15.8885	7264.29
15.9078	7165.2
15.9271	7403.51
15.9464	7517.34
15.9657	7455.63
15.985	7912.79
16.0043	7248.12
16.0236	7393.51
16.0429	7550.56
16.0622	7354.46
16.0815	7614.86
16.1008	7589.47
16.1201	7138.72
16.1394	8031.51
16.1587	8041.67
16.178	7352.19
16.1973	7515.64
16.2167	8007.1
16.236	7265.01
16.2553	7507.79
16.2746	7445.74
16.2939	7369.21
16.3132	7655.35
16.3325	7715.22
16.3518	7480.27
16.3711	8194.19
16.3904	7767.51
16.4097	7291.12
16.429	7436.66
16.4483	7256.24
16.4676	7395.66
16.4869	7070.97
16.5062	7511.01
16.5255	7893.55
16.5448	7161.66
16.5642	7591.97
16.5834	7341.87
16.6028	7229.63
16.6221	7757.36
16.6414	7824.02
16.6607	7726.22
16.68	7340.45
16.6993	7351.22
16.7186	7156.15
16.7379	7613.16
16.7572	7665.84
16.7765	7439.27
16.7958	7724.09
16.8151	7408.17
16.8344	7533.27
16.8537	7759.94
16.873	8292.05
16.8923	7522.21
16.9117	7944.85
16.9309	7330.9
16.9503	7727.79
16.9696	7759.15
16.9889	7264.61
17.0082	7173.24
17.0275	7724.5
17.0468	7803.81
17.0661	7422.93
17.0854	7592.16
17.1047	7349.92
17.124	7407.62
17.1433	7361.99
17.1626	7550.61
17.1819	7946.86
17.2012	7409.89
17.2205	7602.55
17.2398	7413.77
17.2592	7459.92
17.2784	7205.54
17.2978	7288.22
17.3171	7492.65
17.3364	7265.23
17.3557	6958.26
17.375	7246.65
17.3943	6845.01
17.4136	7294.02
17.4329	7354.68
17.4522	7212.63
17.4715	7644.17
17.4908	7639.85
17.5101	7278.48
17.5294	7750.75
17.5487	7062.49
17.568	7485.27
17.5873	7225.1
17.6066	6924.86
17.6259	7449.69
17.6453	7510.72
17.6646	7302.99
17.6839	7143.74
17.7032	7654.57
17.7225	6958.52
17.7418	7172.17
17.7611	7331.96
17.7804	6973.32
17.7997	7580.56
17.819	7440.49
17.8383	7494.1
17.8576	7221.99
17.8769	7038.47
17.8962	7504.46
17.9155	7953.45
17.9348	7403.25
17.9541	7708.29
17.9734	7540.12
17.9928	6926.41
18.0121	7335.07
18.0314	6977.32
18.0507	7029.8
18.07	7243.79
18.0893	7118.61
18.1086	7510.81
18.1279	7025.7
18.1472	7613.95
18.1665	7664.6
18.1858	7688.55
18.2051	7463.25
18.2244	7125.41
18.2437	8075.85
18.263	7278.35
18.2823	6972.28
18.3016	7912.37
18.3209	7414.95
18.3403	7828.97
18.3596	7469.41
18.3789	7371.77
18.3982	7121.44
18.4175	7516.52
18.4368	7290.7
18.4561	7437.1
18.4754	7077.27
18.4947	7744.69
18.514	7515.18
18.5333	7243.36
18.5526	7773.76
18.5719	7414.47
18.5912	6989.8
18.6105	7332.03
18.6298	7655.16
18.6491	7637.81
18.6684	8337.44
18.6878	7447.71
18.7071	7187.49
18.7264	6794.47
18.7457	6750.95
18.765	7296.06
18.7843	7416.99
18.8036	7195.1
18.8229	6723.1
18.8422	6829.95
18.8615	6679.99
18.8808	6702.77
18.9001	6656.34
18.9194	7019.13
18.9387	7087.96
18.958	6838.87
18.9773	7204.32
18.9966	6764.39
19.016	6665.52
19.0353	6617.48
19.0546	6632.55
19.0739	6769.46
19.0932	6772.02
19.1125	6604.15
19.1318	6769.34
19.1511	7624.1
19.1704	6720.69
19.1897	6811.99
19.209	7399.23
19.2283	6826.2
19.2476	6547.87
19.2669	7088.95
19.2862	7269.95
19.3055	6875.84
19.3248	7401.6
19.3441	7107.64
19.3635	6881.78
19.3828	6843.63
19.4021	6793.24
19.4214	6604.6
19.4407	7168.98
19.46	6781.83
19.4793	7133.26
19.4986	6758.59
19.5179	7294.86
19.5372	6753.53
19.5565	7263.71
19.5758	7310.09
19.5951	7120.97
19.6144	7025.71
19.6337	6683.57
19.653	6845.23
19.6723	6458.89
19.6916	7738.03
19.711	6517.57
19.7303	7406.6
19.7496	7046.71
19.7689	6904.18
19.7882	6546.11
19.8075	6637.61
19.8268	6586.8
19.8461	6698.46
19.8654	7413.09
19.8847	6716.56
19.904	6750.09
19.9233	6970.63
19.9426	7256.95
19.9619	7298.06
19.9812	7812.01
20.0005	7165.05
20.0198	6922.11
20.0391	6754.97
20.0585	7728.13
20.0778	7450.86
20.0971	7246.59
20.1164	6924.09
20.1357	7832.13
20.155	7250.82
20.1743	7915.22
20.1936	7652.17
20.2129	7957.85
20.2322	7423.51
20.2515	8270.35
20.2708	8089.86
20.2901	8469.09
20.3094	8149.74
20.3287	7667.49
20.348	7649.81
20.3673	7293.71
20.3866	7101.27
20.406	7362.73
20.4253	8255.24
20.4446	7825.14
20.4639	7199.37
20.4832	8117.91
20.5025	8003.96
20.5218	8141.77
20.5411	7286.95
20.5604	7244.78
20.5797	7106.5
20.599	7124.01
20.6183	7249.73
20.6376	7212.69
20.6569	7126.47
20.6762	6958.5
20.6955	7079.55
20.7148	7309.84
20.7341	7959.09
20.7535	8101.52
20.7728	8328.07
20.7921	8003.16
20.8114	7306.66
20.8307	8127.08
20.85	7395.48
20.8693	7356.56
20.8886	7543.22
20.9079	7851.34
20.9272	7696.38
20.9465	7410.35
20.9658	7454.44
20.9851	7746.83
21.0044	7940.22
21.0237	7993.86
21.043	7438.07
21.0623	7642.73
21.0816	7566.43
21.101	8036.45
21.1203	7515.14
21.1396	7667.09
21.1589	7889.2
21.1782	7576.24
21.1975	7567.4
21.2168	7587.33
21.2361	7505.73
21.2554	7378.91
21.2747	7189.13
21.294	7289.1
21.3133	7286.35
21.3326	8398.22
21.3519	8451.08
21.3712	7714.53
21.3905	7560.13
21.4098	7354.93
21.4291	8032.08
21.4485	7520.12
21.4678	7565.53
21.4871	7165.51
21.5064	6867.79
21.5257	6944.56
21.545	7041.2
21.5643	7210.42
21.5836	8398.01
21.6029	8547.96
21.6222	7364.82
21.6415	8008.2
21.6608	7456.31
21.6801	7792.3
21.6994	8256.39
21.7187	8140.01
21.738	7878.55
21.7573	7663.84
21.7766	7393.4
21.796	7446.33
21.8152	7467.2
21.8346	7938.29
21.8539	7137.69
21.8732	7702.83
21.8925	7578.85
21.9118	7508.91
21.9311	7723.64
21.9504	7300.94
21.9697	7776.24
21.989	7273.56
22.0083	7230.05
22.0276	7444.02
22.0469	6958.07
22.0662	7036.42
22.0855	7907.92
22.1048	7567.18
22.1241	7255.45
22.1435	7296.8
22.1627	8329.84
22.1821	7678.82
22.2014	7021.19
22.2207	6890.82
22.24	6842.21
22.2593	8001.98
22.2786	7129.74
22.2979	7038.7
22.3172	7348.23
22.3365	7219.73
22.3558	6921.75
22.3751	6773.83
22.3944	6908.26
22.4137	7095.31
22.433	6876.5
22.4523	6759.94
22.4716	7324.96
22.491	6761.09
22.5102	6819.61
22.5296	6614.97
22.5489	7419.28
22.5682	7143.62
22.5875	7555.53
22.6068	7474.32
22.6261	7428.16
22.6454	6654.68
22.6647	6608.78
22.684	6527.56
22.7033	6877.48
22.7226	6467.48
22.7419	6347.02
22.7612	6560.02
22.7805	6353.45
22.7998	6499.33
22.8191	6124.3
22.8385	6002.21
22.8577	6117.93
22.8771	5788.54
22.8964	5748.65
22.9157	5672.73
22.935	5509.57
22.9543	5484.23
22.9736	5266.44
22.9929	4998.77
23.0122	5039.82
23.0315	5034.13
23.0508	4875.12
23.0701	4734.8
23.0894	4759.35
23.1087	4681.01
23.128	4655.66
23.1473	4612.65
23.1666	4682.57
23.1859	4686.36
23.2052	4677.95
23.2246	4605.86
23.2439	4476.19
23.2632	4507.27
23.2825	4502.48
23.3018	4352.8
23.3211	4369.26
23.3404	4223.6
23.3597	4231.76
23.379	4231.12
23.3983	4230.04
23.4176	4098.17
23.4369	4148.13
23.4562	4113.23
23.4755	4078.32
23.4948	4145.21
23.5141	3998.85
23.5334	4041.78
23.5527	4006.88
23.5721	4010.93
23.5914	4059.42
23.6107	4083
23.63	4029.02
23.6493	4015.45
23.6686	3894.14
23.6879	4008.59
23.7072	4002.15
23.7265	3912.01
23.7458	3819.24
23.7651	3971.88
23.7844	3851.18
23.8037	3756.04
23.823	3721.85
23.8423	3721.75
23.8616	3670.88
23.8809	3727.55
23.9002	3727.39
23.9196	3651.63
23.9389	3692.19
23.9582	3649.95
23.9775	3616.64
23.9968	3801.98
24.0161	3845.2
24.0354	3903.2
24.0547	3775.51
24.074	3719.78
24.0933	3616.93
24.1126	3660.6
24.1319	3693.8
24.1512	3533.68
24.1705	3690.51
24.1898	3739.79
24.2091	3684.73
24.2284	3750.16
24.2477	3691.65
24.2671	3652.82
24.2864	3643.62
24.3057	3659.37
24.325	3677.71
24.3443	3611.22
24.3636	3522.53
24.3829	3646.13
24.4022	3425.03
24.4215	3554.87
24.4408	3510.1
24.4601	3588.85
24.4794	3538.03
24.4987	3482.41
24.518	3501.61
24.5373	3605.16
24.5566	3602.64
24.5759	3556.04
24.5953	3537.51
24.6146	3508.46
24.6339	3548.14
24.6532	3449.85
24.6725	3459.26
24.6918	3495.58
24.7111	3513.36
24.7304	3566.83
24.7497	3525.5
24.769	3551.43
24.7883	3580.35
24.8076	3661.06
24.8269	3562.62
24.8462	3574.9
24.8655	3447.46
24.8848	3467.82
24.9041	3504.61
24.9234	3418.87
24.9428	3414.97
24.9621	3411.49
24.9814	3421.88
25.0007	3417.93
25.02	3475.28
25.0393	3516.6
25.0586	3509.54
25.0779	3538.69
25.0972	3566.73
25.1165	3499.26
25.1358	3505.53
25.1551	3353.45
25.1744	3427.88
25.1937	3398.03
25.213	3451.43
25.2323	3464.78
25.2516	3535.98
25.2709	3603.83
25.2903	3522.97
25.3096	3461.93
25.3289	3412.69
25.3482	3460.19
25.3675	3474.3
25.3868	3472.19
25.4061	3442.26
25.4254	3444.8
25.4447	3534.25
25.464	3447.75
25.4833	3526.7
25.5026	3545.38
25.5219	3690.61
25.5412	3528.28
25.5605	3529.88
25.5798	3611.97
25.5991	3594.1
25.6184	3678.23
25.6378	5020.91
25.6571	4934.29
25.6764	4993.66
25.6957	5591.15
25.715	5158.39
25.7343	5415.3
25.7536	5499.48
25.7729	5626.49
25.7922	6069.6
25.8115	5807.31
25.8308	6253.32
25.8501	6776.56
25.8694	6332.72
25.8887	6894.19
25.908	6829.57
25.9273	7069
25.9466	7378.96
25.9659	7460.63
25.9853	7248.89
26.0046	7465.92
26.0239	7827.83
26.0432	7997.02
26.0625	7976.27
26.0818	8305.15
26.1011	8680.83
26.1204	8622.57
26.1397	8562.78
26.159	8538.36
26.1783	8400.55
26.1976	8722.4
26.2169	9049.14
26.2362	9029.35
26.2555	9277.78
26.2748	9289.77
26.2941	9623.48
26.3134	9173.17
26.3328	9463.41
26.3521	9686.72
26.3714	9120.64
26.3907	9553.64
26.41	9668.53
26.4293	9892.34
26.4486	9619.81
26.4679	9752.92
26.4872	9847.68
26.5065	9645.34
26.5258	9719.34
26.5451	9617.32
26.5644	9838
26.5837	9311.49
26.603	9390.55
26.6223	9796.94
26.6416	9500.83
26.6609	9435.6
26.6803	9732.59
26.6996	9811.7
26.7189	10048.9
26.7382	9489.4
26.7575	9650.44
26.7768	9398.03
26.7961	9822.03
26.8154	9717.16
26.8347	9770.69
26.854	10314.4
26.8733	10200.4
26.8926	9762.29
26.9119	9740.65
26.9312	9663.45
26.9505	10141.9
26.9698	9909.52
26.9891	9510.66
27.0084	9943.7
27.0278	9874.81
27.047	9544.52
27.0664	10143.4
27.0857	10010
27.105	9609.37
27.1243	9373.2
27.1436	9618.22
27.1629	9795.82
27.1822	9704.97
27.2015	9557.27
27.2208	9380.45
27.2401	9529.65
27.2594	9782.22
27.2787	9640.42
27.298	9364.02
27.3173	9397.61
27.3366	9647
27.3559	9505.96
27.3753	9436.65
27.3945	9375.25
27.4139	9439.42
27.4332	9678.55
27.4525	9608
27.4718	9284.06
27.4911	9134.69
27.5104	8923.36
27.5297	9362.64
27.549	9279.58
27.5683	9136.3
27.5876	9312.08
27.6069	9117.65
27.6262	9447.81
27.6455	8839.12
27.6648	9487.12
27.6841	8974.05
27.7034	9185.03
27.7228	9228.84
27.742	9007.83
27.7614	9079.02
27.7807	9062.36
27.8	8781.74
27.8193	8638.16
27.8386	8823.61
27.8579	8861.29
27.8772	8553.35
27.8965	8708.44
27.9158	8845.94
27.9351	8979.2
27.9544	8635.79
27.9737	8616.66
27.993	8503.68
28.0123	8777
28.0316	8675.07
28.0509	8300.44
28.0703	8796.13
28.0895	8507.21
28.1089	8768.82
28.1282	8322.57
28.1475	8806.09
28.1668	8326.23
28.1861	8168.2
28.2054	8783.26
28.2247	8083.08
28.244	8180.69
28.2633	8542.05
28.2826	8036.92
28.3019	8879.64
28.3212	8231.77
28.3405	8281.65
28.3598	8409.49
28.3791	8438.97
28.3984	8524.36
28.4178	8470.63
28.437	8034.93
28.4564	8078.96
28.4757	8089.37
28.495	8116.23
28.5143	8475.87
28.5336	8408.56
28.5529	7916.8
28.5722	8596.01
28.5915	8109.3
28.6108	8099.16
28.6301	8042.13
28.6494	7831.1
28.6687	8384.1
28.688	7735.56
28.7073	8160.24
28.7266	8097.85
28.7459	7737.56
28.7653	8154.61
28.7845	8517.9
28.8039	8330.3
28.8232	7996.68
28.8425	7950.27
28.8618	7943.51
28.8811	8317.03
28.9004	8404.94
28.9197	8289.82
28.939	7860.26
28.9583	8556.42
28.9776	8190.61
28.9969	8291.26
29.0162	8403.86
29.0355	8503.4
29.0548	8077.41
29.0741	8271.47
29.0934	8580.93
29.1127	8367.47
29.132	8627.68
29.1514	8397.9
29.1707	8685.56
29.19	8328.23
29.2093	8847.28
29.2286	8341.51
29.2479	8795.78
29.2672	8219.27
29.2865	8675.75
29.3058	8220.13
29.3251	9083.63
29.3444	8239.81
29.3637	8041.71
29.383	8934.47
29.4023	8363.57
29.4216	8450.22
29.4409	8117.33
29.4602	8580.02
29.4795	7961.7
29.4989	7916.93
29.5182	8424.8
29.5375	7888.96
29.5568	8025.65
29.5761	7738.56
29.5954	7719.55
29.6147	7488.66
29.634	7740.04
29.6533	7799.06
29.6726	7862.59
29.6919	7734.57
29.7112	7817.55
29.7305	7834.22
29.7498	7378.57
29.7691	7929.6
29.7884	7670.73
29.8077	7833.95
29.827	7420.22
29.8464	7848.38
29.8657	8385.26
29.885	8296.48
29.9043	7771.81
29.9236	8041.8
29.9429	7589.81
29.9622	7199.69
29.9815	8050.41
30.0008	7700.12
30.0201	8386.96
30.0394	7970.46
30.0587	7709.77
30.078	7501.54
30.0973	7516.59
30.1166	7424.01
30.1359	7366.43
30.1552	7647.45
30.1745	7512.81
30.1939	8083.19
30.2132	7464.36
30.2325	8052.58
30.2518	7489.24
30.2711	7497.46
30.2904	7799.77
30.3097	7610.58
30.329	7399.86
30.3483	7718.88
30.3676	7552.51
30.3869	7542.12
30.4062	7451.27
30.4255	7882.94
30.4448	7197.9
30.4641	7899.69
30.4834	7949.52
30.5027	7333.57
30.5221	7523.23
30.5414	7520.06
30.5607	7748.15
30.58	7071.17
30.5993	7394.48
30.6186	7338.92
30.6379	7451.7
30.6572	7258.24
30.6765	7075.58
30.6958	7341.64
30.7151	7586.45
30.7344	7564.03
30.7537	7236.91
30.773	7002.84
30.7923	6938.14
30.8116	6834.04
30.8309	7137.67
30.8502	7120.52
30.8696	7316.71
30.8889	7079.45
30.9082	7101.11
30.9275	6811.7
30.9468	7062.48
30.9661	7482.12
30.9854	6706.38
31.0047	6957.4
31.024	6856.2
31.0433	6803.9
31.0626	8125.82
31.0819	7761.91
31.1012	6878.36
31.1205	7512.41
31.1398	8026.65
31.1591	7273.81
31.1784	7848.66
31.1977	6960.35
31.2171	7864.61
31.2364	6852.11
31.2557	7826.76
31.275	7909.47
31.2943	7122.76
31.3136	6887.76
31.3329	6927.33
31.3522	7368.37
31.3715	7009.82
31.3908	6759.36
31.4101	6652.37
31.4294	6468.06
31.4487	6277.65
31.468	6112.45
31.4873	5744.53
31.5066	5591.19
31.5259	5452.95
31.5452	5258.3
31.5646	5241.15
31.5839	5152.01
31.6032	5115.26
31.6225	5046.72
31.6418	5027.39
31.6611	4931.53
31.6804	4930.45
31.6997	4896.18
31.719	4735.36
31.7383	4730.93
31.7576	4621.81
31.7769	4644.52
31.7962	4569.73
31.8155	4561.97
31.8348	4549.02
31.8541	4509.86
31.8734	4485.51
31.8927	4507.15
31.9121	4432.46
31.9314	4430.4
31.9507	4391.02
31.97	4331.7
31.9893	4397.21
32.0086	4321.95
32.0279	4322.07
32.0472	4214.24
32.0665	4141.16
32.0858	4280.48
32.1051	4142.76
32.1244	4153.43
32.1437	4062.42
32.163	4080.99
32.1823	4140.45
32.2016	4060.54
32.2209	4077.29
32.2402	3977.72
32.2595	3987.31
32.2788	4001
32.2982	4116.78
32.3175	3958.12
32.3368	3950.3
32.3561	3964.76
32.3754	3993.03
32.3947	3869.29
32.414	3895.84
32.4333	3866.97
32.4526	3803.28
32.4719	3897.83
32.4912	3849.83
32.5105	3841.76
32.5298	3766.87
32.5491	3778.88
32.5684	3886.76
32.5877	3807.25
32.6071	3735.2
32.6264	3813.18
32.6457	3813.01
32.665	3761.68
32.6843	3777.06
32.7036	3803.01
32.7229	3764.08
32.7422	3838.21
32.7615	3790.87
32.7808	3707.05
32.8001	3660.78
32.8194	3778.46
32.8387	3783.91
32.858	3731.95
32.8773	3701.58
32.8966	3724.51
32.9159	3712.82
32.9352	3737.77
32.9545	3757.58
32.9738	3645.82
32.9932	3747.78
33.0125	3693.46
33.0318	3621.36
33.0511	3742.72
33.0704	3709.61
33.0897	3702.16
33.109	3702.38
33.1283	3752.95
33.1476	3728.59
33.1669	3614.35
33.1862	3674.91
33.2055	3662.94
33.2248	3634.17
33.2441	3596
33.2634	3699.03
33.2827	3675.25
33.3021	3612.9
33.3214	3711.38
33.3407	3570.88
33.36	3577.82
33.3793	3696.46
33.3986	3697.86
33.4179	3675.63
33.4372	3745.36
33.4565	3630.76
33.4758	3581.66
33.4951	3590.21
33.5144	3601.84
33.5337	3558.24
33.553	3477.64
33.5723	3554.81
33.5916	3563.36
33.6109	3574.8
33.6302	4529.79
33.6495	5109.99
33.6688	4477.62
33.6882	5228.34
33.7075	5096.4
33.7268	5237.33
33.7461	5526.07
33.7654	5987.27
33.7847	5439.82
33.804	5583.95
33.8233	6546.13
33.8426	5804.48
33.8619	6175.85
33.8812	6118.73
33.9005	6253.03
33.9198	6916.12
33.9391	6811.45
33.9584	7055.8
33.9777	7179.04
33.9971	7344.35
34.0164	7039.59
34.0357	7534.27
34.055	7941.07
34.0743	7240.5
34.0936	7338.16
34.1129	8008.53
34.1322	7588.69
34.1515	8012.24
34.1708	7849.8
34.1901	8389.24
34.2094	8830.11
34.2287	8329.94
34.248	8506.18
34.2673	8845.45
34.2866	8686.79
34.3059	8747.25
34.3252	9248.84
34.3445	9257.83
34.3638	9400.84
34.3832	9305.08
34.4025	9460.64
34.4218	9462.62
34.4411	9450.58
34.4604	9526.87
34.4797	9477.29
34.499	9708.79
34.5183	10148.9
34.5376	10249.8
34.5569	10145.6
34.5762	10270.7
34.5955	9790.78
34.6148	10320.8
34.6341	9973.49
34.6534	10219.5
34.6727	9881
34.6921	10358.5
34.7114	10297.8
34.7307	10014.7
34.75	10275.1
34.7693	10464.8
34.7886	10199.4
34.8079	10079.5
34.8272	10468.5
34.8465	10269.6
34.8658	10183.9
34.8851	10623.2
34.9044	10556.4
34.9237	10694.9
34.943	10640.4
34.9623	10494.4
34.9816	10153.9
35.0009	9962.9
35.0202	10305.2
35.0395	10297.5
35.0588	10397
35.0782	10314.2
35.0975	10085.7
35.1168	10150.7
35.1361	10440.5
35.1554	10451.9
35.1747	10222.8
35.194	10641.7
35.2133	10215.5
35.2326	9900.39
35.2519	10097.6
35.2712	9990.72
35.2905	10324.3
35.3098	10186.2
35.3291	9992.41
35.3484	10042.9
35.3677	9557.78
35.3871	10023.9
35.4064	10059.8
35.4257	10116.7
35.445	10315.1
35.4643	10063.9
35.4836	10233
35.5029	9841.18
35.5222	9750.94
35.5415	10282.9
35.5608	9471.48
35.5801	9917.58
35.5994	9676.84
35.6187	9650.36
35.638	9633.74
35.6573	9231.02
35.6766	9686.23
35.6959	9400.34
35.7152	10200.8
35.7345	9797.81
35.7538	9889.38
35.7732	9954.18
35.7925	9802.61
35.8118	9643.53
35.8311	9723.59
35.8504	9882.51
35.8697	9587.12
35.889	9553.3
35.9083	9355.47
35.9276	9748.33
35.9469	10330.6
35.9662	9462.72
35.9855	10185.1
36.0048	9314.53
36.0241	9247.9
36.0434	10492.9
36.0627	9574.28
36.0821	10035.8
36.1013	9245.26
36.1207	9765.19
36.14	9261.78
36.1593	9960.71
36.1786	9726.83
36.1979	9057.81
36.2172	9619.41
36.2365	9097.6
36.2558	9179.39
36.2751	9295.05
36.2944	9409.29
36.3137	9723.28
36.333	9837.92
36.3523	9549.29
36.3716	9366.54
36.3909	9537.4
36.4102	9825.75
36.4295	9781.4
36.4489	9110.65
36.4682	9292.99
36.4875	9482.25
36.5068	9363.02
36.5261	9793.93
36.5454	9847.51
36.5647	9285.7
36.584	10043.5
36.6033	9249.41
36.6226	9267.41
36.6419	9270.87
36.6612	9363.77
36.6805	9840.85
36.6998	9147.62
36.7191	9601.34
36.7384	9301.41
36.7577	10115.1
36.777	9218.28
36.7963	9666.37
36.8157	9597.07
36.835	9125.19
36.8543	9246.11
36.8736	9439.17
36.8929	9651.36
36.9122	9850.41
36.9315	9178.98
36.9508	9187.11
36.9701	9310.13
36.9894	9102.13
37.0087	9485.97
37.028	8998.72
37.0473	9268.37
37.0666	9743.89
37.0859	9100.04
37.1052	9365.9
37.1245	9400.99
37.1439	9211.9
37.1632	9044.42
37.1825	9392.89
37.2018	9213.62
37.2211	9093.1
37.2404	9119.94
37.2597	8986.17
37.279	9506.98
37.2983	9158.47
37.3176	9127.9
37.3369	9222.99
37.3562	9481.34
37.3755	8820.46
37.3948	9312.22
37.4141	9594.34
37.4334	9726.19
37.4527	8735.95
37.472	9026.15
37.4913	8964.98
37.5106	10086.3
37.53	9730.85
37.5493	9109.19
37.5686	9356.57
37.5879	8902.28
37.6072	8883.61
37.6265	9212.76
37.6458	9324.28
37.6651	9377.92
37.6844	9096.35
37.7037	8682.55
37.723	9135.76
37.7423	8560.79
37.7616	9277.88
37.7809	8857.03
37.8002	9419.7
37.8195	8971.36
37.8389	8618.05
37.8582	9294.42
37.8775	9135.38
37.8968	8794.51
37.9161	8650.57
37.9354	8760.09
37.9547	9021.34
37.974	8647.97
37.9933	8687.02
38.0126	8818.63
38.0319	9039.32
38.0512	9241.75
38.0705	8683.1
38.0898	8802.36
38.1091	8852.1
38.1284	8680.56
38.1477	8613.29
38.167	8696.49
38.1863	9149.49
38.2056	9194.67
38.225	9221.31
38.2443	9393.12
38.2636	8690.92
38.2829	9253.28
38.3022	9077.66
38.3215	9342.36
38.3408	8856.55
38.3601	8980.9
38.3794	9215.46
38.3987	9410.38
38.418	8996.4
38.4373	9770.9
38.4566	9236.23
38.4759	9106.96
38.4952	9183.04
38.5145	9149.14
38.5339	9347.5
38.5532	9597.46
38.5725	9517.51
38.5918	9973.08
[truncated: 2,102 more rows]

## Sheet: Fig.2C
		%
other		18
2nd neighbor		17
nearest neighbor		34
same cell		31

## Sheet: Fig.2D
initial	repeated	Islet
0	7	50
0	0
0	20
6.6	18.3
3.1	28.1
0	0
3.6	39.3
2.9	38.2
4.7	37.6
4.9	21.8
3.5	42.2
4.2	41.7

## Sheet: Fig.2E
initial	repeated	Islet
100	78	50
100	16
100	40.5
100	67
97	87.5
100	50
96.5	75
96	41
98.5	95
100	17

## Sheet: Fig.2F
Time,min	1st resp	Islet	1st resp Glib	Islet Glib
0.0166667	-0.00694	-0.00869	0.018334	-0.00576
0.0333333	-0.00272	-0.00661	0.02434	-0.01476
0.05	-0.00791	-0.00879	0.032276	-0.01386
0.0666667	-0.00686	-0.0086	0.057282	-0.01126
0.0833333	-0.00766	-0.00887	0.067821	0.011282
0.1	-0.00923	-0.00935	0.06588	0.018845
0.116667	-0.00861	-0.00839	0.069739	0.027804
0.133333	-0.00591	-0.0087	0.072903	0.024107
0.15	-0.0073	-0.00839	0.068359	0.017473
0.166667	-0.00797	-0.00854	0.066761	0.013996
0.183333	-0.00644	-0.00746	0.069499	0.010195
0.2	-0.01391	-0.00984	0.066285	0.012522
0.216667	-0.00725	-0.00877	0.089183	0.023233
0.233333	-0.01407	-0.00906	0.103048	0.042039
0.25	-0.00553	-0.01913	0.108583	0.049851
0.266667	-0.00539	-0.00693	0.11767	0.049069
0.283333	-0.00753	-0.00688	0.122928	0.050565
0.3	-0.0052	-0.00685	0.130868	0.053106
0.316667	-0.00477	-0.00643	0.154366	0.062572
0.333333	-0.00559	-0.00655	0.30532	0.104168
0.35	-0.007	-0.0063	0.442871	0.151929
0.366667	-0.0051	-0.00614	0.565387	0.193528
0.383333	-0.00577	-0.00588	0.673395	0.237157
0.4	-0.00656	-0.00623	0.718301	0.261644
0.416667	-0.00337	-0.00614	0.810965	0.297256
0.433333	-0.00523	-0.00584	0.88492	0.338154
0.45	-0.00413	-0.00573	0.886522	0.360212
0.466667	-0.00455	-0.00547	0.894264	0.379719
0.483333	-0.00396	-0.00513	0.914025	0.401291
0.5	-0.00499	-0.0054	0.918358	0.423991
0.516667	-0.00439	-0.00494	0.941171	0.444655
0.533333	-0.00211	-0.005	0.919455	0.462168
0.55	-0.00414	-0.00462	0.926373	0.476428
0.566667	-0.0025	-0.00449	0.927058	0.488278
0.583333	-0.00217	-0.00468	0.925468	0.501624
0.6	-0.00088	-0.00375	0.935121	0.513014
0.616667	-0.00213	-0.00363	0.944604	0.522672
0.633333	-0.00235	-0.00389	0.95035	0.537803
0.65	-0.00061	-0.00413	0.957883	0.55191
0.666667	-0.00104	-0.00402	0.965156	0.562652
0.683333	-0.00054	-0.00407	0.994185	0.583813
0.7	-0.00103	-0.00351	0.997107	0.599759
0.716667	-0.00153	-0.0034	0.996839	0.610312
0.733333	-0.00099	-0.0031	1	0.632558
0.75	-0.00205	-0.00336	0.999609	0.6527
0.766667	-0.00136	-0.00381	0.998015	0.670293
0.783333	0.000376	-0.00307	0.999415	0.695094
0.8	-0.00067	-0.00299	0.995199	0.711817
0.816667	-0.00182	-0.00276	0.980777	0.728551
0.833333	0.000309	-0.00273	0.992753	0.750539
0.85	-0.001	-0.00271	0.99852	0.778658
0.866667	-0.00031	-0.00281	0.973022	0.798927
0.883333	-0.00112	-0.0027	0.97682	0.821276
0.9	-0.00132	-0.00263	0.982206	0.843805
0.916667	-7.7e-05	-0.00263	0.983381	0.86508
0.933333	-0.00045	-0.00292	0.970282	0.873907
0.95	-0.00187	-0.00296	0.979663	0.892918
0.966667	-0.00095	-0.00271	0.987434	0.908609
0.983333	-0.00217	-0.0029	0.964037	0.917887
1	-0.00069	-0.0029	0.970044	0.92881
1.01667	6.48e-05	-0.00316	0.980073	0.937033
1.03333	-0.00129	-0.00304	0.976489	0.948245
1.05	-0.00105	-0.00254	0.96482	0.949585
1.06667	-0.00037	-0.00263	0.963016	0.956791
1.08333	-0.00095	-0.0028	0.965816	0.960072
1.1	-0.00157	-0.00254	0.961242	0.968767
1.11667	8.31e-06	-0.00264	0.955824	0.969527
1.13333	-0.00221	-0.00273	0.947677	0.967291
1.15	-0.00121	-0.00263	0.959871	0.971662
1.16667	-0.00124	-0.00249	0.957876	0.977608
1.18333	-0.00155	-0.00238	0.944292	0.976334
1.2	-0.00061	-0.00253	0.948618	0.981957
1.21667	-0.00218	-0.00243	0.93948	0.98247
1.23333	-0.00297	-0.00269	0.941688	0.987187
1.25	-0.00117	-0.00256	0.949917	0.987894
1.26667	-0.00318	-0.00256	0.932375	0.986542
1.28333	-0.00279	-0.00234	0.93396	0.990291
1.3	-0.00103	-0.00289	0.932634	0.994104
1.31667	-0.00397	-0.00289	0.92274	0.991125
1.33333	-0.0052	-0.00294	0.922711	0.991926
1.35	-0.00307	-0.00237	0.923728	0.997495
1.36667	-0.00431	-0.00281	0.912438	0.998204
1.38333	-0.00361	-0.00214	0.906518	1
1.4	-0.00242	-0.00252	0.892814	0.991635
1.41667	-0.00131	-0.00272	0.893669	0.994116
1.43333	-0.0015	-0.00203	0.899446	0.991654
1.45	-0.00233	-0.00264	0.888628	0.992722
1.46667	-0.00238	-0.00233	0.897546	0.990241
1.48333	-0.00205	-0.00216	0.889362	0.993104
1.5	-0.00113	-0.00221	0.8876	0.99178
1.51667	-0.00168	-0.00174	0.890072	0.992387
1.53333	-0.00167	-0.00232	0.891135	0.990726
1.55	-0.00106	-0.00211	0.875902	0.986437
1.56667	-0.00095	-0.00228	0.876827	0.982703
1.58333	-0.0003	-0.00198	0.87215	0.982337
1.6	-0.00088	-0.00191	0.867712	0.982645
1.61667	0.000172	-0.00188	0.850886	0.981039
1.63333	-0.00156	-0.00185	0.867052	0.981501
1.65	-0.00109	-0.00166	0.861586	0.978623
1.66667	-0.00036	-0.00155	0.855844	0.978231
1.68333	-0.00023	-0.00156	0.851652	0.976054
1.7	-0.00077	-0.00158	0.851381	0.970952
1.71667	0.000965	-0.00149	0.841547	0.969616
1.73333	-0.00018	-0.00076	0.848137	0.966942
1.75	0.000242	-0.00156	0.841894	0.96529
1.76667	0.001288	-0.00131	0.842216	0.962559
1.78333	-0.00063	-0.00171	0.839078	0.96295
1.8	-0.00107	-0.00204	0.840187	0.956865
1.81667	3.77e-05	-0.00136	0.830153	0.953775
1.83333	-0.00016	-0.00131	0.82271	0.954365
1.85	-0.00094	-0.00091	0.843787	0.951034
1.86667	0.000819	-0.00102	0.830356	0.951968
1.88333	-0.00127	-0.00115	0.823972	0.943935
1.9	-0.0017	-0.00159	0.812493	0.941739
1.91667	0.000187	-0.0012	0.806007	0.942068
1.93333	-0.00025	-0.00112	0.809494	0.938758
1.95	-0.0004	-0.00108	0.813224	0.937007
1.96667	0.000817	-0.00154	0.805595	0.940845
1.98333	-0.00028	-0.00132	0.804586	0.935185
2	0.00062	-0.00098	0.796092	0.934091
2.01667	0.000313	-0.00064	0.788384	0.932304
2.03333	0.001759	-0.00076	0.778121	0.930736
2.05	-0.00026	-0.0005	0.789783	0.927159
2.06667	0.000474	-0.00102	0.792044	0.927395
2.08333	-6.1e-05	-0.00107	0.803419	0.927543
2.1	0.001319	-0.00057	0.777887	0.888818
2.11667	0.000696	-0.00021	0.770819	0.92103
2.13333	0.001124	-0.00024	0.718974	0.894332
2.15	0.00172	-0.00028	0.665057	0.902165
2.16667	0.002146	-0.00052	0.748053	0.90739
2.18333	-0.00057	-0.0007	0.750648	0.907202
2.2	-0.00022	-0.00018	0.739409	0.904742
2.21667	-0.00017	-0.00094	0.737593	0.900564
2.23333	0.000432	-0.00049	0.735102	0.898773
2.25	0.002024	-0.00071	0.734648	0.894952
2.26667	0.002032	0.000218	0.734772	0.892163
2.28333	0.00151	-0.00032	0.725927	0.891346
2.3	0.000894	-0.00078	0.714839	0.888128
2.31667	0.002372	-0.00063	0.714461	0.88369
2.33333	-0.00077	-0.00048	0.724575	0.885204
2.35	0.000845	0.000274	0.725438	0.882226
2.36667	-0.00243	-0.00043	0.718705	0.883476
2.38333	-0.00193	-0.00062	0.716107	0.877677
2.4	0.000433	-0.00045	0.715906	0.876155
2.41667	-0.00105	-0.00051	0.7252	0.876404
2.43333	0.001643	0.00041	0.717799	0.871384
2.45	0.001456	0.000392	0.712993	0.868888
2.46667	0.001894	0.000375	0.71011	0.863296
2.48333	-0.00074	5.61e-05	0.716343	0.864671
2.5	0.002655	0.000405	0.713559	0.864026
2.51667	0.000669	-0.00027	0.717487	0.863551
2.53333	0.001799	0.000227	0.705391	0.858605
2.55	0.000436	-8e-05	0.718515	0.85426
2.56667	-0.00073	-0.00015	0.704553	0.85264
2.58333	0.001251	0.000563	0.707841	0.850286
2.6	0.002382	0.000129	0.718931	0.853029
2.61667	-0.00055	0.0002	0.70779	0.848537
2.63333	-0.00071	-0.00025	0.70014	0.84383
2.65	0.001078	0.000519	0.696525	0.841329
2.66667	0.001004	0.00017	0.702149	0.840445
2.68333	0.000419	0.000339	0.710209	0.839408
2.7	0.001464	0.000132	0.697636	0.833876
2.71667	0.00059	0.000781	0.693384	0.833856
2.73333	0.001529	-3.9e-05	0.702729	0.832799
2.75	0.002036	3.26e-05	0.706989	0.827804
2.76667	4.54e-05	-0.00024	0.698257	0.826076
2.78333	0.000754	6.26e-05	0.687873	0.824672
2.8	0.001529	0.000557	0.694236	0.822007
2.81667	0.001838	0.00033	0.696449	0.820664
2.83333	0.001636	0.000322	0.695398	0.819295
2.85	0.000892	0.000456	0.689634	0.816883
2.86667	0.001454	0	0.689051	0.809387
2.88333	0.003122	0.000456	0.700015	0.808702
2.9	0.001859	0.000235	0.700031	0.809209
2.91667	0.003115	6.92e-05	0.691091	0.807095
2.93333	0.001042	6.79e-05	0.691576	0.804641
2.95	0.003911	0.000469	0.686972	0.80089
2.96667	0.004047	0.000551	0.687494	0.797403
2.98333	0	0.000743	0.682806	0.794408
3	0.002718	0.000557	0.682924	0.792638
3.01667	0.000948	0.000399	0.692625	0.790147
3.03333	0.002046	0.000441	0.699804	0.789368
3.05	0.001975	0.00065	0.69072	0.786405
3.06667	0.00177	0.00044	0.682239	0.78548
3.08333	0.0016	0.000197	0.692016	0.77931
3.1	0.001992	6.26e-05	0.674357	0.778007
3.11667	0.002622	0.0011	0.683254	0.779402
3.13333	0.000718	0.000138	0.679969	0.77478
3.15	0.001391	0.000813	0.685278	0.771986
3.16667	0.001437	0.000657	0.675089	0.768788
3.18333	0.002027	0.000287	0.669552	0.771029
3.2	0.001872	0.000578	0.681117	0.768464
3.21667	0.001457	0.000718	0.6887	0.765096
3.23333	0.000952	0.000371	0.689334	0.758166
3.25	0.002484	0.000466	0.68539	0.757673
3.26667	0.005011	0.000868	0.682362	0.75699
3.28333	0.004072	0.00056	0.689334	0.753062
3.3	0.002372	0.001591	0.683196	0.746928
3.31667	0.003081	0.001415	0.686258	0.745353
3.33333	0.003555	0.001232	0.689901	0.745872
3.35	0.002299	0.001202	0.686761	0.740864
3.36667	0.002776	0.001308	0.688462	0.740104
3.38333	0.002727	0.000955	0.687432	0.739299
3.4	0.003688	0.000884	0.697373	0.735334
3.41667	0.003029	0.001344	0.697708	0.734274
3.43333	0.004247	0.001075	0.697379	0.731143
3.45	0.002869	0.000479	0.696717	0.729924
3.46667	0.001671	0.001253	0.687471	0.725598
3.48333	0.002026	0.001203	0.702942	0.725139
3.5	0.002378	0.001073	0.696853	0.724076
3.51667	0.00239	0.001303	0.691766	0.719335
3.53333	0.00358	0.001432	0.693181	0.715618
3.55	0.00257	0.00135	0.691791	0.712939
3.56667	0.002476	0.000568	0.699607	0.709895
3.58333	0.003073	0.001034	0.700001	0.707681
3.6	0.003881	0.001562	0.696018	0.706986
3.61667	0.004177	0.001227	0.694907	0.699884
3.63333	0.004607	0.001326	0.695628	0.700268
3.65	0.004841	0.001667	0.700917	0.694267
3.66667	0.004432	0.00133	0.699159	0.693463
3.68333	0.002428	0.001536	0.694456	0.688804
3.7	0.00412	0.001659	0.696798	0.686205
3.71667	0.004404	0.001376	0.694422	0.683949
3.73333	0.00386	0.001437	0.687121	0.681983
3.75	0.003849	0.001983	0.688621	0.680908
3.76667	0.004284	0.001603	0.681853	0.678783
3.78333	0.002457	0.001895	0.685627	0.678297
3.8	0.004079	0.00201	0.682953	0.67521
3.81667	0.005665	0.002127	0.678763	0.671367
3.83333	0.006814	0.002877	0.67065	0.664293
3.85	0.004306	0.002494	0.683854	0.665272
3.86667	0.005172	0.002254	0.67807	0.662673
3.88333	0.003975	0.002556	0.678084	0.658292
3.9	0.00366	0.001515	0.674698	0.65589
3.91667	0.007499	0.002297	0.677645	0.649759
3.93333	0.00461	0.002143	0.666587	0.648167
3.95	0.003929	0.002663	0.6694	0.647126
3.96667	0.005484	0.002262	0.686982	0.65371
3.98333	0.005875	0.002519	0.678254	0.647874
4	0.006762	0.002345	0.682525	0.644885
4.01667	0.005473	0.003025	0.674905	0.643765
4.03333	0.009179	0.002473	0.674205	0.643957
4.05	0.008395	0.003052	0.680192	0.638826
4.06667	0.004767	0.002918	0.678247	0.638316
4.08333	0.006678	0.003425	0.681019	0.636787
4.1	0.009218	0.003195	0.675418	0.630815
4.11667	0.011915	0.004024	0.659813	0.628728
4.13333	0.010948	0.004239	0.678383	0.631416
4.15	0.013348	0.003959	0.673499	0.6317
4.16667	0.013841	0.004943	0.675121	0.626071
4.18333	0.017518	0.004855	0.672534	0.618783
4.2	0.028239	0.007577	0.668414	0.621582
4.21667	0.151384	0.02402	0.675065	0.617997
4.23333	0.373274	0.068337	0.683454	0.618644
4.25	0.531566	0.109347	0.68677	0.612765
4.26667	0.600322	0.161917	0.682947	0.613306
4.28333	0.612074	0.189359	0.690101	0.610788
4.3	0.671846	0.225785	0.680605	0.607855
4.31667	0.733203	0.24825	0.673851	0.60143
4.33333	0.7195	0.273509	0.679076	0.599622
4.35	0.721344	0.294126	0.677938	0.6019
4.36667	0.718526	0.309792	0.674506	0.59907
4.38333	0.721764	0.333457	0.668024	0.600103
4.4	0.720039	0.354672	0.675727	0.597589
4.41667	0.749942	0.372708	0.678067	0.594479
4.43333	0.775399	0.383023	0.677498	0.591779
4.45	0.7939	0.40662	0.671111	0.587353
4.46667	0.820965	0.425862	0.673872	0.587559
4.48333	0.831233	0.43701	0.676867	0.5876
4.5	0.84134	0.447354	0.676521	0.58455
4.51667	0.863901	0.455999	0.671453	0.579753
4.53333	0.899871	0.467989	0.663941	0.578303
4.55	0.931048	0.488758	0.674445	0.575918
4.56667	0.955638	0.515876	0.674686	0.575932
4.58333	0.961073	0.527658	0.673241	0.576675
4.6	0.944489	0.544499	0.671122	0.57434
4.61667	0.943589	0.550464	0.683696	0.575227
4.63333	0.968155	0.579035	0.685527	0.568262
4.65	0.967391	0.593323	0.673008	0.565338
4.66667	0.96576	0.59878	0.679321	0.563523
4.68333	0.968875	0.619988	0.670917	0.560818
4.7	0.96859	0.631996	0.668038	0.55883
4.71667	0.974112	0.651776	0.677859	0.557411
4.73333	0.966639	0.670961	0.6636	0.554367
4.75	0.986679	0.66966	0.663331	0.549958
4.76667	0.986493	0.687114	0.668837	0.552669
4.78333	0.990184	0.703027	0.657375	0.548524
4.8	0.963885	0.705301	0.657811	0.543506
4.81667	0.987446	0.719602	0.652411	0.539585
4.83333	0.992433	0.732752	0.647167	0.539397
4.85	0.985894	0.747134	0.648228	0.536324
4.86667	1	0.759645	0.652468	0.535795
4.88333	0.99388	0.762179	0.649718	0.533704
4.9	0.992093	0.769155	0.642595	0.534406
4.91667	0.99984	0.787723	0.64963	0.527835
4.93333	0.992587	0.784408	0.650391	0.528025
4.95	0.995418	0.788407	0.645305	0.52738
4.96667	0.989699	0.806638	0.652658	0.524891
4.98333	0.989373	0.817693	0.646835	0.524819
5	0.985391	0.8178	0.639291	0.523797
5.01667	0.979878	0.819188	0.642323	0.523903
5.03333	0.979484	0.818668	0.634481	0.521855
5.05	0.982422	0.819615	0.635063	0.51796
5.06667	0.990358	0.829925	0.640135	0.515349
5.08333	0.982973	0.837704	0.635337	0.516353
5.1	0.980431	0.840724	0.629827	0.515954
5.11667	0.977841	0.839642	0.625256	0.515692
5.13333	0.977961	0.842879	0.626297	0.514202
5.15	0.969185	0.840466	0.628166	0.511828
5.16667	0.977162	0.845024	0.627453	0.512406
5.18333	0.982471	0.845333	0.643022	0.510845
5.2	0.981809	0.853698	0.630856	0.508241
5.21667	0.975628	0.851795	0.630907	0.507176
5.23333	0.964022	0.851895	0.625776	0.503314
5.25	0.973299	0.847052	0.625726	0.502557
5.26667	0.967052	0.846244	0.627361	0.500725
5.28333	0.975025	0.852248	0.634035	0.500939
5.3	0.968679	0.854747	0.623255	0.497123
5.31667	0.969201	0.859557	0.617964	0.493512
5.33333	0.979179	0.85665	0.615949	0.490513
5.35	0.962127	0.856629	0.613856	0.48722
5.36667	0.945944	0.857884	0.620375	0.491922
5.38333	0.955905	0.861094	0.611372	0.485813
5.4	0.946569	0.857024	0.608115	0.487849
5.41667	0.952526	0.856632	0.606323	0.486681
5.43333	0.956959	0.857013	0.605621	0.4854
5.45	0.95226	0.858066	0.605047	0.483281
5.46667	0.957268	0.858331	0.604463	0.480855
5.48333	0.941231	0.852107	0.611934	0.481317
5.5	0.949731	0.853083	0.598257	0.473841
5.51667	0.939542	0.852759	0.609675	0.474808
5.53333	0.932655	0.852243	0.600409	0.47468
5.55	0.92151	0.850533	0.60691	0.474291
5.56667	0.927538	0.853148	0.61789	0.472865
5.58333	0.920955	0.853734	0.601416	0.469691
5.6	0.92122	0.856174	0.618082	0.473344
5.61667	0.921025	0.852273
5.63333	0.927399	0.856743
5.65	0.905582	0.847301
5.66667	0.902053	0.844552
5.68333	0.903075	0.841364
5.7	0.911499	0.842015
5.71667	0.896195	0.839811
5.73333	0.900525	0.834257
5.75	0.882807	0.832625
5.76667	0.90034	0.839291
5.78333	0.888663	0.835964
5.8	0.892479	0.836182
5.81667	0.888137	0.833804
5.83333	0.887909	0.836015
5.85	0.882414	0.833021
5.86667	0.875144	0.83243
5.88333	0.882115	0.836923
5.9	0.897983	0.836489
5.91667	0.881521	0.839123
5.93333	0.878171	0.83883
5.95	0.876402	0.834437
5.96667	0.864976	0.831412
5.98333	0.868481	0.833024
6	0.864443	0.829171
6.01667	0.875618	0.833941
6.03333	0.860485	0.829862
6.05	0.877309	0.830339
6.06667	0.863656	0.831113
6.08333	0.862097	0.832653
6.1	0.871401	0.830541
6.11667	0.871522	0.83024
6.13333	0.870247	0.827063
6.15	0.875032	0.829173
6.16667	0.874641	0.831014
6.18333	0.875001	0.829804
6.2	0.87892	0.826687
6.21667	0.891361	0.82925
6.23333	0.88549	0.825922
6.25	0.901917	0.828959
6.26667	0.902124	0.830913
6.28333	0.882723	0.827033
6.3	0.873715	0.8263
6.31667	0.872112	0.822258
6.33333	0.880857	0.823676
6.35	0.880018	0.825814
6.36667	0.886477	0.827587
6.38333	0.890114	0.830441
6.4	0.903228	0.832723
6.41667	0.902846	0.822783
6.43333	0.882526	0.819852
6.45	0.883434	0.820294
6.46667	0.870732	0.815854
6.48333	0.875946	0.817513
6.5	0.876776	0.820464
6.51667	0.8898	0.822446
6.53333	0.884694	0.822406
6.55	0.877354	0.821249
6.56667	0.869133	0.821553
6.58333	0.879087	0.821163
6.6	0.881694	0.824488
6.61667	0.891321	0.825185
6.63333	0.902497	0.826376
6.65	0.89773	0.824247
6.66667	0.900837	0.825895
6.68333	0.916378	0.82588
6.7	0.910705	0.82517
6.71667	0.912707	0.829407
6.73333	0.912793	0.831087
6.75	0.915796	0.827104
6.76667	0.926866	0.829687
6.78333	0.909241	0.829111
6.8	0.923642	0.827659
6.81667	0.910613	0.825816
6.83333	0.907436	0.823651
6.85	0.913611	0.825414
6.86667	0.904397	0.826148
6.88333	0.901261	0.822675
6.9	0.913209	0.830024
6.91667	0.894102	0.825217
6.93333	0.899429	0.826787
6.95	0.890274	0.825346
6.96667	0.901627	0.829387
6.98333	0.904201	0.833841
7	0.90917	0.832357
7.01667	0.9065	0.839734
7.03333	0.917048	0.840012
7.05	0.917234	0.839334
7.06667	0.925137	0.84492
7.08333	0.919698	0.842061
7.1	0.912124	0.832824
7.11667	0.918259	0.834287
7.13333	0.926093	0.839055
7.15	0.927807	0.839901
7.16667	0.93146	0.842035
7.18333	0.930877	0.840034
7.2	0.910193	0.839714
7.21667	0.92947	0.838516
7.23333	0.933268	0.843821
7.25	0.937078	0.844469
7.26667	0.947182	0.848211
7.28333	0.936065	0.843151
7.3	0.936312	0.845302
7.31667	0.932378	0.845362
7.33333	0.933349	0.844868
7.35	0.920508	0.848213
7.36667	0.933046	0.854048
7.38333	0.937313	0.851193
7.4	0.938297	0.855352
7.41667	0.939676	0.853245
7.43333	0.943673	0.855332
7.45	0.933158	0.85559
7.46667	0.93316	0.853001
7.48333	0.934194	0.855962
7.5	0.93526	0.859137
7.51667	0.934838	0.857889
7.53333	0.932065	0.858355
7.55	0.932999	0.859663
7.56667	0.933603	0.86168
7.58333	0.935088	0.863715
7.6	0.925376	0.859845
7.61667	0.932329	0.866859
7.63333	0.932207	0.862524
7.65	0.931737	0.866296
7.66667	0.944981	0.870566
7.68333	0.934556	0.868409
7.7	0.943929	0.870223
7.71667	0.93437	0.870316
7.73333	0.936346	0.869351
7.75	0.942432	0.875268
7.76667	0.931544	0.872507
7.78333	0.923033	0.872812
7.8	0.922197	0.87495
7.81667	0.924739	0.876792
7.83333	0.928626	0.879961
7.85	0.927442	0.882517
7.86667	0.939813	0.882929
7.88333	0.937784	0.885396
7.9	0.940318	0.88083
7.91667	0.94694	0.883995
7.93333	0.941094	0.883368
7.95	0.94132	0.880131
7.96667	0.937926	0.876385
7.98333	0.93441	0.877023
8	0.92825	0.876705
8.01667	0.929881	0.882668
8.03333	0.918795	0.880661
8.05	0.926944	0.876925
8.06667	0.938882	0.881488
8.08333	0.935422	0.885765
8.1	0.93379	0.884375
8.11667	0.943033	0.88896
8.13333	0.940999	0.889262
8.15	0.939807	0.887133
8.16667	0.942916	0.885041
8.18333	0.939358	0.888724
8.2	0.931792	0.889479
8.21667	0.946621	0.896393
8.23333	0.948984	0.895475
8.25	0.95291	0.900209
8.26667	0.945874	0.898585
8.28333	0.946519	0.897596
8.3	0.956283	0.904916
8.31667	0.956047	0.903089
8.33333	0.950835	0.902972
8.35	0.955923	0.903757
8.36667	0.962892	0.903328
8.38333	0.948626	0.902332
8.4	0.952061	0.905484
8.41667	0.96257	0.909329
8.43333	0.953813	0.907883
8.45	0.953051	0.910662
8.46667	0.957258	0.905429
8.48333	0.961816	0.910869
8.5	0.958308	0.909178
8.51667	0.958142	0.911492
8.53333	0.965628	0.916138
8.55	0.963301	0.913261
8.56667	0.966161	0.912454
8.58333	0.963029	0.914198
8.6	0.953225	0.915392
8.61667	0.964205	0.918989
8.63333	0.954691	0.917673
8.65	0.954108	0.918181
8.66667	0.948126	0.917309
8.68333	0.951043	0.916026
8.7	0.955009	0.919033
8.71667	0.95695	0.92019
8.73333	0.957946	0.926418
8.75	0.95513	0.92079
8.76667	0.970749	0.923324
8.78333	0.959674	0.925498
8.8	0.968111	0.930115
8.81667	0.967366	0.930352
8.83333	0.972453	0.930036
8.85	0.97084	0.929964
8.86667	0.96035	0.929625
8.88333	0.964519	0.932115
8.9	0.970337	0.933988
8.91667	0.976217	0.936479
8.93333	0.973793	0.938417
8.95	0.970379	0.939396
8.96667	0.96662	0.940061
8.98333	0.967262	0.940089
9	0.977282	0.943585
9.01667	0.975348	0.942364
9.03333	0.978746	0.945636
9.05	0.979711	0.944772
9.06667	0.967842	0.946473
9.08333	0.957612	0.943379
9.1	0.969557	0.947231
9.11667	0.963361	0.947234
9.13333	0.966428	0.949139
9.15	0.956466	0.953381
9.16667	0.955761	0.953867
9.18333	0.96007	0.954467
9.2	0.971815	0.955926
9.21667	0.95499	0.954774
9.23333	0.954539	0.957353
9.25	0.966718	0.961446
9.26667	0.964419	0.960344
9.28333	0.952552	0.96255
9.3	0.966281	0.966099
9.31667	0.961163	0.967636
9.33333	0.955	0.971064
9.35	0.963568	0.969216
9.36667	0.947568	0.967334
9.38333	0.95641	0.969319
9.4	0.954981	0.976018
9.41667	0.95523	0.971214
9.43333	0.953521	0.976664
9.45	0.967279	0.977727
9.46667	0.958566	0.977582
9.48333	0.958741	0.981161
9.5	0.969257	0.983662
9.51667	0.954263	0.983385
9.53333	0.962602	0.984784
9.55	0.962561	0.985283
9.56667	0.965404	0.987419
9.58333	0.959384	0.984706
9.6	0.959612	0.983267
9.61667	0.961327	0.984034
9.63333	0.962333	0.983715
9.65	0.960135	0.982912
9.66667	0.958859	0.984349
9.68333	0.953881	0.987152
9.7	0.964312	0.986344
9.71667	0.953134	0.98736
9.73333	0.960425	0.986058
9.75	0.964553	0.990114
9.76667	0.96195	0.985869
9.78333	0.969073	0.989244
9.8	0.953713	0.983822
9.81667	0.966387	0.991335
9.83333	0.974679	0.991481
9.85	0.959157	0.990986
9.86667	0.949416	0.98732
9.88333	0.957113	0.984971
9.9	0.950485	0.99019
9.91667	0.959677	0.992485
9.93333	0.955728	0.991245
9.95	0.946225	0.991319
9.96667	0.954806	0.990582
9.98333	0.948031	0.990524
10	0.962393	0.994944
10.0167	0.947306	0.994265
10.0333	0.940091	0.992785
10.05	0.941652	0.991273
10.0667	0.938622	0.989859
10.0833	0.934514	0.990456
10.1	0.933472	0.991699
10.1167	0.931168	0.987565
10.1333	0.941862	0.991899
10.15	0.946367	0.991929
10.1667	0.946549	0.991658
10.1833	0.958935	0.995474
10.2	0.946797	0.994642
10.2167	0.946384	0.995309
10.2333	0.945528	0.998572
10.25	0.944202	0.994681
10.2667	0.94638	0.993853
10.2833	0.947129	0.997088
10.3	0.958553	1
10.3167	0.957249	0.999789
10.3333	0.948521	0.996994
10.35	0.953631	0.993629
10.3667	0.951103	0.99803
10.3833	0.940654	0.994243
10.4	0.949568	0.997057
10.4167	0.93568	0.996452
10.4333	0.951011	0.997956
10.45	0.935026	0.997191
10.4667	0.943753	0.999174
10.4833	0.948948	1.00298
10.5	0.941353	1.00051
10.5167	0.9333	0.99739
10.5333	0.93944	0.999316
10.55	0.942646	1.00235
10.5667	0.944713	1.00293
10.5833	0.938015	1.00457
10.6	0.942356	1.00312
10.6167	0.933415	1.00808
10.6333	0.934487	1.00612
10.65	0.944752	1.00319
10.6667	0.930064	1.00454
10.6833	0.939954	1.0044
10.7	0.92693	1.0036
10.7167	0.930367	1.00188
10.7333	0.91959	0.998998
10.75	0.933376	1.00334
10.7667	0.917579	1.00112
10.7833	0.918147	1.00268
10.8	0.909397	1.00135
10.8167	0.916463	1.00373
10.8333	0.903544	1.00283
10.85	0.912195	1.00351
10.8667	0.918524	1.00695
10.8833	0.914055	1.00794
10.9	0.913912	1.00231
10.9167	0.921466	1.0052
10.9333	0.9226	1.00823
10.95	0.917092	1.00418
10.9667	0.926516	1.00436
10.9833	0.914517	1.00564
11	0.914543	1.00774
11.0167	0.90904	1.00473
11.0333	0.909826	1.00689
11.05	0.912355	1.00622
11.0667	0.903736	1.00613
11.0833	0.909575	1.00437
11.1	0.910572	1.00466
11.1167	0.913009	1.00523
11.1333	0.912922	1.00669
11.15	0.904897	1.00397
11.1667	0.908864	1.0023
11.1833	0.914877	1.00094
11.2	0.906236	1.00418
11.2167	0.903625	1.00635
11.2333	0.905318	1.00486
11.25	0.901519	1.00407
11.2667	0.898652	0.99977
11.2833	0.901397	1.00181
11.3	0.917128	1.00375
11.3167	0.894414	1.00407
11.3333	0.891688	1.00565
11.35	0.889082	1.00719
11.3667	0.886458	1.00413
11.3833	0.88229	1.00022
11.4	0.889047	0.999802
11.4167	0.877832	0.999731
11.4333	0.884355	0.998233
11.45	0.887891	1.00138
11.4667	0.87922	0.999749
11.4833	0.887163	1.00158
11.5	0.886157	0.999018
11.5167	0.880547	1.00192
11.5333	0.877369	0.996818
11.55	0.887007	0.998787
11.5667	0.879601	0.995502
11.5833	0.881195	0.996844
11.6	0.894618	1.00381
11.6167	0.883438	1.0014
11.6333	0.8776	0.9993
11.65	0.884541	0.999533
11.6667	0.897012	1.00274
11.6833	0.883457	1.00176
11.7	0.890608	1.00151
11.7167	0.885449	1.00381
11.7333	0.889945	0.999426
11.75	0.888754	0.996182
11.7667	0.888414	1.0012
11.7833	0.886377	1.00259
11.8	0.892197	1.00032
11.8167	0.877312	0.999263
11.8333	0.871077	0.993813
11.85	0.875473	0.997041
11.8667	0.870244	0.994945
11.8833	0.871833	1.00049
11.9	0.867713	0.995672
11.9167	0.879868	0.996785
11.9333	0.862545	0.990845
11.95	0.863915	0.989283
11.9667	0.879243	0.993941
11.9833	0.865832	0.991152
12	0.869535	0.988241
12.0167	0.87004	0.98922
12.0333	0.875026	0.988027
12.05	0.864828	0.986632
12.0667	0.871039	0.988339
12.0833	0.884747	0.988714
12.1	0.875657	0.986773
12.1167	0.873581	0.983479
12.1333	0.877778	0.985086
12.15	0.871773	0.983245
12.1667	0.864261	0.980568
12.1833	0.863902	0.983119
12.2	0.865861	0.982783
12.2167	0.857107	0.979194
12.2333	0.864231	0.97952
12.25	0.858783	0.980571
12.2667	0.870406	0.984869
12.2833	0.85866	0.978445
12.3	0.855055	0.977185
12.3167	0.840021	0.977305
12.3333	0.860495	0.978266
12.35	0.866303	0.978366
12.3667	0.860954	0.981363
12.3833	0.85946	0.979386
12.4	0.857027	0.977658
12.4167	0.862834	0.978963
12.4333	0.870869	0.982916
12.45	0.857949	0.983778
12.4667	0.884945	0.980498
12.4833	0.879063	0.985806
12.5	0.87628	0.986387
12.5167	0.877431	0.981915
12.5333	0.881435	0.98263
12.55	0.876145	0.978154
12.5667	0.877076	0.979144
12.5833	0.879545	0.980515
12.6	0.872622	0.979395
12.6167	0.865315	0.979247
12.6333	0.876478	0.978933
12.65	0.869194	0.979302
12.6667	0.870531	0.98131
12.6833	0.883749	0.981477
12.7	0.878177	0.980627
12.7167	0.866431	0.975678
12.7333	0.870921	0.978563
12.75	0.865223	0.979388
12.7667	0.871843	0.974439
12.7833	0.87971	0.971517
12.8	0.881635	0.97943
12.8167	0.874391	0.975276
12.8333	0.874898	0.979259
12.85	0.885054	0.977291
12.8667	0.883468	0.979059
12.8833	0.867072	0.976846
12.9	0.865926	0.980019
12.9167	0.872491	0.979657
12.9333	0.877286	0.981675
12.95	0.863779	0.973598
12.9667	0.870391	0.974802
12.9833	0.871632	0.976818
13	0.865586	0.973207
13.0167	0.862576	0.973195
13.0333	0.867363	0.970897
13.05	0.871536	0.97655
13.0667	0.867336	0.978095
13.0833	0.871189	0.981471
13.1	0.875711	0.984152
13.1167	0.872191	0.988741
13.1333	0.876916	0.982556
13.15	0.870697	0.983273
13.1667	0.876506	0.988941
13.1833	0.880229	0.982871
13.2	0.882207	0.986372
13.2167	0.87008	0.983219
13.2333	0.85505	0.975977
13.25	0.889481	0.982578
13.2667	0.866611	0.9872
13.2833	0.871556	0.979927
13.3	0.885602	0.984661
13.3167	0.869623	0.983223
13.3333	0.873473	0.979653
13.35	0.87615	0.985673
13.3667	0.892899	0.983578
13.3833	0.88869	0.986815
13.4	0.889831	0.983414
13.4167	0.903188	0.989269
13.4333	0.886977	0.984297
13.45	0.889126	0.984109
13.4667	0.892212	0.987823
13.4833	0.938164	1.00415
13.5	0.919236	1.01655
13.5167	0.877907	0.994424
13.5333	0.791679	0.95542
13.55	0.892116	0.988931
13.5667	0.893211	0.99404
13.5833	0.883896	0.989017
13.6	0.886583	0.990815
13.6167	0.895294	0.994117
13.6333	0.904575	0.994706
13.65	0.872545	0.988894
13.6667	0.873511	0.991362
13.6833	0.874585	0.988127
13.7	0.867017	0.98659
13.7167	0.857101	0.986498
13.7333	0.935893	1.01212
13.75	0.962687	0.975182
13.7667	0.822679	0.969522
13.7833	0.623504	0.872215
13.8	0.770968	0.946368
13.8167	0.83456	0.952889
13.8333	0.916367	0.937661
13.85	0.855453	0.979226
13.8667	0.882588	0.992217
13.8833	0.673124	0.903526
13.9	0.894694	0.989971
13.9167	0.91453	0.99897
13.9333	0.918513	0.998275
13.95	0.90274	0.999073
13.9667	0.901806	0.99483
13.9833	0.901315	0.991431
14	0.890361	0.984546
14.0167	0.896366	0.984744
14.0333	0.902736	0.990223
14.05	0.899502	0.979664
14.0667	0.901271	0.995566
14.0833	0.879671	0.987238
14.1	0.880305	0.98631
14.1167	0.903117	0.980752
14.1333	0.886529	0.987077
14.15	0.874574	0.990745
14.1667	0.868383	0.986348
14.1833	0.862704	0.983637
14.2	0.87103	0.983737
14.2167	0.872673	0.987819
14.2333	0.875737	0.982988
14.25	0.867425	0.981548
14.2667	0.856932	0.977102
14.2833	0.83639	0.974409
14.3	0.847005	0.975229
14.3167	0.910279	0.986684
14.3333	0.691928	0.886986
14.35	0.883661	0.966972
14.3667	0.785323	0.931147
14.3833	0.749881	0.927086
14.4	0.909024	0.888177
14.4167	0.882812	0.955518
14.4333	0.920657	0.971865
14.45	0.925805	0.978544
14.4667	0.915529	0.977654
14.4833	0.899477	0.97388
14.5	0.906657	0.980867
14.5167	0.914056	0.973096
14.5333	0.810839	0.959565
14.55	0.831506	0.954269
14.5667	0.902743	0.965988
14.5833	0.822096	0.898966
14.6	0.731914	0.816941
14.6167	0.9188	0.754363
14.6333	0.547074	0.91215
14.65	0.476764	0.855756
14.6667	0.838591	0.851557
14.6833	0.851311	0.948603
14.7	0.842043	0.945496
14.7167	0.844706	0.948288
14.7333	0.836069	0.947079
14.75	0.840894	0.944135
14.7667	0.626875	0.870819
14.7833	0.752207	0.925901
14.8	0.803529	0.946634
14.8167	0.796931	0.943015
14.8333	0.80968	0.948313
14.85	0.855169	0.962735
14.8667	0.864753	0.96371
14.8833	0.866178	0.96282
14.9	0.864683	0.968194
14.9167	0.850307	0.962353
14.9333	0.849771	0.959698
14.95	0.856099	0.962838
14.9667	0.840029	0.957171
14.9833	0.837622	0.949088
15	0.833788	0.953296
15.0167	0.832049	0.950816
15.0333	0.83639	0.948429
15.05	0.837167	0.955984
15.0667	0.842316	0.94915
15.0833	0.838201	0.957709
15.1	0.853512	0.959123
15.1167	0.854074	0.956961
15.1333	0.841955	0.952783
15.15	0.843548	0.956162
15.1667	0.845049	0.955353
15.1833	0.843849	0.953233
15.2	0.841808	0.953666
15.2167	0.835439	0.953113
15.2333	0.834669	0.963049
15.25	0.828046	0.955873
15.2667	0.83556	0.956848
15.2833	0.841782	0.953175
15.3	0.833451	0.950788
15.3167	0.826086	0.955743
15.3333	0.826705	0.948734
15.35	0.831149	0.950416
15.3667	0.832895	0.94775
15.3833	0.822613	0.9437
15.4	0.830732	0.949811
15.4167	0.837912	0.949089
15.4333	0.838024	0.944125
15.45	0.849942	0.958895
15.4667	0.830327	0.94967
15.4833	0.854381	0.94942
15.5	0.84256	0.952253
15.5167	0.849187	0.948814
15.5333	0.847628	0.952269
15.55	0.838377	0.952319
15.5667	0.836968	0.953027
15.5833	0.821803	0.942249
15.6	0.832202	0.944498
15.6167	0.828366	0.947173
15.6333	0.809222	0.944269
15.65	0.818338	0.943022
15.6667	0.819545	0.944994
15.6833	0.830998	0.945011
15.7	0.827467	0.945872
15.7167	0.814956	0.941136
15.7333	0.824449	0.945773
15.75	0.827298	0.947847
15.7667	0.830647	0.95119
15.7833	0.831443	0.947231
15.8	0.825861	0.949463
15.8167	0.832006	0.947539
15.8333	0.82542	0.94786
15.85	0.838503	0.947095
15.8667	0.819637	0.940503
15.8833	0.818386	0.944731
15.9	0.807509	0.940649
15.9167	0.828711	0.942637
15.9333	0.822689	0.946281
15.95	0.820005	0.941025
15.9667	0.817811	0.942278
15.9833	0.816636	0.93689
16	0.802263	0.939562
16.0167	0.821812	0.936259
16.0333	0.82779	0.94046
16.05	0.817657	0.929164
16.0667	0.814561	0.929408
16.0833	0.825151	0.932126
16.1	0.828273	0.932348
16.1167	0.842254	0.9238
16.1333	0.830186	0.926226
16.15	0.83383	0.933268
16.1667	0.83132	0.933957
16.1833	0.857728	0.938704
16.2	0.850174	0.939413
16.2167	0.838196	0.931088
16.2333	0.837672	0.926529
16.25	0.843871	0.937082
16.2667	0.837838	0.933075
16.2833	0.841384	0.928919
16.3	0.825042	0.928292
16.3167	0.834602	0.927254
16.3333	0.852503	0.942208
16.35	0.844719	0.933752
16.3667	0.856136	0.93588
16.3833	0.837787	0.931707
16.4	0.850081	0.934077
16.4167	0.84755	0.935947
16.4333	0.837445	0.928094
16.45	0.841053	0.93507
16.4667	0.83938	0.925542
16.4833	0.860002	0.92796
16.5	0.839147	0.931015
16.5167	0.835545	0.919107
16.5333	0.850609	0.92599
16.55	0.843984	0.922375
16.5667	0.869029	0.92906
16.5833	0.84362	0.924592
16.6	0.842953	0.92471
16.6167	0.852002	0.92373
16.6333	0.834784	0.923066
16.65	0.841443	0.91577
16.6667	0.840231	0.920403
16.6833	0.842533	0.922065
16.7	0.83213	0.921276
16.7167	0.830646	0.924458
16.7333	0.841517	0.92508
16.75	0.825025	0.923985
16.7667	0.832978	0.925238
16.7833	0.816773	0.917373
16.8	0.828795	0.925267
16.8167	0.815109	0.92823
16.8333	0.820843	0.926118
16.85	0.810126	0.92675
16.8667	0.811392	0.927241
16.8833	0.807739	0.920797
16.9	0.817488	0.919434
16.9167	0.819974	0.916163
16.9333	0.810198	0.913323
16.95	0.807466	0.921156
16.9667	0.803635	0.916336
16.9833	0.826612	0.92459
17	0.813853	0.920699
17.0167	0.810242	0.924044
17.0333	0.806255	0.920336
17.05	0.823515	0.925592
17.0667	0.829428	0.925433
17.0833	0.828327	0.927419
17.1	0.805717	0.916768
17.1167	0.802025	0.917911
17.1333	0.806761	0.929467
17.15	0.792742	0.921113
17.1667	0.799576	0.930601
17.1833	0.78651	0.922082
17.2	0.793985	0.923378
17.2167	0.788548	0.914828
17.2333	0.801816	0.924701
17.25	0.792805	0.920602
17.2667	0.786128	0.922676
17.2833	0.783864	0.921077
17.3	0.786142	0.920207
17.3167	0.789414	0.919224
17.3333	0.778346	0.915
17.35	0.789619	0.909456
17.3667	0.796048	0.917009
17.3833	0.786457	0.91491
17.4	0.786259	0.914944
17.4167	0.790119	0.91454
17.4333	0.803141	0.916914
17.45	0.790374	0.918207
17.4667	0.794408	0.917579
17.4833	0.802216	0.911094
17.5	0.795064	0.914433
17.5167	0.799802	0.920393
17.5333	0.793941	0.914763
17.55	0.81223	0.919882
17.5667	0.826238	0.923055
17.5833	0.811071	0.917709
17.6	0.799762	0.917615
17.6167	0.815754	0.918731
17.6333	0.802869	0.919814
17.65	0.797984	0.921107
17.6667	0.798528	0.925026
17.6833	0.804282	0.922764
17.7	0.811772	0.929151
17.7167	0.80089	0.918795
17.7333	0.794995	0.915722
17.75	0.790423	0.92436
17.7667	0.798979	0.924338
17.7833	0.787899	0.922945
17.8	0.798302	0.929147
17.8167	0.784682	0.925237
17.8333	0.799641	0.922358
17.85	0.779539	0.918993
17.8667	0.781919	0.920112
17.8833	0.763443	0.912829
17.9	0.776051	0.921064
17.9167	0.776625	0.916786
17.9333	0.762897	0.916514
17.95	0.7652	0.917277
17.9667	0.771464	0.924767
17.9833	0.756573	0.915143
18	0.7464	0.922939
18.0167	0.741065	0.91828
18.0333	0.744801	0.916897
18.05	0.752668	0.924068
18.0667	0.74816	0.916076
18.0833	0.775817	0.925473
18.1	0.757161	0.923727
18.1167	0.752059	0.917869
18.1333	0.748036	0.924181
18.15	0.771735	0.926841
18.1667	0.748567	0.918064
18.1833	0.764801	0.923512
18.2	0.759571	0.925127
18.2167	0.766706	0.919165
18.2333	0.744997	0.92335
18.25	0.759888	0.921667
18.2667	0.739259	0.912203
18.2833	0.739833	0.913911
18.3	0.753594	0.917715
18.3167	0.750416	0.916341
18.3333	0.745086	0.917506
18.35	0.753475	0.9224
18.3667	0.750723	0.91957
18.3833	0.763735	0.928522
18.4	0.75188	0.925001
18.4167	0.747554	0.922248
18.4333	0.741983	0.919717
18.45	0.727879	0.918323
18.4667	0.737371	0.915179
18.4833	0.763878	0.933508
18.5	0.752421	0.925878
18.5167	0.755289	0.922235
18.5333	0.754508	0.930905
18.55	0.769275	0.922941
18.5667	0.755146	0.919623
18.5833	0.754948	0.919861
18.6	0.766922	0.928385
18.6167	0.771212	0.924099
18.6333	0.790054	0.927641
18.65	0.794353	0.927924
18.6667	0.787638	0.925482
18.6833	0.77179	0.924186
18.7	0.781049	0.927282
18.7167	0.797968	0.932036
18.7333	0.794166	0.930088
18.75	0.794028	0.922338
18.7667	0.785678	0.929172
18.7833	0.787561	0.926869
18.8	0.794406	0.928573
18.8167	0.805571	0.930501
18.8333	0.783834	0.922834
18.85	0.799758	0.925415
18.8667	0.789047	0.920495
18.8833	0.798752	0.928226
18.9	0.811476	0.938365
18.9167	0.789778	0.927773
18.9333	0.809381	0.93666
18.95	0.794215	0.924695
18.9667	0.802003	0.931028
18.9833	0.805088	0.92894
19	0.800093	0.924301
19.0167	0.801501	0.931652
19.0333	0.811848	0.935606
19.05	0.802685	0.931478
19.0667	0.790346	0.922432
19.0833	0.814488	0.941108
19.1	0.814549	0.930134
19.1167	0.799349	0.928986
19.1333	0.807889	0.93813
19.15	0.79526	0.929732
19.1667	0.791842	0.922296
19.1833	0.799669	0.929562
19.2	0.792074	0.934581
19.2167	0.797091	0.93219
19.2333	0.787737	0.931668
19.25	0.784757	0.926976
19.2667	0.779923	0.930834
19.2833	0.779333	0.925918
19.3	0.789668	0.92332
19.3167	0.801699	0.940463
19.3333	0.784367	0.925925
19.35	0.808098	0.92793
19.3667	0.806274	0.926008
19.3833	0.809583	0.934728
19.4	0.821474	0.932329
19.4167	0.810594	0.929329
19.4333	0.823806	0.931874
19.45	0.81407	0.927827
19.4667	0.827414	0.925122
19.4833	0.813282	0.930932
19.5	0.831136	0.929411
19.5167	0.814266	0.927286
19.5333	0.817664	0.929275
19.55	0.812454	0.927033
19.5667	0.811262	0.931883
19.5833	0.814356	0.928704
19.6	0.826475	0.927957
19.6167	0.819711	0.930746
19.6333	0.825921	0.929629
19.65	0.800842	0.927862
19.6667	0.807391	0.926164
19.6833	0.798851	0.932491
19.7	0.811264	0.93861
19.7167	0.813279	0.935984
19.7333	0.788789	0.933738
19.75	0.801736	0.923833
19.7667	0.791356	0.922876
19.7833	0.774906	0.92103
19.8	0.783525	0.919176
19.8167	0.778689	0.916736
19.8333	0.772052	0.920035
19.85	0.775018	0.917073
19.8667	0.767323	0.919514
19.8833	0.784138	0.924
19.9	0.775065	0.918509
19.9167	0.770322	0.911294
19.9333	0.770927	0.923998
19.95	0.779321	0.917583
19.9667	0.775313	0.916796
19.9833	0.7717	0.915593
20	0.787646	0.918115
20.0167	0.780427	0.91878
20.0333	0.782055	0.916657
20.05	0.788024	0.920045
20.0667	0.795587	0.918287
20.0833	0.790873	0.916679
20.1	0.789254	0.921977
20.1167	0.776039	0.91224
20.1333	0.762996	0.915721
20.15	0.760928	0.921345
20.1667	0.757172	0.914927
20.1833	0.760973	0.91132
20.2	0.781568	0.913604
20.2167	0.77413	0.911291
20.2333	0.776434	0.919109
20.25	0.773408	0.917927
20.2667	0.759656	0.911727
20.2833	0.768639	0.92131
20.3	0.76352	0.919993
20.3167	0.74652	0.91238
20.3333	0.753382	0.915804
20.35	0.751176	0.914681
20.3667	0.754089	0.913749
20.3833	0.753126	0.915192
20.4	0.731098	0.905176
20.4167	0.753624	0.912913
20.4333	0.737137	0.910641
20.45	0.74112	0.90675
20.4667	0.750079	0.910426
20.4833	0.742604	0.905454
20.5	0.732646	0.902195
20.5167	0.728748	0.898041
20.5333	0.728811	0.893656
20.55	0.728555	0.896482
20.5667	0.755761	0.903656
20.5833	0.748521	0.897226
20.6	0.73549	0.899063
20.6167	0.728749	0.891327
20.6333	0.747246	0.892687
20.65	0.742059	0.892556
20.6667	0.736237	0.891872
20.6833	0.728978	0.887343
20.7	0.728267	0.89619
20.7167	0.722896	0.887632
20.7333	0.747339	0.898631
20.75	0.748357	0.895864
20.7667	0.718478	0.887758
20.7833	0.743968	0.896739
20.8	0.732144	0.887286
20.8167	0.752303	0.900203
20.8333	0.738582	0.894141
20.85	0.743898	0.894631
20.8667	0.742189	0.892018
20.8833	0.73616	0.888857
20.9	0.729714	0.89079
20.9167	0.735803	0.893548
20.9333	0.768136	0.900156
20.95	0.753269	0.896588
20.9667	0.746106	0.888571
20.9833	0.77548	0.901052
21	0.764077	0.895514
21.0167	0.746011	0.891398
21.0333	0.753865	0.898524
21.05	0.745126	0.888052
21.0667	0.750765	0.899133
21.0833	0.756209	0.895182
21.1	0.762546	0.891563
21.1167	0.775631	0.902815
21.1333	0.748163	0.892206
21.15	0.740215	0.891592
21.1667	0.757576	0.895311
21.1833	0.747649	0.890409
21.2	0.747731	0.887365
21.2167	0.743646	0.892569
21.2333	0.747101	0.892958
21.25	0.750458	0.89321
21.2667	0.76083	0.892162
21.2833	0.763204	0.893198
21.3	0.746758	0.888851
21.3167	0.749036	0.885761
21.3333	0.733605	0.886648
21.35	0.763215	0.889912
21.3667	0.75132	0.88918
21.3833	0.748806	0.894988
21.4	0.752474	0.888166
21.4167	0.752355	0.889501
21.4333	0.751466	0.89574
21.45	0.74581	0.884536
21.4667	0.742392	0.891955
21.4833	0.751376	0.881047
21.5	0.750544	0.88531
21.5167	0.734803	0.885019
21.5333	0.734687	0.879862
21.55	0.744828	0.883505
21.5667	0.734098	0.875068
21.5833	0.718325	0.878524
21.6	0.719167	0.87562
21.6167	0.712554	0.878889
21.6333	0.716508	0.879951
21.65	0.701918	0.872491
21.6667	0.705459	0.876335
21.6833	0.698312	0.875115
21.7	0.691511	0.870125
21.7167	0.677492	0.868718
21.7333	0.681521	0.870233
21.75	0.670368	0.864312
21.7667	0.665359	0.868988
21.7833	0.663119	0.867665
21.8	0.667152	0.864626
21.8167	0.657136	0.870676
21.8333	0.655231	0.866511
21.85	0.651621	0.865761
21.8667	0.648527	0.864786
21.8833	0.647324	0.861397
21.9	0.648072	0.867609
21.9167	0.646695	0.860528
21.9333	0.646524	0.866297
21.95	0.643521	0.87455
21.9667	0.638942	0.865352
21.9833	0.636818	0.861666
22	0.633589	0.865402
22.0167	0.630965	0.867264
22.0333	0.632833	0.871298
22.05	0.631773	0.875666
22.0667	0.628295	0.869551
22.0833	0.630016	0.876018
22.1	0.633134	0.876766
22.1167	0.626645	0.874216
22.1333	0.630211	0.878418
22.15	0.620391	0.888915
22.1667	0.624978	0.8839
22.1833	0.620488	0.876778
22.2	0.626198	0.874308
22.2167	0.634386	0.875141
22.2333	0.638816	0.873541
22.25	0.619598	0.867024
22.2667	0.654967	0.876758
22.2833	0.621654	0.878396
22.3	0.626062	0.874278
22.3167	0.636167	0.882574
22.3333	0.637661	0.890708
22.35	0.646642	0.88044
22.3667	0.649484	0.887817
22.3833	0.639759	0.889225
22.4	0.649136	0.886747
22.4167	0.661166	0.894497
22.4333	0.661272	0.897096
22.45	0.703002	0.905243
22.4667	0.751914	0.917707
22.4833	0.760864	0.917623
22.5	0.765753	0.91819
22.5167	0.785134	0.916115
22.5333	0.776399	0.916298
22.55	0.779995	0.918199
22.5667	0.769161	0.912262
22.5833	0.790387	0.911356
22.6	0.780398	0.904871
22.6167	0.793685	0.912689
22.6333	0.786428	0.907759
22.65	0.784815	0.913156
22.6667	0.778351	0.908417
22.6833	0.78216	0.918158
22.7	0.806275	0.915508
22.7167	0.790161	0.913509
22.7333	0.78182	0.908679
22.75	0.777401	0.910111
22.7667	0.787375	0.914283
22.7833	0.783133	0.912843
22.8	0.789085	0.910146
22.8167	0.807366	0.914061
22.8333	0.780001	0.910285
22.85	0.78491	0.909868
22.8667	0.767718	0.90636
22.8833	0.792407	0.912094
22.9	0.782383	0.910674
22.9167	0.793648	0.908288
22.9333	0.800304	0.905946
22.95	0.793591	0.906356
22.9667	0.784675	0.905153
22.9833	0.778604	0.899304
23	0.776553	0.905642
23.0167	0.778011	0.908168
23.0333	0.769085	0.900714
23.05	0.776978	0.908134
23.0667	0.778844	0.903481
23.0833	0.774483	0.901482
23.1	0.768836	0.90165
23.1167	0.765757	0.893047
23.1333	0.757041	0.905283
23.15	0.749604	0.892551
23.1667	0.747008	0.887
23.1833	0.745408	0.888394
23.2	0.736835	0.888215
23.2167	0.737015	0.893282
23.2333	0.736554	0.888986
23.25	0.720763	0.885941
23.2667	0.712909	0.888232
23.2833	0.710969	0.889716
23.3	0.708566	0.888433
23.3167	0.700067	0.887606
23.3333	0.704494	0.887993
23.35	0.696025	0.888496
23.3667	0.70346	0.898569
23.3833	0.695691	0.889125
23.4	0.693997	0.893495
23.4167	0.686761	0.88955
23.4333	0.688745	0.896416
23.45	0.687659	0.899038
23.4667	0.694344	0.891152
23.4833	0.679096	0.890527
23.5	0.679448	0.889754
23.5167	0.678482	0.883597
23.5333	0.668425	0.88689
23.55	0.673909	0.885258
23.5667	0.670232	0.883293
23.5833	0.661758	0.876767
23.6	0.671349	0.875264
23.6167	0.656449	0.876166
23.6333	0.655988	0.877653
23.65	0.664389	0.877674
23.6667	0.653957	0.878639
23.6833	0.652793	0.870895
23.7	0.647598	0.871853
23.7167	0.643079	0.870477
23.7333	0.645556	0.865582
23.75	0.645404	0.867402
23.7667	0.647603	0.865522
23.7833	0.647776	0.870321
23.8	0.651863	0.86423
23.8167	0.651754	0.867593
23.8333	0.646365	0.863573
23.85	0.655632	0.867972
23.8667	0.656761	0.860467
23.8833	0.657849	0.861109
23.9	0.653125	0.862313
23.9167	0.664026	0.860293
23.9333	0.670513	0.85972
23.95	0.678126	0.864404
23.9667	0.682349	0.868663
23.9833	0.701997	0.870651
24	0.718081	0.867669
24.0167	0.725215	0.867491
24.0333	0.765676	0.8789
24.05	0.800058	0.885378
24.0667	0.805686	0.888276
24.0833	0.819596	0.888881
24.1	0.827774	0.886629
24.1167	0.823747	0.890652
24.1333	0.831458	0.888558
24.15	0.841986	0.884675
24.1667	0.845765	0.885308
24.1833	0.839922	0.883061
24.2	0.843672	0.886156
24.2167	0.847798	0.882373
24.2333	0.827454	0.876152
24.25	0.830657	0.878494
24.2667	0.822668	0.874764
24.2833	0.819894	0.869927
24.3	0.814804	0.868823
24.3167	0.804554	0.872592
24.3333	0.816014	0.866982
24.35	0.815308	0.871967
24.3667	0.808638	0.865415
24.3833	0.807058	0.862123
24.4	0.814194	0.862244
24.4167	0.823623	0.867102
24.4333	0.819106	0.866508
24.45	0.827784	0.864895
24.4667	0.842569	0.873677
24.4833	0.820193	0.858553
24.5	0.806988	0.86456
24.5167	0.810044	0.86097
24.5333	0.798692	0.860612
24.55	0.795052	0.862238
24.5667	0.815011	0.859904
24.5833	0.045103	0.456551
24.6	0.791153	0.82479
24.6167	0.779116	0.856892
24.6333	0.788459	0.858989
24.65	0.79056	0.857937
24.6667	0.783336	0.851204
24.6833	0.776384	0.85708
24.7	0.794398	0.860809
24.7167	0.780698	0.861276
24.7333	0.778298	0.863576
24.75	0.77869	0.861369
24.7667	0.770353	0.865918
24.7833	0.772579	0.863916
24.8	0.756272	0.855138
24.8167	0.746254	0.852891
24.8333	0.744843	0.85106
24.85	0.744142	0.848224
24.8667	0.73931	0.854857
24.8833	0.742064	0.860566
24.9	0.729747	0.854584
24.9167	0.709543	0.847513
24.9333	0.726555	0.848862
24.95	0.722251	0.853417
24.9667	0.701429	0.859823
24.9833	0.705798	0.856434
25	0.702547	0.850363
25.0167	0.720102	0.851534
25.0333	0.703258	0.853905
25.05	0.697681	0.851735
25.0667	0.699058	0.847283
25.0833	0.69487	0.849344
25.1	0.684747	0.844173
25.1167	0.675333	0.843186
25.1333	0.680087	0.842926
25.15	0.766916	0.863536
25.1667	0.722261	0.760884
25.1833	0.696067	0.843025
25.2	0.634044	0.750102
25.2167	0.548437	0.756839
25.2333	0.747209	0.805808
25.25	0.769194	0.807474
25.2667	0.767608	0.823797
25.2833	0.76054	0.834895
25.3	0.771104	0.837353
25.3167	0.772055	0.834086
25.3333	0.779995	0.833848
25.35	0.769744	0.827915
25.3667	0.765345	0.820402
25.3833	0.758478	0.819439
25.4	0.756793	0.807024
25.4167	0.755268	0.799689
25.4333	0.747158	0.791355
25.45	0.772533	0.788275
25.4667	0.797708	0.811053
25.4833	0.805399	0.825874
25.5	0.809664	0.827085
25.5167	0.810006	0.852363
25.5333	0.802293	0.843969
25.55	0.79099	0.836525
25.5667	0.785759	0.834592
25.5833	0.780534	0.832598
25.6	0.763165	0.817594
25.6167	0.78095	0.808965
25.6333	0.74452	0.805973
25.65	0.406175	0.679125
25.6667	0.786817	0.775736
25.6833	0.778013	0.62627
25.7	0.720039	0.785667
25.7167	0.730715	0.787522
25.7333	0.726993	0.787034
25.75	0.73243	0.784815
25.7667	0.715483	0.782422
25.7833	0.722109	0.776933
25.8	0.717966	0.77154
25.8167	0.708137	0.761755
25.8333	0.705696	0.753337
25.85	0.706168	0.745484
25.8667	0.703548	0.740215
25.8833	0.697985	0.728009
25.9	0.685891	0.71667
25.9167	0.679496	0.703724
25.9333	0.679234	0.694478
25.95	0.671706	0.682483
25.9667	0.683022	0.673405
25.9833	0.668894	0.660832
26	0.671019	0.650866
26.0167	0.65037	0.635684
26.0333	0.653066	0.619099
26.05	0.637989	0.606462
26.0667	0.638488	0.589245
26.0833	0.631258	0.577038
26.1	0.627081	0.564204
26.1167	0.612694	0.546043
26.1333	0.61602	0.532571
26.15	0.602712	0.519348
26.1667	0.585991	0.504101
26.1833	0.566467	0.489036
26.2	0.55871	0.47512
26.2167	0.547732	0.46216
26.2333	0.528611	0.446416
26.25	0.514653	0.435829
26.2667	0.493109	0.421983
26.2833	0.489767	0.412778
26.3	0.479153	0.401087
26.3167	0.470822	0.391503
26.3333	0.457242	0.381257
26.35	0.452659	0.373025
26.3667	0.448901	0.365254
26.3833	0.436587	0.357476
26.4	0.432165	0.350225
26.4167	0.423911	0.343782
26.4333	0.419887	0.339965
26.45	0.412586	0.331422
26.4667	0.41592	0.328732
26.4833	0.40324	0.323091
26.5	0.407446	0.316993
26.5167	0.40578	0.314879
26.5333	0.394433	0.308901
26.55	0.394383	0.305835
26.5667	0.388291	0.301767
26.5833	0.389914	0.299423
26.6	0.381859	0.295183
26.6167	0.383671	0.291243
26.6333	0.38719	0.288973
26.65	0.381524	0.283459
26.6667	0.384937	0.281839
26.6833	0.3856	0.27799
26.7	0.39841	0.276882
26.7167	0.399248	0.277333
26.7333	0.399215	0.27329
26.75	0.405127	0.270822
26.7667	0.407934	0.270067
26.7833	0.414725	0.267259
26.8	0.411064	0.26466
26.8167	0.414781	0.262795
26.8333	0.413428	0.260217
26.85	0.414393	0.258758
26.8667	0.4265	0.25739
26.8833	0.433627	0.257288
26.9	0.435297	0.254742
26.9167	0.437643	0.253921
26.9333	0.447695	0.254633
26.95	0.458237	0.257573
26.9667	0.462369	0.258218
26.9833	0.479205	0.260816
27	0.474878	0.2615
27.0167	0.489456	0.263577
27.0333	0.500057	0.266084
27.05	0.513192	0.268542
27.0667	0.515051	0.270416
27.0833	0.507909	0.270258
27.1	0.530186	0.272712
27.1167	0.534561	0.273029
27.1333	0.545743	0.273418
27.15	0.556952	0.276289
27.1667	0.553416	0.274749
27.1833	0.570664	0.276198
27.2	0.572042	0.276016
27.2167	0.579809	0.276523
27.2333	0.574182	0.275725
27.25	0.578924	0.27596
27.2667	0.591983	0.277446
27.2833	0.589193	0.276921
27.3	0.581561	0.274221
27.3167	0.581952	0.273018
27.3333	0.583564	0.272524
27.35	0.586052	0.270929
27.3667	0.585022	0.271499
27.3833	0.576555	0.270069
27.4	0.582814	0.268634
27.4167	0.585767	0.266958
27.4333	0.577179	0.267381
27.45	0.583996	0.267462
27.4667	0.587729	0.266178
27.4833	0.584845	0.266314
27.5	0.582512	0.264582
27.5167	0.585457	0.26322
27.5333	0.586212	0.262878
27.55	0.589517	0.263809
27.5667	0.583931	0.26214
27.5833	0.583263	0.264078
27.6	0.591684	0.26665
27.6167	0.600393	0.26922
27.6333	0.598588	0.271561
27.65	0.609067	0.273347
27.6667	0.616317	0.286248
27.6833	0.635054	0.321561
27.7	0.651866	0.363461
27.7167	0.667101	0.400069
27.7333	0.682796	0.433952
27.75	0.682578	0.465545
27.7667	0.703934	0.48668
27.7833	0.713183	0.507545
27.8	0.719349	0.528019
27.8167	0.733094	0.547303
27.8333	0.73921	0.565483
27.85	0.746816	0.580717
27.8667	0.780971	0.600321
27.8833	0.810117	0.621147
27.9	0.833402	0.641469
27.9167	0.847824	0.655779
27.9333	0.835746	0.660289
27.95	0.840636	0.669606
27.9667	0.842621	0.679645
27.9833	0.853546	0.690193
28	0.848394	0.696512
28.0167	0.847036	0.703502
28.0333	0.837016	0.709983
28.05	0.832657	0.712289
28.0667	0.841273	0.715592
28.0833	0.830617	0.722079
28.1	0.827937	0.727147
28.1167	0.833068	0.731907
28.1333	0.833184	0.74135
28.15	0.841974	0.75783
28.1667	0.833293	0.76764
28.1833	0.857283	0.774271
28.2	0.864006	0.789922
28.2167	0.873523	0.798303
28.2333	0.890057	0.80874
28.25	0.894519	0.815364
28.2667	0.891379	0.817518
28.2833	0.900225	0.823267
28.3	0.902583	0.828942
28.3167	0.902654	0.830775
28.3333	0.902147	0.835661
28.35	0.903422	0.836655
28.3667	0.917611	0.846816
28.3833	0.907876	0.843615
28.4	0.898689	0.845376
28.4167	0.912071	0.850743
28.4333	0.908312	0.852269
28.45	0.907126	0.852759
28.4667	0.909151	0.85825
28.4833	0.901418	0.86036
28.5	0.893478	0.862333
28.5167	0.893359	0.858872
28.5333	0.892343	0.862662
28.55	0.890492	0.867524
28.5667	0.884125	0.871117
28.5833	0.881882	0.871618
28.6	0.881378	0.87086
28.6167	0.879278	0.870077
28.6333	0.869261	0.870783
28.65	0.86756	0.871852
28.6667	0.859465	0.867808
28.6833	0.857092	0.872538
28.7	0.85364	0.87083
28.7167	0.842124	0.865994
28.7333	0.850426	0.87139
28.75	0.843358	0.872515
28.7667	0.830591	0.871218
28.7833	0.8332	0.869298
28.8	0.831267	0.86908
28.8167	0.832184	0.870973
28.8333	0.834676	0.869119
28.85	0.835309	0.871334
28.8667	0.82786	0.867927
28.8833	0.822963	0.864215
28.9	0.816923	0.862979
28.9167	0.816757	0.866579
28.9333	0.81502	0.866905
28.95	0.818288	0.867059
28.9667	0.814922	0.863318
28.9833	0.806988	0.855406
29	0.805146	0.859674
29.0167	0.799533	0.857783
29.0333	0.789606	0.849191
29.05	0.789866	0.855456
29.0667	0.799266	0.85448
29.0833	0.798713	0.856059
29.1	0.811424	0.859607
29.1167	0.810839	0.858665
29.1333	0.807947	0.857504
29.15	0.80915	0.85235
29.1667	0.813214	0.85272
29.1833	0.807408	0.855173
29.2	0.805437	0.850769
29.2167	0.796434	0.847327
29.2333	0.794563	0.843576
29.25	0.786546	0.840421
29.2667	0.788051	0.838327
29.2833	0.787718	0.837483
29.3	0.781852	0.83453
29.3167	0.771936	0.829293
29.3333	0.762619	0.818297
29.35	0.751924	0.809815
29.3667	0.754634	0.805192
29.3833	0.746475	0.801545
29.4	0.742902	0.795495
29.4167	0.73629	0.787668
29.4333	0.721783	0.779736
29.45	0.715337	0.773048
29.4667	0.707484	0.767225
29.4833	0.704772	0.759374
29.5	0.704159	0.754444
29.5167	0.693667	0.746771
29.5333	0.679967	0.734211
29.55	0.679605	0.72281
29.5667	0.671981	0.715372
29.5833	0.665008	0.706161
29.6	0.655642	0.698116
29.6167	0.646652	0.688508
29.6333	0.646547	0.679743
29.65	0.635728	0.669905
29.6667	0.617224	0.654129
29.6833	0.621764	0.646181
29.7	0.607273	0.638062
29.7167	0.597933	0.626152
29.7333	0.596363	0.617791
29.75	0.589154	0.607043
29.7667	0.582036	0.597024
29.7833	0.576831	0.586062
29.8	0.57029	0.577389
29.8167	0.561835	0.566179
29.8333	0.559777	0.555669
29.85	0.546713	0.547518
29.8667	0.534428	0.535744
29.8833	0.527539	0.525819
29.9	0.513744	0.51569
29.9167	0.505874	0.504713
29.9333	0.498987	0.49681
29.95	0.487742	0.488974
29.9667	0.488184	0.483679
29.9833	0.475839	0.472027
30	0.472898	0.46619
30.0167	0.464889	0.457421
30.0333	0.455787	0.447402
30.05	0.465475	0.440963
30.0667	0.448355	0.435566
30.0833	0.449763	0.42761
30.1	0.443066	0.419195
30.1167	0.436999	0.412436
30.1333	0.430994	0.405197
30.15	0.429594	0.398214
30.1667	0.416903	0.390634
30.1833	0.414106	0.384942
30.2	0.408406	0.379703
30.2167	0.403763	0.374753
30.2333	0.405158	0.369218
30.25	0.394705	0.361453
30.2667	0.397974	0.355592
30.2833	0.391784	0.349932
30.3	0.380948	0.344749
30.3167	0.383777	0.339338
30.3333	0.377956	0.33341
30.35	0.372119	0.329815
30.3667	0.371513	0.326148
30.3833	0.36832	0.322108
30.4	0.361803	0.314629
30.4167	0.370637	0.311746
30.4333	0.355947	0.308197
30.45	0.347029	0.304988
30.4667	0.349415	0.302187
30.4833	0.348462	0.297584
30.5	0.34862	0.2938
30.5167	0.34646	0.291127
30.5333	0.341961	0.288661
30.55	0.342567	0.285092
30.5667	0.342625	0.283712
30.5833	0.344462	0.280599
30.6	0.341601	0.278269
30.6167	0.337666	0.277748
30.6333	0.333234	0.272765
30.65	0.32853	0.268897
30.6667	0.32742	0.268663
30.6833	0.330671	0.266111
30.7	0.326399	0.264416
30.7167	0.320582	0.262419
30.7333	0.326949	0.260224
30.75	0.31899	0.25753
30.7667	0.330739	0.256103
30.7833	0.329242	0.256039
30.8	0.324253	0.254584
30.8167	0.315291	0.252313
30.8333	0.313599	0.251214
30.85	0.312184	0.249829
30.8667	0.308125	0.248337
30.8833	0.306469	0.246946
30.9	0.301783	0.245538
30.9167	0.295104	0.243397
30.9333	0.304591	0.243488
30.95	0.29661	0.240909
30.9667	0.298975	0.239993
30.9833	0.291266	0.237941
31	0.287726	0.236413
31.0167	0.289916	0.236718
31.0333	0.286414	0.23381
31.05	0.286077	0.23347
31.0667	0.286583	0.232322
31.0833	0.286788	0.232188
31.1	0.287511	0.232324
31.1167	0.29013	0.232067
31.1333	0.284836	0.230491
31.15	0.287627	0.230208
31.1667	0.285522	0.229694
31.1833	0.28671	0.227731
31.2	0.288435	0.22821
31.2167	0.284932	0.227001
31.2333	0.289703	0.225317
31.25	0.289799	0.224876
31.2667	0.292078	0.224716
31.2833	0.291477	0.223454
31.3	0.286424	0.223381
31.3167	0.294095	0.224727
31.3333	0.296268	0.225941
31.35	0.284818	0.224798
31.3667	0.293198	0.22316
31.3833	0.292846	0.224406
31.4	0.288171	0.222053
31.4167	0.285097	0.220322
31.4333	0.282455	0.219293
31.45	0.283919	0.218593
31.4667	0.286375	0.219092
31.4833	0.28233	0.216938
31.5	0.282568	0.218476
31.5167	0.2884	0.21813
31.5333	0.280294	0.217438
31.55	0.282921	0.217747
31.5667	0.281219	0.217399
31.5833	0.285277	0.218047
31.6	0.286226	0.217258
31.6167	0.279993	0.217706
31.6333	0.284792	0.216714
31.65	0.282343	0.217435
31.6667	0.284698	0.21642
31.6833	0.282383	0.21628
31.7	0.28402	0.216737
31.7167	0.27819	0.215244
31.7333	0.284549	0.215739
31.75	0.283472	0.217033
31.7667	0.281054	0.216788
31.7833	0.283596	0.21852
31.8	0.285903	0.21872
31.8167	0.282774	0.217022
31.8333	0.283111	0.216409
31.85	0.286233	0.216714
31.8667	0.288795	0.216646
31.8833	0.292008	0.217011
31.9	0.292962	0.218636
31.9167	0.294737	0.219392
31.9333	0.290856	0.220516
31.95	0.297888	0.220286
31.9667	0.29764	0.22122
31.9833	0.302062	0.222238
32	0.303608	0.223187
32.0167	0.300723	0.222852
32.0333	0.301265	0.222935
32.05	0.297167	0.221385
32.0667	0.303026	0.223241
32.0833	0.29988	0.223776
32.1	0.30105	0.224008
32.1167	0.306491	0.22364
32.1333	0.302423	0.222723
32.15	0.30156	0.223478
32.1667	0.305399	0.223168
32.1833	0.30823	0.223083
32.2	0.308337	0.224357
32.2167	0.306416	0.22378
32.2333	0.309179	0.224686
32.25	0.309038	0.223464
32.2667	0.30921	0.223687
32.2833	0.313569	0.22544
32.3	0.323796	0.226134
32.3167	0.322677	0.225926
32.3333	0.3226	0.22608
32.35	0.329533	0.227169
32.3667	0.331581	0.228304
32.3833	0.338346	0.228911
32.4	0.331979	0.23008
32.4167	0.338132	0.231465
32.4333	0.340794	0.23224
32.45	0.342325	0.232161
32.4667	0.349073	0.23359
32.4833	0.355245	0.234565
32.5	0.350846	0.235809
32.5167	0.353375	0.235086
32.5333	0.353827	0.236034
32.55	0.356363	0.236645
32.5667	0.361307	0.236089
32.5833	0.354408	0.235749
32.6	0.359959	0.235523
32.6167	0.361124	0.23607
32.6333	0.362638	0.236339
32.65	0.356576	0.236271
32.6667	0.361196	0.236666
32.6833	0.356532	0.236106
32.7	0.354539	0.235615
32.7167	0.355496	0.235994
32.7333	0.357941	0.23934
32.75	0.362242	0.248641
32.7667	0.357052	0.262111
32.7833	0.354808	0.276511
32.8	0.351073	0.292204
32.8167	0.352661	0.307902
32.8333	0.361291	0.320652
32.85	0.36295	0.334224
32.8667	0.366794	0.344051
32.8833	0.368458	0.351529
32.9	0.375241	0.362542
32.9167	0.385872	0.370749
32.9333	0.384715	0.378807
32.95	0.387077	0.381944
32.9667	0.383662	0.385331
32.9833	0.397065	0.392507
33	0.404269	0.397284
33.0167	0.408249	0.400685
33.0333	0.411868	0.404246
33.05	0.411909	0.404623
33.0667	0.415468	0.404657
33.0833	0.417374	0.40367
33.1	0.414204	0.402822
33.1167	0.414584	0.399027
33.1333	0.417182	0.399416
33.15	0.410593	0.396271
33.1667	0.408847	0.394305
33.1833	0.408166	0.395531
33.2	0.401025	0.393411
33.2167	0.399968	0.392089
33.2333	0.404228	0.388767
33.25	0.400506	0.387937
33.2667	0.395244	0.385502
33.2833	0.404448	0.38632
33.3	0.402101	0.384127
33.3167	0.400775	0.379823
[truncated: 915 more rows]

## Sheet: Fig.2H
	By islet: Response time, %
	glucose	glibencl	Isl-Av
mouse1 Islet1	1.33	5	50
mouse2 Islet1	1	22
mouse2 Islet 2	1	1
mouse2 Islet3	1.16	26
mouse3 Islet1	2.25	47.65
mouse3 Islet2	5	47
mouse4 Islet1	3.53	46.25
mouse5 Islet1	0	76.9
mouse6 Islet1	0	35.7
mouse6 Islet2	0	0
mouse7 islet1	4	62.7
mouse7 islet2	0	63.1
mouse7 Islet3	0	12.5

## Sheet: Fig.2J
Area Under the Ca Curve, Islet-Average
0h	[6-12]h	[12-24]h	[30-36]h	[42-48]h
100	82.9211	154.418	37.221	198.878
100	85.7587	164.268	183.384	38.7848
100	216.478	69.185	75.1884	48.3902
100	238.595	52.6231		204.97
100	77.466	88.8834
100	64.6815	213.243
100		159.204

## Sheet: Fig.2K
	0h	6h	12h	18h	24h	36h	42h	48h
mouse1_Islet5_cell1	1			57
mouse1_Islet5_cell3	7			14
mouse1_Islet2_cell1	7			0			88
mouse1_Islet2_cell2	0			70			13
mouse1_Islet2_cell13	7			20
mouse1_Islet8_cell1	1	100
mouse1_Islet8_cell5	6	11
mouse2_Islet2_cell1	0	0	0			25		50
mouse2_Islet2_cell3	0	16.6	0			25		0
mouse2_Islet3_cell17	0	93.7		93.7	93.7	50	12.5	6.2
mouse2_Islet3_cell3	6	18.7		62.5	50	100	93.7	87.5
mouse2_I5_cell13	8.3	33.3		33.3	16.6
mouse2_I5_cell1	4.1	8.3		0	4.1
mouse2_I5_cell19	0	12.5		4.1	12.5
mouse3_Islet4_cell5	0	0		52.9
mouse3_Islet4_cell7	0	0		5.8

## Sheet: Fig.2L
	0h	6h	12h	18h	24h	36h	42h	48h
mouse1_Islet5_cell14	100			85.7
mouse1_Islet5_cell9	92.8			100
mouse1_Islet2_cell12	100			60
mouse1_Islet2_cell4	92.8			40			50
mouse1_Islet8_cell14	100	66.6
mouse1_Islet8_cell7	94.1	72.2
mouse2_Islet2_cell5	100	100	100					100
mouse2_Islet2_cell9	91.6	58	83.3			41.6		83.3
mouse2_Islet3_cell13	100	81.2		43.7	43.7	31.2	31.2	18.7
mouse2_Islet3_cell16	93.7	100		75	100	37.5	31.2	37.5
mouse2_Islet5_cell15	100	41.6		95.8	16.6
mouse2_Islet5_cell24	95.8	58.3		62.5	87.5
mouse2_Islet5_cell4	91.6	100		100	95.8
mouse3_Islet4_cell17	100	35.2		29.4
mouse3_Islet4_cell14	94.1	94.1		94.1
