# Supplementary material for: Functional architecture of pancreatic islets identifies a population of first responder cells that drive the first-phase calcium response
Source: PLoS Biol. 2022 Sep 13;20(9):e3001761. doi: 10.1371/journal.pbio.3001761 (PMC9506623; doi:10.1371/journal.pbio.3001761)
Supplement: S3 Data — (XLSX) [file pbio.3001761.s011.xlsx]

## Sheet: Fig.3A
Time, min
0.016114	25.333
0.032229	24.491
0.048343	25.809
0.064457	25.3
0.080571	25.497
0.096686	24.153
0.1128	25.154
0.128914	24.827
0.145028	25.378
0.161143	25.631
0.177257	25.092
0.193371	25.422
0.209485	25.635
0.2256	26.393
0.241714	26.307
0.257828	26.018
0.273942	23.887
0.290057	26.34
0.306171	26.278
0.322285	25.059
0.338399	25.111
0.354514	26.649
0.370628	26.163
0.386742	24.177
0.402856	24.935
0.418971	25.542
0.435085	25.892
0.451199	24.728
0.467313	26.32
0.483428	24.73
0.499542	25.23
0.515656	24.853
0.53177	25.06
0.547885	25.523
0.563999	24.905
0.580113	27.381
0.596227	25.228
0.612342	26.239
0.628456	24.868
0.64457	24.704
0.660684	23.716
0.676799	25.603
0.692913	24.912
0.709027	25.839
0.725141	26.205
0.741256	26.988
0.75737	24.41
0.773484	25.996
0.789598	26.188
0.805713	26.56
0.821827	24.773
0.837941	25.479
0.854055	25.365
0.87017	25.626
0.886284	25.946
0.902398	24.857
0.918512	25.772
0.934627	25.078
0.950741	27.063
0.966855	26.683
0.98297	25.732
0.999084	26.033
1.0152	24.958
1.03131	25.433
1.04743	24.639
1.06354	26.578
1.07966	25.648
1.09577	24.442
1.11188	25.492
1.128	24.892
1.14411	26.684
1.16023	24.484
1.17634	25.738
1.19246	25.516
1.20857	24.54
1.22468	25.748
1.2408	25.651
1.25691	27.23
1.27303	26.086
1.28914	26.4
1.30526	25.62
1.32137	26.862
1.33748	26.142
1.3536	25.462
1.36971	25.848
1.38583	26.274
1.40194	27.075
1.41805	27.063
1.43417	26.126
1.45028	25.445
1.4664	25.584
1.48251	26.054
1.49863	25.897
1.51474	26.552
1.53085	26.275
1.54697	25.881
1.56308	25.392
1.5792	24.611
1.59531	25.636
1.61143	26.868
1.62754	26.9
1.64365	25.825
1.65977	27.172
1.67588	25.941
1.692	26.627
1.70811	26.698
1.72422	26.663
1.74034	25.93
1.75645	25.65
1.77257	25.835
1.78868	25.47
1.8048	25.3
1.82091	26.323
1.83702	26.621
1.85314	25.619
1.86925	26.59
1.88537	26.642
1.90148	26.226
1.9176	25.781
1.93371	25.577
1.94982	25.9
1.96594	25.231
1.98205	26.357
1.99817	25.899
2.01428	25.816
2.0304	26.247
2.04651	25.982
2.06263	25.058
2.07874	26.283
2.09485	25.844
2.11097	25.88
2.12708	26.532
2.1432	27.286
2.15931	25.242
2.17542	25.485
2.19154	26.814
2.20765	26.342
2.22377	26.403
2.23988	26.843
2.256	8.168
2.27211	22.029
2.28822	24.992
2.30434	26.857
2.32045	25.284
2.33657	25.823
2.35268	27.454
2.36879	27.669
2.38491	27.654
2.40102	28.011
2.41714	28.119
2.43325	28.07
2.44937	27.917
2.46548	27.399
2.48159	25.803
2.49771	26.169
2.51382	26.449
2.52994	26.576
2.54605	26.966
2.56217	26.207
2.57828	27.771
2.5944	27.226
2.61051	26.003
2.62662	28.379
2.64274	27.205
2.65885	27.05
2.67497	26.598
2.69108	25.883
2.7072	28.054
2.72331	26.525
2.73942	28.055
2.75554	25.686
2.77165	26.711
2.78777	27.182
2.80388	26.481
2.81999	25.788
2.83611	26.606
2.85222	25.83
2.86834	26.866
2.88445	27.457
2.90057	26.497
2.91668	26.61
2.93279	26.522
2.94891	27.688
2.96502	27.846
2.98114	25.603
2.99725	27.468
3.01337	27.054
3.02948	24.912
3.04559	24.804
3.06171	27.727
3.07782	28.642
3.09394	28.374
3.11005	23.786
3.12616	29.692
3.14228	26.084
3.15839	28.592
3.17451	28.614
3.19062	27.53
3.20674	27.934
3.22285	26.273
3.23896	26.824
3.25508	30.846
3.27119	30.755
3.28731	20.661
3.30342	27.121
3.31954	31.996
3.33565	25.061
3.35176	25.404
3.36788	25.497
3.38399	25.727
3.40011	24.572
3.41622	25.593
3.43234	26.121
3.44845	26.077
3.46456	24.692
3.48068	26.666
3.49679	25.985
3.51291	25.789
3.52902	25.501
3.54514	25.298
3.56125	26.045
3.57736	24.862
3.59348	24.912
3.60959	25.546
3.62571	26.17
3.64182	25.749
3.65794	25.597
3.67405	24.567
3.69016	25.65
3.70628	27.544
3.72239	25.086
3.73851	26.049
3.75462	26.984
3.77074	26.168
3.78685	25.153
3.80296	24.492
3.81908	24.585
3.83519	25.37
3.85131	25.077
3.86742	25.458
3.88354	25.272
3.89965	25.03
3.91576	24.784
3.93188	25.991
3.94799	26.878
3.96411	25.779
3.98022	24.87
3.99634	25.555
4.01245	25.881
4.02856	25.237
4.04468	23.988
4.06079	24.785
4.07691	24.696
4.09302	25.485
4.10914	24.458
4.12525	24.578
4.14136	24.452
4.15748	25.269
4.17359	24.801
4.18971	25.942
4.20582	24.351
4.22194	24.59
4.23805	25.18
4.25416	24.076
4.27028	25.266
4.28639	24.378
4.30251	25.532
4.31862	24.721
4.33473	25.167
4.35085	24.204
4.36696	24.923
4.38308	24.04
4.39919	25.167
4.41531	24.104
4.43142	24.426
4.44753	24.308
4.46365	24.925
4.47976	25.513
4.49588	24.676
4.51199	24.938
4.52811	23.862
4.54422	23.95
4.56033	24.349
4.57645	24.001
4.59256	23.716
4.60868	26.027
4.62479	25.243
4.64091	24.621
4.65702	24.715
4.67313	25.686
4.68925	23.718
4.70536	24.028
4.72148	25.527
4.73759	22.547
4.75371	24.232
4.76982	25.092
4.78593	25.009
4.80205	25.683
4.81816	24.655
4.83428	25.036
4.85039	23.892
4.86651	24.413
4.88262	24.769
4.89873	24.282
4.91485	24.25
4.93096	23.47
4.94708	23.653
4.96319	25.147
4.97931	24.891
4.99542	23.836
5.01153	23.97
5.02765	23.89
5.04376	23.921
5.05988	23.772
5.07599	24.594
5.0921	24.091
5.10822	23.485
5.12433	23.791
5.14045	23.891
5.15656	23.206
5.17268	23.583
5.18879	24.231
5.2049	23.242
5.22102	24.872
5.23713	24.287
5.25325	23.887
5.26936	24.126
5.28547	24.562
5.30159	24.84
5.3177	24.47
5.33382	24.775
5.34993	24.44
5.36605	23.295
5.38216	24.103
5.39827	23.807
5.41439	24.301
5.4305	24.813
5.44662	25.005
5.46273	23.096
5.47885	25.42
5.49496	23.966
5.51107	23.659
5.52719	23.104
5.5433	23.243
5.55942	25.43
5.57553	24.293
5.59165	24.133
5.60776	23.569
5.62387	24.709
5.63999	23.84
5.6561	23.837
5.67222	22.92
5.68833	23.46
5.70445	25.237
5.72056	23.885
5.73667	23.11
5.75279	23.105
5.7689	24.275
5.78502	24.62
5.80113	23.417
5.81725	23.197
5.83336	24.355
5.84947	23.969
5.86559	23.635
5.8817	24.323
5.89782	24.896
5.91393	23.598
5.93005	24.157
5.94616	23.551
5.96227	24.992
5.97839	23.531
5.9945	23.941
6.01062	24.492
6.02673	24.314
6.04284	23.104
6.05896	22.861
6.07507	23.124
6.09119	23.694
6.1073	23.589
6.12342	23.017
6.13953	24.433
6.15564	23.334
6.17176	22.922
6.18787	23.409
6.20399	23.059
6.2201	23.942
6.23622	23.752
6.25233	24.345
6.26844	25.138
6.28456	23.521
6.30067	24.077
6.31679	23.595
6.3329	24.614
6.34902	23.802
6.36513	22.902
6.38124	24.183
6.39736	43.957
6.41347	53.111
6.42959	60.542
6.4457	63.085
6.46182	64.092
6.47793	66.86
6.49404	66.606
6.51016	66.459
6.52627	68.809
6.54239	72.228
6.5585	79.554
6.57462	77.433
6.59073	75.012
6.60684	88.989
6.62296	83.099
6.63907	89.947
6.65519	90.714
6.6713	98.675
6.68742	94.177
6.70353	99.7
6.71964	103.233
6.73576	110.991
6.75187	106.405
6.76799	115.101
6.7841	109.562
6.80021	114.244
6.81633	112.803
6.83244	121.908
6.84856	121.769
6.86467	128.095
6.88079	129.56
6.8969	124.699
6.91301	135.413
6.92913	129.895
6.94524	132.208
6.96136	133.724
6.97747	133.739
6.99359	140.208
7.0097	135.676
7.02581	141.43
7.04193	140.078
7.05804	140.038
7.07416	147.342
7.09027	145.791
7.10639	145.2
7.1225	144.156
7.13861	145.702
7.15473	149.534
7.17084	152.433
7.18696	150.909
7.20307	147.555
7.21919	153.089
7.2353	151.747
7.25141	147.607
7.26753	152.176
7.28364	149.546
7.29976	156.049
7.31587	148.346
7.33199	150.528
7.3481	148.514
7.36421	151.326
7.38033	151.103
7.39644	152.558
7.41256	148.187
7.42867	157.654
7.44479	148.019
7.4609	150.883
7.47701	146.036
7.49313	147.123
7.50924	148.427
7.52536	154.887
7.54147	146.864
7.55759	155.476
7.5737	148.191
7.58981	148.163
7.60593	153.564
7.62204	152.348
7.63816	154.197
7.65427	151.149
7.67038	149.171
7.6865	151.281
7.70261	149.444
7.71873	148.377
7.73484	149.186
7.75096	148.256
7.76707	147.118
7.78318	153.253
7.7993	145.296
7.81541	148.377
7.83153	146.324
7.84764	144.886
7.86376	146.424
7.87987	150.991
7.89598	145.058
7.9121	151.166
7.92821	149.153
7.94433	147.988
7.96044	146.988
7.97656	150.852
7.99267	152.789
8.00878	149.208
8.0249	148.047
8.04101	147.097
8.05713	147.116
8.07324	145.066
8.08936	144.311
8.10547	150.408
8.12158	144.264
8.1377	150.527
8.15381	141.452
8.16993	142.313
8.18604	154.622
8.20215	143.962
8.21827	141.441
8.23438	146.45
8.2505	149.071
8.26661	139.339
8.28273	140.566
8.29884	137.766
8.31495	142.413
8.33107	139.611
8.34718	147.856
8.3633	147.313
8.37941	148.052
8.39553	145.96
8.41164	143.403
8.42775	134.209
8.44387	141.839
8.45998	142.552
8.4761	142.773
8.49221	143.031
8.50833	148.672
8.52444	141.343
8.54055	140.61
8.55667	141.352
8.57278	139.609
8.5889	139
8.60501	135.922
8.62113	139.251
8.63724	146.791
8.65335	141.753
8.66947	140.7
8.68558	140.349
8.7017	139.8
8.71781	139.581
8.73393	140.222
8.75004	142.078
8.76615	138.832
8.78227	139.203
8.79838	140.709
8.8145	138.877
8.83061	139.919
8.84673	139.458
8.86284	141.098
8.87895	137.111
8.89507	144.448
8.91118	135.787
8.9273	142.971
8.94341	135.696
8.95952	145.895
8.97564	133.338
8.99175	137.807
9.00787	135.813
9.02398	144.167
9.0401	141.093
9.05621	139.133
9.07232	138.832
9.08844	138.778
9.10455	142.423
9.12067	139.27
9.13678	138.54
9.1529	138.484
9.16901	139.313
9.18512	134.609
9.20124	136.22
9.21735	138.263
9.23347	144.814
9.24958	139.459
9.2657	138.4
9.28181	138.202
9.29792	142.843
9.31404	140.445
9.33015	142.708
9.34627	131.881
9.36238	132.096
9.3785	142.174
9.39461	140.136
9.41072	132.003
9.42684	138.591
9.44295	140.979
9.45907	137.38
9.47518	139.228
9.4913	137.397
9.50741	139.063
9.52352	135.741
9.53964	136.263
9.55575	135.774
9.57187	135.493
9.58798	136.995
9.6041	135.614
9.62021	130.516
9.63632	131.167
9.65244	137.337
9.66855	130.717
9.68467	136.118
9.70078	134.398
9.71689	136.954
9.73301	134.408
9.74912	134.53
9.76524	133.855
9.78135	132.31
9.79747	133.656
9.81358	135.699
9.82969	134.578
9.84581	134.542
9.86192	141.641
9.87804	134.514
9.89415	131.7
9.91027	130.155
9.92638	135.098
9.94249	134.495
9.95861	135.769
9.97472	136.765
9.99084	133.814
10.0069	131.506
10.0231	131.599
10.0392	131.455
10.0553	133.833
10.0714	132.62
10.0875	134.167
10.1036	131.991
10.1197	130.63
10.1359	132.577
10.152	132.796
10.1681	135.015
10.1842	129.215
10.2003	128.611
10.2164	131.358
10.2325	130.111
10.2487	134.546
10.2648	130.859
10.2809	131.405
10.297	137.994
10.3131	132.562
10.3292	130.647
10.3453	131.364
10.3615	131.324
10.3776	130.333
10.3937	132.256
10.4098	132.426
10.4259	131.944
10.442	136.305
10.4581	128.063
10.4743	136.086
10.4904	127.689
10.5065	133.381
10.5226	129.677
10.5387	133.149
10.5548	134.973
10.5709	128.795
10.5871	129.475
10.6032	134.356
10.6193	132.152
10.6354	133.342
10.6515	132.915
10.6676	132.495
10.6837	132.89
10.6999	132.045
10.716	125.997
10.7321	132.025
10.7482	132.756
10.7643	132.702
10.7804	129.724
10.7965	129.085
10.8127	127.462
10.8288	134.102
10.8449	134.505
10.861	131.652
10.8771	131.551
10.8932	131.298
10.9093	133.868
10.9255	131.695
10.9416	128.979
10.9577	129.786
10.9738	117.837
10.9899	126.458
11.006	128.746
11.0221	129.659
11.0383	122.758
11.0544	131.772
11.0705	131.628
11.0866	131.605
11.1027	130.384
11.1188	126.397
11.1349	126.36
11.1511	128.369
11.1672	128.62
11.1833	128.844
11.1994	128.557
11.2155	127.094
11.2316	126.481
11.2477	127.503
11.2639	130.107
11.28	122.375
11.2961	124.097
11.3122	125.402
11.3283	124.258
11.3444	121.504
11.3605	122.146
11.3767	124.54
11.3928	121.413
11.4089	127.428
11.425	127.083
11.4411	124.52
11.4572	122.976
11.4733	121.569
11.4895	124.461
11.5056	122.502
11.5217	123.813
11.5378	120.826
11.5539	122.384
11.57	120.552
11.5861	120.947
11.6023	118.848
11.6184	118.625
11.6345	120.064
11.6506	121.081
11.6667	120.998
11.6828	118.451
11.6989	118.643
11.7151	117.192
11.7312	119.117
11.7473	115.545
11.7634	111.719
11.7795	117.096
11.7956	116.655
11.8117	117.37
11.8279	119.393
11.844	115.865
11.8601	117.833
11.8762	115.4
11.8923	117.609
11.9084	115.075
11.9245	116.15
11.9407	115.023
11.9568	111.912
11.9729	112.359
11.989	114.074
12.0051	112.944
12.0212	115.462
12.0373	114.789
12.0535	116.631
12.0696	116.367
12.0857	114.446
12.1018	109.225
12.1179	111.156
12.134	115.936
12.1502	108.666
12.1663	110.383
12.1824	113.562
12.1985	112.763
12.2146	113.341
12.2307	113.049
12.2468	110.885
12.263	113.904
12.2791	112.387
12.2952	112.041
12.3113	109.979
12.3274	109.74
12.3435	110.087
12.3596	110.057
12.3758	113.538
12.3919	111.999
12.408	112.23
12.4241	116.139
12.4402	110.691
12.4563	110.899
12.4724	110.841
12.4886	110.721
12.5047	110.911
12.5208	111.72
12.5369	112.435
12.553	109.006
12.5691	107.736
12.5852	110.086
12.6014	110.873
12.6175	109.575
12.6336	110.633
12.6497	109.5
12.6658	111.398
12.6819	113.544
12.698	109.963
12.7142	111.156
12.7303	109.033
12.7464	107.456
12.7625	109.279
12.7786	110.441
12.7947	112.764
12.8108	115.125
12.827	113.072
12.8431	108.987
12.8592	107.291
12.8753	110.745
12.8914	108.155
12.9075	106.33
12.9236	109.104
12.9398	109.52
12.9559	105.067
12.972	108.609
12.9881	106.52
13.0042	110.662
13.0203	106.82
13.0364	107.889
13.0526	111.247
13.0687	109.125
13.0848	102.933
13.1009	112.601
13.117	109.829
13.1331	108.341
13.1492	110.052
13.1654	111.308
13.1815	107.523
13.1976	106.985
13.2137	111.237
13.2298	115.214
13.2459	109.766
13.262	108.452
13.2782	111.002
13.2943	110.36
13.3104	114.013
13.3265	109.756
13.3426	106.4
13.3587	107.564
13.3748	109.336
13.391	107.683
13.4071	108.339
13.4232	113.316
13.4393	109.546
13.4554	106.741
13.4715	105.901
13.4876	107.696
13.5038	104.587
13.5199	110.273
13.536	110.509
13.5521	107.015
13.5682	108.141
13.5843	108.927
13.6004	107.898
13.6165	111.015
13.6327	111.043
13.6488	112.205
13.6649	108.108
13.681	115.029
13.6971	111.964
13.7132	109.219
13.7293	106.029
13.7455	106.835
13.7616	107.57
13.7777	108.109
13.7938	109.117
13.8099	102.022
13.826	106.046
13.8421	103.171
13.8583	101.555
13.8744	104.637
13.8905	103.891
13.9066	98.184
13.9227	102.7
13.9388	101.098
13.9549	103.529
13.9711	102.309
13.9872	102.969
14.0033	102.574
14.0194	101.296
14.0355	104.134
14.0516	100.093
14.0677	100.198
14.0839	101.998
14.1	103.064
14.1161	102.861
14.1322	101.572
14.1483	100.643
14.1644	100.058
14.1805	101.027
14.1967	101.839
14.2128	100.452
14.2289	101.972
14.245	100.494
14.2611	101.985
14.2772	99.25
14.2933	98.321
14.3095	100.813
14.3256	99.654
14.3417	98.133
14.3578	100.77
14.3739	99.127
14.39	101.25
14.4061	101.062
14.4223	97.938
14.4384	97.313
14.4545	98.941
14.4706	98.949
14.4867	100.377
14.5028	97.355
14.5189	100.803
14.5351	104.219
14.5512	101.973
14.5673	101.574
14.5834	99.183
14.5995	100.466
14.6156	103.416
14.6317	100.599
14.6479	103.635
14.664	101.209
14.6801	104.571
14.6962	102.071
14.7123	100.204
14.7284	105.408
14.7445	103.014
14.7607	99.746
14.7768	100.887
14.7929	101.005
14.809	102.043
14.8251	101.393
14.8412	105.998
14.8573	99.215
14.8735	101.837
14.8896	101.412
14.9057	101.655
14.9218	103.914
14.9379	106.239
14.954	102.945
14.9701	103.619
14.9863	102.035
15.0024	101.216
15.0185	102.694
15.0346	101.719
15.0507	101.628
15.0668	102.342
15.0829	102.048
15.0991	102.424
15.1152	104.12
15.1313	104.076
15.1474	104.32
15.1635	99.445
15.1796	104.419
15.1957	100.305
15.2119	104.977
15.228	100.504
15.2441	99.979
15.2602	102.257
15.2763	100.731
15.2924	97.9
15.3085	96.051
15.3247	102.697
15.3408	99.198
15.3569	98.659
15.373	100.346
15.3891	99.169
15.4052	97.803
15.4213	99.658
15.4375	100.95
15.4536	100.034
15.4697	105.362
15.4858	101.728
15.5019	98.845
15.518	100.782
15.5341	107.447
15.5503	101.553
15.5664	105.801
15.5825	105.29
15.5986	103.454
15.6147	101.509
15.6308	101.674
15.6469	99.566
15.6631	100.359
15.6792	101.349
15.6953	101.087
15.7114	99.407
15.7275	99.646
15.7436	100.24
15.7597	101.374
15.7759	100.099
15.792	98.365
15.8081	99.844
15.8242	101.269
15.8403	102.566
15.8564	98.329
15.8725	100.299
15.8887	98.192
15.9048	99.173
15.9209	97.028
15.937	100.322
15.9531	93.799
15.9692	99.107
15.9853	98.203
16.0014	95.983
16.0176	102.256
16.0337	99.955
16.0498	96.457
16.0659	101.001
16.082	97.486
16.0981	99.674
16.1142	98.169
16.1304	99.466
16.1465	99.205
16.1626	100.555
16.1787	102.455
16.1948	98.23
16.2109	100.48
16.227	97.288
16.2432	99.078
16.2593	98.325
16.2754	101.789
16.2915	102.171
16.3076	100.468
16.3237	103.174
16.3398	100.488
16.356	98.973
16.3721	98.93
16.3882	99.471
16.4043	100.647
16.4204	100.115
16.4365	98.791
16.4526	102.223
16.4688	96.925
16.4849	103.132
16.501	102.341
16.5171	100.606
16.5332	101.395
16.5493	100.974
16.5654	95.076
16.5816	100.491
16.5977	100.555
16.6138	95.022
16.6299	99.995
16.646	97.168
16.6621	100.509
16.6782	101.715
16.6944	101.378
16.7105	99.99
16.7266	95.699
16.7427	99.272
16.7588	99.403
16.7749	101.583
16.791	99.051
16.8072	96.544
16.8233	98.675
16.8394	99.836
16.8555	97.348
16.8716	99.735
16.8877	97.712
16.9038	98.059
16.92	97.241
16.9361	97.762
16.9522	99.245
16.9683	97.932
16.9844	94.511
17.0005	100.622
17.0166	97.963
17.0328	96.855
17.0489	98.584
17.065	98.664
17.0811	97.91
17.0972	96.914
17.1133	98.173
17.1294	97.39
17.1456	98.321
17.1617	99.546
17.1778	96.871
17.1939	99.233
17.21	97.95
17.2261	98.092
17.2422	98.147
17.2584	97.365
17.2745	98.668
17.2906	100.313
17.3067	100.335
17.3228	98.93
17.3389	100.228
17.355	98.007
17.3712	95.878
17.3873	94.499
17.4034	91.062
17.4195	95.628
17.4356	94.798
17.4517	94.297
17.4678	92.57
17.484	94.146
17.5001	93.461
17.5162	91.563
17.5323	89.926
17.5484	93.412
17.5645	91.613
17.5806	91.386
17.5968	92.871
17.6129	89.958
17.629	90.493
17.6451	92.45
17.6612	92.404
17.6773	90.669
17.6934	89.596
17.7096	88.807
17.7257	89.56
17.7418	89.659
17.7579	90.464
17.774	90.517
17.7901	89.406
17.8062	90.311
17.8224	89.688
17.8385	83.077
17.8546	87.149
17.8707	87.264
17.8868	86.377
17.9029	88.175
17.919	86.604
17.9352	87.57
17.9513	88.311
17.9674	88.556
17.9835	91.134
17.9996	88.119
18.0157	87.721
18.0318	89.292
18.048	89.401
18.0641	87.101
18.0802	86.784
18.0963	86.461
18.1124	86.589
18.1285	87.609
18.1446	87.272
18.1608	87.156
18.1769	87.66
18.193	86.407
18.2091	87.136
18.2252	85.726
18.2413	84.837
18.2574	84.564
18.2736	86.753
18.2897	85.403
18.3058	88.587
18.3219	85.698
18.338	84.879
18.3541	84.795
18.3702	88.856
18.3864	87.014
18.4025	85.925
18.4186	87.09
18.4347	88.321
18.4508	86.823
18.4669	87.642
18.483	88.88
18.4992	85.018
18.5153	86.158
18.5314	86.313
18.5475	84.044
18.5636	86.636
18.5797	81.15
18.5958	84.744
18.612	83.187
18.6281	85.392
18.6442	84.733
18.6603	85.909
18.6764	87.454
18.6925	91.581
18.7086	91.734
18.7248	93.532
18.7409	87.811
18.757	85.857
18.7731	88.158
18.7892	84.774
18.8053	85.029
18.8214	84.071
18.8376	85.868
18.8537	85.383
18.8698	85.964
18.8859	86.39
18.902	86.505
18.9181	85.435
18.9342	84.56
18.9504	84.415
18.9665	84.373
18.9826	85.449
18.9987	84.994
19.0148	84.561
19.0309	83.216
19.047	82.939
19.0632	86.873
19.0793	84.137
19.0954	84.753
19.1115	86.997
19.1276	85.835
19.1437	88.003
19.1598	90.858
19.176	91.022
19.1921	91.564
19.2082	87.335
19.2243	86.384
19.2404	85.651
19.2565	85.546
19.2726	84.993
19.2888	84.018
19.3049	87.261
19.321	86.569
19.3371	88.473
19.3532	86.281
19.3693	84.46
19.3854	85.271
19.4016	88.024
19.4177	94.444
19.4338	93.324
19.4499	90.32
19.466	90.381
19.4821	89.599
19.4982	87.757
19.5144	89.284
19.5305	87.344
19.5466	86.6
19.5627	88.79
19.5788	88.751
19.5949	88.703
19.611	85.983
19.6272	85.395
19.6433	88.139
19.6594	88.981
19.6755	88.988
19.6916	84.567
19.7077	91.423
19.7238	90.615
19.74	87.751
19.7561	86.627
19.7722	87.641
19.7883	90.127
19.8044	86.683
19.8205	86.882
19.8366	87.53
19.8528	86.365
19.8689	88.899
19.885	88.608
19.9011	84.541
19.9172	89.333
19.9333	87.862
19.9494	88.347
19.9656	89.969
19.9817	89.86
19.9978	89.53
20.0139	92.318
20.03	90.497
20.0461	90.484
20.0622	88.319
20.0784	89.349
20.0945	91.189
20.1106	89.769
20.1267	89.301
20.1428	91.11
20.1589	91.547
20.175	93.532
20.1912	91.492
20.2073	97.035
20.2234	93.54
20.2395	92.699
20.2556	93.708
20.2717	95.07
20.2878	94.907
20.304	97.822
20.3201	98.253
20.3362	98.442
20.3523	98.529
20.3684	101.147
20.3845	96.413
20.4006	97.092
20.4168	95.477
20.4329	96.256
20.449	95.946
20.4651	97.182
20.4812	93.934
20.4973	94.742
20.5134	96.796
20.5296	97.512
20.5457	98.576
20.5618	96.483
20.5779	100.143
20.594	99.333
20.6101	99.417
20.6262	92.876
20.6424	92.617
20.6585	93.407
20.6746	93.759
20.6907	92.161
20.7068	90.829
20.7229	92.958
20.739	97.373
20.7552	95.524
20.7713	93.726
20.7874	94.998
20.8035	97.922
20.8196	93.909
20.8357	95.538
20.8518	93.268
20.868	93.287
20.8841	91.907
20.9002	92.55
20.9163	93.685
20.9324	98.289
20.9485	93.923
20.9646	95.671
20.9808	92.951
20.9969	91.948
21.013	89.057
21.0291	90.497
21.0452	92.453
21.0613	92.306
21.0774	90.891
21.0936	87.491
21.1097	87.035
21.1258	91.518
21.1419	92.048
21.158	84.647
21.1741	94.515
21.1902	93.764
21.2064	92.228
21.2225	92.374
21.2386	91.463
21.2547	90.391
21.2708	93.844
21.2869	88.86
21.303	89.191
21.3192	90.026
21.3353	89.758
21.3514	91.618
21.3675	87.128
21.3836	90.555
21.3997	91.536
21.4158	90.854
21.432	88.602
21.4481	89.979
21.4642	87.73
21.4803	87.659
21.4964	85.116
21.5125	85.601
21.5286	87.504
21.5448	89.933
21.5609	87.607
21.577	88.097
21.5931	89.943
21.6092	91.647
21.6253	91.156
21.6414	85.948
21.6576	85.617
21.6737	89.304
21.6898	87.102
21.7059	85.483
21.722	83.99
21.7381	79.375
21.7542	83.307
21.7704	82.28
21.7865	81.624
21.8026	84.651
21.8187	84.695
21.8348	87.249
21.8509	82.275
21.867	81.927
21.8832	82.485
21.8993	86.248
21.9154	80.248
21.9315	83.378
21.9476	86.031
21.9637	82.2
21.9798	76.332
21.996	79.16
22.0121	80.91
22.0282	79.327
22.0443	77.985
22.0604	80.142
22.0765	76.224
22.0926	76.765
22.1088	77.512
22.1249	75.763
22.141	73.769
22.1571	74.822
22.1732	75.309
22.1893	70.174
22.2054	81.692
22.2216	89.395
22.2377	87.123
22.2538	83.939
22.2699	85.354
22.286	81.225
22.3021	81.142
22.3182	77.889
22.3344	77.5
22.3505	75.513
22.3666	74.437
22.3827	73.454
22.3988	75.51
22.4149	71.72
22.431	73.94
22.4472	74.278
22.4633	72.926
22.4794	74.179
22.4955	82.253
22.5116	88.102
22.5277	92.219
22.5438	87.438
22.56	85.618
22.5761	81.601
22.5922	81.094
22.6083	82.84
22.6244	76.825
22.6405	78.749
22.6566	74.777
22.6728	74.964
22.6889	69.922
22.705	73.215
22.7211	76.111
22.7372	83.597
22.7533	91.979
22.7694	88.634
22.7856	88.025
22.8017	86.46
22.8178	86.115
22.8339	82.817
22.85	85.309
22.8661	87.79
22.8822	91.958
22.8984	88.955
22.9145	92.879
22.9306	92.663
22.9467	90.619
22.9628	91.67
22.9789	90.73
22.995	88.6
23.0112	90.277
23.0273	90.869
23.0434	89.666
23.0595	93.274
23.0756	100.02
23.0917	95.079
23.1078	97.135
23.124	93.201
23.1401	96.254
23.1562	95.194
23.1723	91.379
23.1884	89.802
23.2045	90.934
23.2206	88.833
23.2368	95.3
23.2529	98.227
23.269	105.716
23.2851	104.373
23.3012	102.202
23.3173	102.362
23.3334	98.287
23.3496	96.212
23.3657	95.923
23.3818	94.046
23.3979	94.991
23.414	95.826
23.4301	97.797
23.4462	99.278
23.4624	103.097
23.4785	101.46
23.4946	99.495
23.5107	97.827
23.5268	99.255
23.5429	97.517
23.559	89.917
23.5752	93.242
23.5913	92.868
23.6074	97.046
23.6235	96.124
23.6396	99.975
23.6557	101.768
23.6718	98.423
23.688	98.785
23.7041	98.195
23.7202	94.579
23.7363	90.924
23.7524	97.627
23.7685	93.974
23.7846	96.344
23.8008	97.668
23.8169	100.888
23.833	98.762
23.8491	97.697
23.8652	95.699
23.8813	94.542
23.8974	92.837
23.9136	89.473
23.9297	90.177
23.9458	94.731
23.9619	93.391
23.978	94.298
23.9941	99.422
24.0102	104.151
24.0264	98.817
24.0425	97.216
24.0586	95.57
24.0747	92.407
24.0908	92.412
24.1069	89.824
24.123	89.459
24.1392	88.607
24.1553	88.764
24.1714	90.339
24.1875	95.386
24.2036	95.614
24.2197	105.764
24.2358	102.322
24.252	103.5
24.2681	101.665
24.2842	97.905
24.3003	98.108
24.3164	96.548
24.3325	98.205
24.3486	94.442
24.3648	93.4
24.3809	92.688
24.397	94.634
24.4131	90.015
24.4292	88.282
24.4453	87.903
24.4614	89.879
24.4776	103.217
24.4937	102.988
24.5098	103.14
24.5259	98.241
24.542	94.102
24.5581	93.467
24.5742	90.904
24.5904	89.908
24.6065	86.968
24.6226	91.493
24.6387	90.44
24.6548	90.394
24.6709	85.75
24.687	84.697
24.7032	84.697
24.7193	85.82
24.7354	87.123
24.7515	86.425
24.7676	90.1
24.7837	96.2
24.7998	95.365
24.816	94.721
24.8321	92.202
24.8482	91.951
24.8643	89.315
24.8804	88.741
24.8965	88.437
24.9126	86.928
24.9288	84.984
24.9449	96.604
24.961	102.873
24.9771	105.72
24.9932	100.6
25.0093	96.836
25.0254	93.834
25.0416	92.341
25.0577	90.256
25.0738	85.379
25.0899	88.123
25.106	88.42
25.1221	88.345
25.1382	84.989
25.1544	83.92
25.1705	83.573
25.1866	83.146
25.2027	82.517
25.2188	82.097
25.2349	82.56
25.251	83.235
25.2672	83.182
25.2833	101.338
25.2994	104.843
25.3155	103.117
25.3316	99.301
25.3477	95.21
25.3638	90.637
25.38	87.605
25.3961	86.973
25.4122	86.664
25.4283	82.746
25.4444	81.589
25.4605	81.021
25.4766	85.41
25.4928	90.214
25.5089	99.034
25.525	99.495
25.5411	95.164
25.5572	96.68
25.5733	94.743
25.5894	93.868
25.6056	89.166
25.6217	91.421
25.6378	95.5
25.6539	94.363
25.67	99.962
25.6861	98.923
25.7022	100.593
25.7184	101.819
25.7345	96.131
25.7506	95.615
25.7667	91.238
25.7828	93.454
25.7989	97.211
25.815	96.506
25.8312	94.461
25.8473	98.419
25.8634	105.77
25.8795	104.994
25.8956	104.44
25.9117	100.716
25.9278	94.848
25.944	101.063
25.9601	101.863
25.9762	94.303
25.9923	98.579
26.0084	97.868
26.0245	99.529
26.0406	98.568
26.0568	97.53
26.0729	99.99
26.089	100.72
26.1051	103.685
26.1212	104.53
26.1373	104.88
26.1534	99.916
26.1696	100.043
26.1857	101.099
26.2018	99.196
26.2179	98.462
26.234	99.741
26.2501	99.834
26.2662	100.19
26.2824	100.154
26.2985	101.987
26.3146	104.691
26.3307	109.454
26.3468	107.1
26.3629	106.181
26.379	102.092
26.3952	101.438
26.4113	98.612
26.4274	98.558
26.4435	95.967
26.4596	97.572
26.4757	93.375
26.4918	93.322
26.508	92.585
26.5241	94.278
26.5402	99.237
26.5563	96.192
26.5724	99.211
26.5885	98.414
26.6046	105.039
26.6208	109.016
26.6369	108.025
26.653	104.242
26.6691	103.34
26.6852	101.37
26.7013	96.397
26.7174	94.351
26.7336	94.26
26.7497	93.063
26.7658	89.678
26.7819	88.252
26.798	86.8
26.8141	86.796
26.8302	83.387
26.8464	78.168
26.8625	75.978
26.8786	77.98
26.8947	73.799
26.9108	77.778
26.9269	76.481
26.943	71.838
26.9592	74.757
26.9753	74.045
26.9914	72.908
27.0075	67.901
27.0236	70.568
27.0397	66.336
27.0558	66.477
27.072	65.713
27.0881	66.028
27.1042	63.751
27.1203	64.419
27.1364	63.302
27.1525	65.309
27.1686	64.674
27.1848	64.254
27.2009	59.716
27.217	63.219
27.2331	63.406
27.2492	64.949
27.2653	62.715
27.2814	63.235
27.2976	57.79
27.3137	59.127
27.3298	60.759
27.3459	61.347
27.362	61.591
27.3781	60.962
27.3942	61.413
27.4104	69.207
27.4265	75.925
27.4426	86.311
27.4587	84.807
27.4748	83.39
27.4909	78.415
27.507	76.674
27.5232	70.911
27.5393	67.629
27.5554	68.003
27.5715	65.767
27.5876	65.163
27.6037	63.585
27.6198	66.55
27.636	68.702
27.6521	69.639
27.6682	72.21
27.6843	72.707
27.7004	82.209
27.7165	81.891
27.7326	81.423
27.7488	78.237
27.7649	76.113
27.781	75.152
27.7971	70.769
27.8132	70.49
27.8293	67.137
27.8454	69.981
27.8616	71.367
27.8777	77.012
27.8938	84.402
27.9099	84.692
27.926	83.078
27.9421	83.36
27.9582	80.128
27.9744	77.881
27.9905	75.817
28.0066	75.534
28.0227	75.527
28.0388	81.37
28.0549	92.218
28.071	96.237
28.0872	89.475
28.1033	86.649
28.1194	85.455
28.1355	84.579
28.1516	84.445
28.1677	87.905
28.1838	85.544
28.1999	88.238
28.2161	89.414
28.2322	86.964
28.2483	87.381
28.2644	89.601
28.2805	89.803
28.2966	89.25
28.3127	91.408
28.3289	89.851
28.345	90.156
28.3611	94.492
28.3772	95.671
28.3933	95.71
28.4094	93.204
28.4255	91.775
28.4417	92.937
28.4578	94.94
28.4739	90.969
28.49	92.508
28.5061	94.486
28.5222	97.117
28.5383	93.824
28.5545	95.865
28.5706	93.547
28.5867	98.579
28.6028	102.762
28.6189	102.057
28.635	104.393
28.6511	102.374
28.6673	99.237
28.6834	94.689
28.6995	94.669
28.7156	97.067
28.7317	96.577
28.7478	98.957
28.7639	99.904
28.7801	97.467
28.7962	102.564
28.8123	104.48
28.8284	105.591
28.8445	107.541
28.8606	108.312
28.8767	109.665
28.8929	101.577
28.909	101.59
28.9251	104.89
28.9412	107.666
28.9573	105.469
28.9734	104.755
28.9895	103.911
29.0057	98.381
29.0218	104.233
29.0379	99.937
29.054	107.572
29.0701	109.948
29.0862	117.61
29.1023	109.852
29.1185	104.462
29.1346	106.743
29.1507	103.631
29.1668	102.118
29.1829	103.138
29.199	95.289
29.2151	100.531
29.2313	100.499
29.2474	102.465
29.2635	101.502
29.2796	103.659
29.2957	102.21
29.3118	106.827
29.3279	105.01
29.3441	99.334
29.3602	104.755
29.3763	96.201
29.3924	99.404
29.4085	93.026
29.4246	96.212
29.4407	97.469
29.4569	92.417
29.473	91.424
29.4891	88.612
29.5052	88.057
29.5213	92.704
29.5374	88.661
29.5535	87.421
29.5697	85.413
29.5858	85.346
29.6019	84.808
29.618	85.717
29.6341	87.463
29.6502	88.703
29.6663	82.321
29.6825	80.934
29.6986	80.538
29.7147	80.522
29.7308	79.147
29.7469	85.397
29.763	77.905
29.7791	76.17
29.7953	78.61
29.8114	78.114
29.8275	76.181
29.8436	74.906
29.8597	74.496
29.8758	75.728
29.8919	79.582
29.9081	82.75
29.9242	80.744
29.9403	77.122
29.9564	78.395
29.9725	73.489
29.9886	76.115
30.0047	70.407
30.0209	70.799
30.037	65.833
30.0531	68.689
30.0692	63.514
30.0853	64.288
30.1014	61.69
30.1175	61.53
30.1337	59.522
30.1498	61.886
30.1659	58.557
30.182	59.631
30.1981	57.355
30.2142	57.57
30.2303	55.464
30.2465	55.259
30.2626	54.894
30.2787	50.745
30.2948	50.329
30.3109	51.467
30.327	50.69
30.3431	50.273
30.3592	45.3
30.3754	44.305
30.3915	46.461
30.4076	42.387
30.4237	44.32
30.4398	44.58
30.4559	46.666
30.472	40.737
30.4882	42.008
30.5043	41.34
30.5204	40.942
30.5365	39.656
30.5526	40.177
30.5687	40.208
30.5848	40.561
30.601	39.087
30.6171	50.915
30.6332	58.151
30.6493	61.546
30.6654	66.171
30.6976	58.207
30.7138	57.551
30.7299	50.143
30.746	52.786
30.7621	48.844
30.7782	45.549
30.7943	46.46
30.8104	48.514
30.8266	61.707
30.8427	70.086
30.8588	72.416
30.8749	72.683
30.891	65.101
30.9071	63.912
30.9232	64.187
30.9394	66.228
30.9555	64.074
30.9716	72.011
30.9877	80.136
31.0038	81.152
31.0199	80.491
31.036	75.521
31.0522	75.797
31.0683	77.311
31.0844	72.201
31.1005	75.683
31.1166	79.937
31.1327	86.157
31.1488	86.166
31.165	84.43
31.1811	83.138
31.1972	85.233
31.2133	84.242
31.2294	83.362
31.2455	83.058
31.2616	86.135
31.2778	84.188
31.2939	86.075
31.31	87.068
31.3261	88.221
31.3422	87.583
31.3583	82.145
31.3744	83.891
31.3906	87.142
31.4067	91.774
31.4228	89.857
31.4389	91.187
31.455	91.133
31.4711	90.556
31.4872	90.621
31.5034	90.99
31.5195	87.025
31.5356	88.995
31.5517	91.031
31.5678	93.792
31.5839	90.752
31.6	93.996
31.6162	92.311
31.6323	94.088
31.6484	94.812
31.6645	98.504
31.6806	98.22
31.6967	98.597
31.7128	98.494
31.729	99.002
31.7451	100.216
31.7612	94.194
31.7773	99.164
31.7934	93.241
31.8095	97.897
31.8256	101.795
31.8418	94.279
31.8579	97.769
31.874	98.657
31.8901	95.95
31.9062	98.842
31.9223	100.107
31.9384	102.359
31.9546	99.447
31.9707	100.566
31.9868	102.902
32.0029	102.917
32.019	104.538
32.0351	104.781
32.0513	103.959
32.0674	100.005
32.0835	100.266
32.0996	98.521
32.1157	97.017
32.1318	96.881
32.1479	99.25
32.1641	93.693
32.1802	102.327
32.1963	98.863
32.2124	100.824
32.2285	102.695
[truncated: 4,130 more rows]

## Sheet: Fig.3C
Time, min	Calcium
0.016114	24.567
0.032229	24.456
0.048343	24.15
0.064457	26.372
0.080571	26.115
0.096686	23.771
0.1128	25.892
0.128914	23.286
0.145028	25.18
0.161143	24.47
0.177257	25.525
0.193371	24.69
0.209485	24.116
0.2256	26.076
0.241714	26.41
0.257828	24.708
0.273942	25.659
0.290057	26.301
0.306171	26.41
0.322285	23.88
0.338399	25.134
0.354514	24.382
0.370628	23.778
0.386742	23.947
0.402856	24.476
0.418971	23.93
0.435085	24.815
0.451199	25.081
0.467313	24.1
0.483428	25.519
0.499542	23.076
0.515656	23.218
0.53177	24.255
0.547885	24.108
0.563999	24.308
0.580113	26.168
0.596227	26.122
0.612342	24.72
0.628456	25.257
0.64457	24.982
0.660684	25.542
0.676799	26.953
0.692913	25.661
0.709027	24.604
0.725141	23.996
0.741256	25.46
0.75737	25.174
0.773484	26.51
0.789598	24.508
0.805713	24.585
0.821827	24.893
0.837941	24.141
0.854055	24.409
0.87017	25.255
0.886284	23.992
0.902398	25.182
0.918512	25.01
0.934627	25.437
0.950741	24.256
0.966855	24.084
0.98297	25.704
0.999084	25.721
1.0152	24.062
1.03131	26.611
1.04743	26.056
1.06354	24.673
1.07966	25.428
1.09577	24.569
1.11188	25.215
1.128	23.734
1.14411	25.642
1.16023	24.385
1.17634	26.179
1.19246	25.104
1.20857	26.007
1.22468	24.791
1.2408	24.407
1.25691	24.89
1.27303	25.697
1.28914	26.12
1.30526	24.581
1.32137	26.193
1.33748	24.952
1.3536	26.626
1.36971	24.969
1.38583	24.363
1.40194	23.638
1.41805	26.175
1.43417	25.348
1.45028	25.631
1.4664	25.345
1.48251	25.25
1.49863	24.102
1.51474	24.128
1.53085	24.002
1.54697	25.826
1.56308	24.274
1.5792	25.313
1.59531	25.708
1.61143	25.642
1.62754	23.727
1.64365	25.725
1.65977	25.26
1.67588	25.687
1.692	23.883
1.70811	25.434
1.72422	25.493
1.74034	26.258
1.75645	25.702
1.77257	25.748
1.78868	23.892
1.8048	27.338
1.82091	25.568
1.83702	25.658
1.85314	26.031
1.86925	26.516
1.88537	24.804
1.90148	26.084
1.9176	24.486
1.93371	25.592
1.94982	24.759
1.96594	25.804
1.98205	26.062
1.99817	23.8
2.01428	24.644
2.0304	23.929
2.04651	25.381
2.06263	24.758
2.07874	24.729
2.09485	24.415
2.11097	25.498
2.12708	24.989
2.1432	24.831
2.15931	24.162
2.17542	23.76
2.19154	27.053
2.20765	23.848
2.22377	24.842
2.23988	21.723
2.256	21.937
2.27211	25.161
2.28822	24.24
2.30434	24.503
2.32045	26.106
2.33657	27.332
2.35268	27.197
2.36879	26.209
2.38491	24.997
2.40102	24.713
2.41714	25.799
2.43325	27.25
2.44937	26.668
2.46548	24.364
2.48159	24.298
2.49771	26.157
2.51382	24.962
2.52994	26.435
2.54605	24.211
2.56217	25.676
2.57828	28.785
2.5944	26.328
2.61051	24.67
2.62662	24.465
2.64274	25.492
2.65885	26.471
2.67497	26.135
2.69108	25.763
2.7072	26.708
2.72331	25.453
2.73942	27.702
2.75554	25.319
2.77165	25.588
2.78777	26.572
2.80388	25.692
2.81999	24.405
2.83611	24.222
2.85222	25.754
2.86834	26.614
2.88445	25.974
2.90057	25.713
2.91668	26.096
2.93279	25.718
2.94891	25.585
2.96502	24.635
2.98114	25.218
2.99725	24.661
3.01337	25.838
3.02948	20.381
3.04559	26.513
3.06171	25.415
3.07782	25.594
3.09394	25.4
3.11005	28.051
3.12616	25.237
3.14228	28.055
3.15839	27.483
3.17451	26.058
3.19062	26.703
3.20674	25.143
3.22285	25.647
3.23896	26.924
3.25508	26.74
3.27119	26.77
3.28731	25.283
3.30342	29.579
3.31954	25.952
3.33565	26.475
3.35176	24.529
3.36788	24.414
3.38399	25.557
3.40011	27.27
3.41622	25.876
3.43234	25.998
3.44845	24.026
3.46456	27.01
3.48068	24.862
3.49679	24.933
3.51291	24.698
3.52902	25.2
3.54514	26.93
3.56125	26.524
3.57736	25.208
3.59348	25.189
3.60959	25.263
3.62571	26.01
3.64182	24.731
3.65794	25.811
3.67405	26.646
3.69016	25.307
3.70628	24.05
3.72239	27.248
3.73851	25.13
3.75462	26.272
3.77074	24.368
3.78685	23.283
3.80296	24.45
3.81908	25.417
3.83519	24.865
3.85131	25.605
3.86742	24.594
3.88354	26.073
3.89965	25.028
3.91576	25.762
3.93188	24.8
3.94799	25.478
3.96411	24.787
3.98022	24.411
3.99634	24.19
4.01245	25.483
4.02856	25.262
4.04468	25.87
4.06079	24.658
4.07691	24.594
4.09302	25.085
4.10914	23.367
4.12525	24.307
4.14136	24.943
4.15748	23.896
4.17359	24.645
4.18971	24.583
4.20582	23.304
4.22194	25.097
4.23805	25.16
4.25416	23.196
4.27028	23.848
4.28639	23.582
4.30251	25.004
4.31862	25.095
4.33473	24.833
4.35085	23.749
4.36696	22.954
4.38308	23.06
4.39919	24.022
4.41531	23.525
4.43142	22.993
4.44753	22.802
4.46365	21.699
4.47976	23.352
4.49588	23.491
4.51199	22.92
4.52811	24.608
4.54422	22.107
4.56033	22.52
4.57645	23.207
4.59256	22.864
4.60868	24.309
4.62479	22.837
4.64091	23.578
4.65702	23.147
4.67313	23.144
4.68925	23.482
4.70536	22.808
4.72148	22.638
4.73759	22.034
4.75371	22.116
4.76982	22.287
4.78593	22.229
4.80205	23.979
4.81816	21.35
4.83428	22.503
4.85039	22.092
4.86651	22.269
4.88262	22.309
4.89873	22.456
4.91485	22.552
4.93096	21.366
4.94708	22.194
4.96319	21.946
4.97931	22.721
4.99542	22.418
5.01153	21.479
5.02765	23.368
5.04376	20.301
5.05988	21.113
5.07599	23.292
5.0921	21.251
5.10822	21.96
5.12433	23.026
5.14045	23.359
5.15656	22.178
5.17268	21.939
5.18879	22.09
5.2049	21.446
5.22102	22.219
5.23713	22.625
5.25325	21.988
5.26936	22.357
5.28547	22.698
5.30159	21.685
5.3177	22.9
5.33382	22.504
5.34993	22.144
5.36605	22.503
5.38216	22.281
5.39827	22.585
5.41439	21.743
5.4305	22.544
5.44662	22.29
5.46273	22.411
5.47885	21.941
5.49496	22.181
5.51107	21.589
5.52719	21.975
5.5433	21.271
5.55942	21.716
5.57553	21.953
5.59165	22.277
5.60776	21.867
5.62387	21.474
5.63999	21.94
5.6561	21.992
5.67222	22.092
5.68833	22.412
5.70445	22.75
5.72056	22.956
5.73667	20.508
5.75279	23.024
5.7689	22.149
5.78502	21.889
5.80113	21.762
5.81725	23.031
5.83336	23.401
5.84947	22.17
5.86559	21.823
5.8817	21.424
5.89782	21.465
5.91393	22.562
5.93005	23.038
5.94616	19.956
5.96227	23.743
5.97839	21.015
5.9945	21.895
6.01062	23.079
6.02673	21.423
6.04284	21.197
6.05896	23.477
6.07507	22.541
6.09119	21.983
6.1073	22.325
6.12342	22.443
6.13953	20.635
6.15564	21.866
6.17176	21.978
6.18787	22.715
6.20399	22.334
6.2201	22.354
6.23622	21.645
6.25233	21.554
6.26844	22.644
6.28456	22.141
6.30067	22.834
6.31679	22.99
6.3329	22.971
6.34902	21.685
6.36513	21.832
6.38124	24.064
6.39736	22.688
6.41347	22.471
6.42959	21.884
6.4457	22.578
6.46182	21.925
6.47793	21.155
6.49404	21.842
6.51016	22.338
6.52627	22.277
6.54239	21.872
6.5585	22.395
6.57462	21.774
6.59073	22.136
6.60684	22.059
6.62296	23.981
6.63907	23.456
6.65519	21.02
6.6713	22.769
6.68742	23.427
6.70353	20.965
6.71964	23.222
6.73576	23.321
6.75187	23.658
6.76799	23.081
6.7841	22.579
6.80021	24.717
6.81633	24.409
6.83244	25.996
6.84856	28.002
6.86467	28.762
6.88079	28.954
6.8969	32.708
6.91301	34.286
6.92913	35.317
6.94524	34.816
6.96136	34.92
6.97747	38.895
6.99359	41.429
7.0097	42.227
7.02581	44.087
7.04193	45.488
7.05804	44.732
7.07416	49.481
7.09027	50.074
7.10639	49.144
7.1225	53.093
7.13861	54.803
7.15473	58.574
7.17084	57.346
7.18696	58.606
7.20307	58.592
7.21919	60.321
7.2353	59.757
7.25141	61.841
7.26753	63.445
7.28364	66.494
7.29976	63.798
7.31587	67.432
7.33199	67.155
7.3481	66.788
7.36421	66.465
7.38033	68.616
7.39644	69.061
7.41256	69.673
7.42867	72.664
7.44479	71.356
7.4609	73.515
7.47701	79.088
7.49313	79.546
7.50924	81.133
7.52536	79.717
7.54147	80.439
7.55759	80.062
7.5737	82.024
7.58981	85.31
7.60593	82.881
7.62204	86.99
7.63816	87.987
7.65427	87.209
7.67038	87.371
7.6865	86.292
7.70261	90.968
7.71873	87.43
7.73484	89.866
7.75096	90.289
7.76707	89.895
7.78318	87.171
7.7993	94.522
7.81541	93.272
7.83153	92.119
7.84764	89.456
7.86376	98.575
7.87987	93.712
7.89598	95.486
7.9121	93.216
7.92821	96.296
7.94433	99.631
7.96044	98.434
7.97656	98.744
7.99267	101.69
8.00878	103.807
8.0249	100.577
8.04101	103.578
8.05713	105.651
8.07324	97.796
8.08936	102.134
8.10547	103.516
8.12158	104.927
8.1377	104.307
8.15381	107.586
8.16993	107.629
8.18604	105.549
8.20215	107.327
8.21827	101.98
8.23438	108.02
8.2505	104.93
8.26661	105.19
8.28273	102.81
8.29884	103.497
8.31495	105.182
8.33107	108.765
8.34718	104.393
8.3633	105.628
8.37941	107.649
8.39553	103.497
8.41164	101.701
8.42775	106.348
8.44387	105.704
8.45998	109.236
8.4761	105.71
8.49221	107.895
8.50833	104.738
8.52444	104.394
8.54055	105.686
8.55667	105.274
8.57278	103.903
8.5889	109.223
8.60501	103.444
8.62113	102.569
8.63724	99.38
8.65335	103.157
8.66947	102.594
8.68558	104.056
8.7017	103.874
8.71781	104.771
8.73393	105.233
8.75004	99.055
8.76615	100.75
8.78227	106.134
8.79838	102.822
8.8145	99.684
8.83061	103.031
8.84673	100.523
8.86284	103.908
8.87895	102.82
8.89507	98.349
8.91118	103.513
8.9273	97.377
8.94341	102.518
8.95952	95.877
8.97564	102.297
8.99175	98.27
9.00787	99.422
9.02398	97.89
9.0401	100.186
9.05621	99.858
9.07232	102.261
9.08844	100.16
9.10455	94.881
9.12067	96.089
9.13678	98.73
9.1529	99.08
9.16901	97.083
9.18512	97.668
9.20124	97.242
9.21735	97.274
9.23347	97.411
9.24958	92.369
9.2657	93.665
9.28181	90.788
9.29792	97.412
9.31404	96.311
9.33015	96.511
9.34627	93.683
9.36238	93.398
9.3785	93.647
9.39461	91.644
9.41072	93.8
9.42684	93.767
9.44295	94.627
9.45907	91.469
9.47518	93.331
9.4913	92.556
9.50741	86.961
9.52352	94.037
9.53964	95.287
9.55575	92.641
9.57187	86.282
9.58798	96.62
9.6041	92.71
9.62021	86.427
9.63632	92.988
9.65244	87.251
9.66855	92.414
9.68467	86.432
9.70078	88.929
9.71689	88.811
9.73301	90.15
9.74912	87.172
9.76524	92.176
9.78135	88.734
9.79747	88.623
9.81358	89.249
9.82969	87.267
9.84581	87.003
9.86192	85.167
9.87804	86.682
9.89415	82.824
9.91027	89.676
9.92638	87.36
9.94249	88.602
9.95861	87.423
9.97472	89.492
9.99084	86.737
10.0069	84.859
10.0231	83.839
10.0392	83.358
10.0553	82.987
10.0714	86.477
10.0875	85.436
10.1036	82.27
10.1197	85.566
10.1359	83.797
10.152	85.136
10.1681	83.837
10.1842	84.343
10.2003	79.465
10.2164	81.329
10.2325	81.809
10.2487	82.488
10.2648	80.228
10.2809	83.294
10.297	80.809
10.3131	82.57
10.3292	83.905
10.3453	81.373
10.3615	79.705
10.3776	80.237
10.3937	79.109
10.4098	79.775
10.4259	82.895
10.442	80.324
10.4581	82.191
10.4743	79.741
10.4904	84.025
10.5065	78.382
10.5226	78.59
10.5387	83.989
10.5548	80.461
10.5709	77.902
10.5871	80.942
10.6032	82.76
10.6193	78.842
10.6354	78.304
10.6515	80.122
10.6676	79.05
10.6837	78.975
10.6999	77.896
10.716	75.327
10.7321	81.297
10.7482	75.781
10.7643	79.027
10.7804	78.288
10.7965	76.75
10.8127	74.801
10.8288	78.459
10.8449	73.193
10.861	75.529
10.8771	78.933
10.8932	77.421
10.9093	77.811
10.9255	73.852
10.9416	75.233
10.9577	74.919
10.9738	76.205
10.9899	72.688
11.006	76.751
11.0221	74.521
11.0383	74.466
11.0544	76.357
11.0705	77.228
11.0866	75.194
11.1027	72.323
11.1188	74.274
11.1349	74.583
11.1511	72.594
11.1672	77.588
11.1833	75.025
11.1994	75.163
11.2155	73.892
11.2316	73.019
11.2477	75.877
11.2639	75.445
11.28	73.086
11.2961	73.676
11.3122	72.242
11.3283	74.883
11.3444	74.123
11.3605	73.234
11.3767	70.232
11.3928	72.725
11.4089	72.093
11.425	73.024
11.4411	72.002
11.4572	69.766
11.4733	69.522
11.4895	72.1
11.5056	70.991
11.5217	73.012
11.5378	70.676
11.5539	71.691
11.57	72.519
11.5861	70.924
11.6023	70.016
11.6184	70.261
11.6345	69.859
11.6506	70.411
11.6667	72.143
11.6828	69.674
11.6989	68.127
11.7151	68.527
11.7312	67.668
11.7473	70.103
11.7634	69.922
11.7795	68.469
11.7956	69.142
11.8117	68.468
11.8279	69.853
11.844	67.181
11.8601	70.397
11.8762	70.377
11.8923	70.234
11.9084	68.591
11.9245	68.449
11.9407	68.276
11.9568	68.146
11.9729	68.515
11.989	68.618
12.0051	67.704
12.0212	66.886
12.0373	68.133
12.0535	68.81
12.0696	67.513
12.0857	62.316
12.1018	66.944
12.1179	71.023
12.134	68.934
12.1502	68.257
12.1663	68.528
12.1824	65.761
12.1985	68.075
12.2146	66.419
12.2307	67.08
12.2468	67.614
12.263	68.393
12.2791	63.846
12.2952	67.124
12.3113	65.01
12.3274	69.168
12.3435	67.257
12.3596	66.551
12.3758	68.275
12.3919	66.22
12.408	66.769
12.4241	66.251
12.4402	65.561
12.4563	62.187
12.4724	63.517
12.4886	67.157
12.5047	64.603
12.5208	67.538
12.5369	67.327
12.553	64.549
12.5691	63.095
12.5852	65.014
12.6014	64.543
12.6175	64.517
12.6336	64.626
12.6497	62.34
12.6658	64.712
12.6819	66.774
12.698	64.604
12.7142	65.736
12.7303	63.452
12.7464	65.836
12.7625	65.184
12.7786	66.246
12.7947	62.585
12.8108	62.592
12.827	63.835
12.8431	65.369
12.8592	66.448
12.8753	62.147
12.8914	65.191
12.9075	64.782
12.9236	61.461
12.9398	62.752
12.9559	63.871
12.972	62.473
12.9881	64.156
13.0042	63.434
13.0203	61.96
13.0364	60.073
13.0526	61.616
13.0687	61.302
13.0848	65.064
13.1009	67.36
13.117	64.303
13.1331	62.205
13.1492	63.678
13.1654	62.767
13.1815	60.14
13.1976	61.525
13.2137	62.353
13.2298	57.335
13.2459	62.779
13.262	62.756
13.2782	62.019
13.2943	60.749
13.3104	59.506
13.3265	62.693
13.3426	62.917
13.3587	64
13.3748	60.52
13.391	59.377
13.4071	60.646
13.4232	60.898
13.4393	60.107
13.4554	57.922
13.4715	61.174
13.4876	58.855
13.5038	58.481
13.5199	59.304
13.536	60.129
13.5521	58.617
13.5682	59.43
13.5843	60.092
13.6004	62.731
13.6165	57.277
13.6327	60.689
13.6488	60.477
13.6649	55.922
13.681	59.107
13.6971	60.878
13.7132	57.658
13.7293	59.396
13.7455	57.867
13.7616	59.089
13.7777	57.113
13.7938	56.119
13.8099	58.468
13.826	60.323
13.8421	58.933
13.8583	57.263
13.8744	58.413
13.8905	57.839
13.9066	57.781
13.9227	56.511
13.9388	56.684
13.9549	59.847
13.9711	54.713
13.9872	57.496
14.0033	53.654
14.0194	57.611
14.0355	57.9
14.0516	54.19
14.0677	54.281
14.0839	55.005
14.1	52.79
14.1161	56.221
14.1322	56.079
14.1483	56.393
14.1644	55.822
14.1805	57.091
14.1967	53.815
14.2128	56.89
14.2289	57.123
14.245	55.028
14.2611	57.442
14.2772	58.183
14.2933	58.105
14.3095	56.227
14.3256	55.265
14.3417	55.779
14.3578	57.158
14.3739	58.135
14.39	57.149
14.4061	57.079
14.4223	57.877
14.4384	56.746
14.4545	54.646
14.4706	54.471
14.4867	57.752
14.5028	54.237
14.5189	58.002
14.5351	57.798
14.5512	58.65
14.5673	59.117
14.5834	58.182
14.5995	57.124
14.6156	61.104
14.6317	59.901
14.6479	57.638
14.664	58.522
14.6801	57.719
14.6962	59.675
14.7123	59.236
14.7284	58.06
14.7445	57.03
14.7607	59.838
14.7768	59.128
14.7929	57.098
14.809	57.043
14.8251	57.504
14.8412	57.56
14.8573	56.354
14.8735	56.713
14.8896	57.816
14.9057	58.752
14.9218	59.629
14.9379	58.366
14.954	60.955
14.9701	65.309
14.9863	57.549
15.0024	58.781
15.0185	61.037
15.0346	61.604
15.0507	55.886
15.0668	56.64
15.0829	57.657
15.0991	60.524
15.1152	58.652
15.1313	57.902
15.1474	57.696
15.1635	60.23
15.1796	60.037
15.1957	59.899
15.2119	58.934
15.228	58.81
15.2441	59.185
15.2602	58.605
15.2763	57.381
15.2924	55.47
15.3085	56.501
15.3247	57.362
15.3408	59.101
15.3569	56.744
15.373	56.477
15.3891	60.573
15.4052	57.753
15.4213	58.747
15.4375	56.971
15.4536	56.574
15.4697	57.252
15.4858	58.199
15.5019	56.391
15.518	59.003
15.5341	57.419
15.5503	54.782
15.5664	56.235
15.5825	59.492
15.5986	55.272
15.6147	54.265
15.6308	53.624
15.6469	56.616
15.6631	54.307
15.6792	53.542
15.6953	55.383
15.7114	55.525
15.7275	53.33
15.7436	55.395
15.7597	55.047
15.7759	54.204
15.792	52.593
15.8081	52.986
15.8242	52.199
15.8403	51.02
15.8564	52.208
15.8725	52.794
15.8887	51.122
15.9048	48.691
15.9209	50.07
15.937	48.943
15.9531	51.227
15.9692	53.387
15.9853	51.929
16.0014	48.299
16.0176	49.304
16.0337	48.375
16.0498	47.798
16.0659	49.157
16.082	47.871
16.0981	47.708
16.1142	49.377
16.1304	47.554
16.1465	46.027
16.1626	48.833
16.1787	48.425
16.1948	46.205
16.2109	48.405
16.227	46.482
16.2432	44.43
16.2593	44.931
16.2754	46.873
16.2915	44.233
16.3076	47.418
16.3237	46.454
16.3398	45.973
16.356	45.72
16.3721	47.779
16.3882	46.413
16.4043	46.342
16.4204	44.315
16.4365	46.252
16.4526	45.518
16.4688	44.354
16.4849	42.365
16.501	44.052
16.5171	45.131
16.5332	45.274
16.5493	46.27
16.5654	46.211
16.5816	44.277
16.5977	44.528
16.6138	43.743
16.6299	45.815
16.646	45.025
16.6621	46.402
16.6782	45.091
16.6944	42.7
16.7105	42.987
16.7266	43.191
16.7427	45.795
16.7588	45.247
16.7749	47.393
16.791	45.736
16.8072	48.193
16.8233	46.959
16.8394	48.225
16.8555	45.505
16.8716	45.965
16.8877	48.963
16.9038	47.514
16.92	44.942
16.9361	46.525
16.9522	45.576
16.9683	47.591
16.9844	44.955
17.0005	47.224
17.0166	47.598
17.0328	48.309
17.0489	45.731
17.065	47.542
17.0811	43.956
17.0972	47.951
17.1133	46.46
17.1294	46.016
17.1456	46.52
17.1617	46.026
17.1778	46.831
17.1939	46.138
17.21	47.258
17.2261	44.934
17.2422	48.056
17.2584	49.079
17.2745	47.094
17.2906	48.616
17.3067	47.737
17.3228	51.069
17.3389	47.196
17.355	46.882
17.3712	48.245
17.3873	44.709
17.4034	46.718
17.4195	45.561
17.4356	47.657
17.4517	43.262
17.4678	47.658
17.484	46.52
17.5001	48.385
17.5162	47.784
17.5323	47.544
17.5484	48.087
17.5645	48.92
17.5806	50.13
17.5968	48.477
17.6129	47.189
17.629	49.738
17.6451	45.393
17.6612	46.627
17.6773	47.181
17.6934	46.233
17.7096	48.523
17.7257	47.4
17.7418	50.499
17.7579	47.711
17.774	48.826
17.7901	49.124
17.8062	50.196
17.8224	46.171
17.8385	45.661
17.8546	48.521
17.8707	47.114
17.8868	47.045
17.9029	46.817
17.919	46.119
17.9352	47.015
17.9513	47.475
17.9674	45.897
17.9835	45.773
17.9996	45.901
18.0157	45.215
18.0318	47.251
18.048	47.965
18.0641	49.012
18.0802	48.225
18.0963	45.99
18.1124	46.953
18.1285	46.382
18.1446	46.232
18.1608	43.61
18.1769	49.361
18.193	46.736
18.2091	45.93
18.2252	48.556
18.2413	44.504
18.2574	48.126
18.2736	46.399
18.2897	48.788
18.3058	46.636
18.3219	48.968
18.338	48.1
18.3541	47.789
18.3702	49.336
18.3864	45.954
18.4025	48.683
18.4186	44.622
18.4347	46.681
18.4508	46.252
18.4669	45.69
18.483	43.663
18.4992	44.988
18.5153	46.597
18.5314	42.875
18.5475	45.195
18.5636	44.331
18.5797	42.137
18.5958	45.191
18.612	45.725
18.6281	43.54
18.6442	44.437
18.6603	43.911
18.6764	42.748
18.6925	43.49
18.7086	44.693
18.7248	43.59
18.7409	41.626
18.757	38.768
18.7731	40.732
18.7892	41.898
18.8053	40.494
18.8214	40.885
18.8376	38.656
18.8537	38.622
18.8698	39.59
18.8859	37.832
18.902	36.434
18.9181	35.834
18.9342	39.047
18.9504	38.06
18.9665	37.063
18.9826	36.766
18.9987	34.661
19.0148	34.719
19.0309	33.582
19.047	34.008
19.0632	32.607
19.0793	34.137
19.0954	31.686
19.1115	31.645
19.1276	32.599
19.1437	31.121
19.1598	30.881
19.176	30.091
19.1921	30.721
19.2082	30.125
19.2243	29.329
19.2404	30.094
19.2565	28.707
19.2726	28.356
19.2888	28.473
19.3049	29.484
19.321	28.264
19.3371	30.272
19.3532	29.322
19.3693	26.953
19.3854	27.961
19.4016	26.07
19.4177	28.315
19.4338	28.282
19.4499	26.967
19.466	27.358
19.4821	28.381
19.4982	28.043
19.5144	26.965
19.5305	27.423
19.5466	26.976
19.5627	27.119
19.5788	27.727
19.5949	27.348
19.611	27.592
19.6272	25.934
19.6433	25.712
19.6594	25.709
19.6755	26.831
19.6916	26.033
19.7077	26.455
19.7238	26.072
19.74	25.725
19.7561	24.672
19.7722	27.967
19.7883	26.653
19.8044	26.214
19.8205	25.778
19.8366	26.711
19.8528	24.794
19.8689	24.903
19.885	27.061
19.9011	27.229
19.9172	27.124
19.9333	26.144
19.9494	26.977
19.9656	26.223
19.9817	25.558
19.9978	27.592
20.0139	25.201
20.03	27.053
20.0461	24.146
20.0622	28.135
20.0784	26.483
20.0945	27.275
20.1106	28.223
20.1267	27.452
20.1428	26.478
20.1589	27.708
20.175	25.402
20.1912	27.11
20.2073	25.048
20.2234	25.446
20.2395	25.408
20.2556	27.744
20.2717	25.55
20.2878	26.726
20.304	26.962
20.3201	26.857
20.3362	26.307
20.3523	25.937
20.3684	27.905
20.3845	25.437
20.4006	25.769
20.4168	27.045
20.4329	25.74
20.449	25.858
20.4651	26.134
20.4812	25.38
20.4973	26.68
20.5134	25.498
20.5296	26.112
20.5457	27.057
20.5618	26.567
20.5779	26.847
20.594	26.728
20.6101	26.006
20.6262	27.387
20.6424	25.734
20.6585	26.725
20.6746	26.357
20.6907	26.525
20.7068	27.874
20.7229	29.796
20.739	29.9
20.7552	30.317
20.7713	32.739
20.7874	32.6
20.8035	32.781
20.8196	37.1
20.8357	37.607
20.8518	38.409
20.868	38.788
20.8841	39.979
20.9002	40.094
20.9163	42.593
20.9324	41.697
20.9485	42.061
20.9646	42.212
20.9808	44.312
20.9969	43.225
21.013	45.827
21.0291	48.065
21.0452	47.725
21.0613	47.402
21.0774	49.836
21.0936	46.588
21.1097	50.036
21.1258	48.696
21.1419	52.758
21.158	48.788
21.1741	49.89
21.1902	48.858
21.2064	50.689
21.2225	51.4
21.2386	51.808
21.2547	54.58
21.2708	52.683
21.2869	52.995
21.303	56.311
21.3192	53.987
21.3353	53.765
21.3514	52.952
21.3675	54.807
21.3836	54.585
21.3997	56.042
21.4158	56.921
21.432	54.831
21.4481	57.393
21.4642	60.068
21.4803	61.872
21.4964	59.779
21.5125	60.98
21.5286	58.542
21.5448	55.724
21.5609	58.598
21.577	60.059
21.5931	58.367
21.6092	59.995
21.6253	59.149
21.6414	57.915
21.6576	59.933
21.6737	63.45
21.6898	61.633
21.7059	63.514
21.722	66.503
21.7381	62.962
21.7542	59.942
21.7704	62.894
21.7865	63.9
21.8026	62.093
21.8187	62.813
21.8348	63.685
21.8509	61.541
21.867	60.827
21.8832	60.096
21.8993	61.686
21.9154	63.345
21.9315	67.114
21.9476	63.601
21.9637	64.813
21.9798	65.485
21.996	66.139
22.0121	64.52
22.0282	63.607
22.0443	61.751
22.0604	58.759
22.0765	60.12
22.0926	62.437
22.1088	60.255
22.1249	61.627
22.141	61.658
22.1571	60.308
22.1732	60.155
22.1893	61.719
22.2054	59.647
22.2216	60.675
22.2377	57.881
22.2538	62.072
22.2699	60.513
22.286	60.475
22.3021	60.334
22.3182	58.007
22.3344	57.036
22.3505	56.227
22.3666	57.973
22.3827	54.802
22.3988	59.432
22.4149	55.741
22.431	55.23
22.4472	53.268
22.4633	52.959
22.4794	56.138
22.4955	53.179
22.5116	53.034
22.5277	55.097
22.5438	54.527
22.56	52.543
22.5761	51.348
22.5922	53.729
22.6083	52.977
22.6244	50.592
22.6405	51.575
22.6566	51.476
22.6728	50.132
22.6889	46.268
22.705	48.264
22.7211	45.948
22.7372	45.662
22.7533	44.477
22.7694	44.243
22.7856	41.65
22.8017	42.388
22.8178	41.018
22.8339	40.504
22.85	40.044
22.8661	38.422
22.8822	37.479
22.8984	38.443
22.9145	36.895
22.9306	37.795
22.9467	38.225
22.9628	35.663
22.9789	37.071
22.995	36.149
23.0112	35.589
23.0273	34.863
23.0434	33.507
23.0595	35.489
23.0756	35.697
23.0917	32.751
23.1078	34.005
23.124	32.27
23.1401	32.257
23.1562	32.984
23.1723	32.456
23.1884	33.991
23.2045	31.892
23.2206	30.829
23.2368	32.444
23.2529	32.937
23.269	33.119
23.2851	32.281
23.3012	31.646
23.3173	30.548
23.3334	31.912
23.3496	30.985
23.3657	30.353
23.3818	30.793
23.3979	29.983
23.414	29.26
23.4301	29.76
23.4462	30.438
23.4624	30.448
23.4785	28.989
23.4946	29.578
23.5107	29.867
23.5268	30.341
23.5429	30.042
23.559	29.696
23.5752	28.483
23.5913	28.188
23.6074	27.199
23.6235	26.433
23.6396	28.702
23.6557	27.537
23.6718	30.102
23.688	29.922
23.7041	28.222
23.7202	27.031
23.7363	27.859
23.7524	27.207
23.7685	28.748
23.7846	27.613
23.8008	27.902
23.8169	29.411
23.833	28.251
23.8491	29.669
23.8652	27.558
23.8813	28.49
23.8974	28.083
23.9136	28.618
23.9297	28.696
23.9458	27.922
23.9619	28.025
23.978	27.239
23.9941	28.558
24.0102	28.899
24.0264	27.157
24.0425	27.816
24.0586	27.759
24.0747	28.036
24.0908	29.006
24.1069	28.801
24.123	27.778
24.1392	31.692
24.1553	31.233
24.1714	33.744
24.1875	33.894
24.2036	35.482
24.2197	36.017
24.2358	39.369
24.252	39.872
24.2681	42.445
24.2842	41.857
24.3003	41.057
24.3164	44.585
24.3325	43.246
24.3486	45.126
24.3648	46.879
24.3809	45.301
24.397	48.016
24.4131	50.32
24.4292	48.988
24.4453	49.977
24.4614	52.94
24.4776	51.177
24.4937	53.277
24.5098	55.179
24.5259	53.755
24.542	53.006
24.5581	54.988
24.5742	60.007
24.5904	60.776
24.6065	62.775
24.6226	60.779
24.6387	64.221
24.6548	63.764
24.6709	62.42
24.687	61.452
24.7032	62.172
24.7193	64.954
24.7354	66.132
24.7515	65.487
24.7676	68.271
24.7837	66.087
24.7998	65.163
24.816	63.389
24.8321	65.406
24.8482	65.977
24.8643	67.947
24.8804	66.8
24.8965	69.284
24.9126	69.107
24.9288	68.088
24.9449	67.547
24.961	71.951
24.9771	70.642
24.9932	69.612
25.0093	71.32
25.0254	71.265
25.0416	71.875
25.0577	70.787
25.0738	70.04
25.0899	73.511
25.106	69.909
25.1221	71.073
25.1382	71.56
25.1544	71.45
25.1705	74.113
25.1866	77.657
25.2027	75.266
25.2188	75.512
25.2349	74.978
25.251	76.193
25.2672	74.358
25.2833	73.435
25.2994	74.341
25.3155	75.858
25.3316	77.8
25.3477	70.712
25.3638	72.055
25.38	72.061
25.3961	76.482
25.4122	73.693
25.4283	72.017
25.4444	70.674
25.4605	73.098
25.4766	74.063
25.4928	76.661
25.5089	74.425
25.525	76.055
25.5411	75.656
25.5572	70.143
25.5733	68.498
25.5894	72.603
25.6056	69.151
25.6217	67.696
25.6378	64.13
25.6539	70.163
25.67	72.096
25.6861	68.096
25.7022	67.618
25.7184	70.756
25.7345	70.694
25.7506	73.585
25.7667	68.761
25.7828	70.057
25.7989	70.974
25.815	67.858
25.8312	65.528
25.8473	62.779
25.8634	64.886
25.8795	65.026
25.8956	63.541
25.9117	61.22
25.9278	61.905
25.944	61.593
25.9601	60.06
25.9762	58.437
25.9923	56.285
26.0084	57.231
26.0245	53.8
26.0406	52.64
26.0568	52.693
26.0729	51.244
26.089	50.369
26.1051	51.526
26.1212	50.801
26.1373	52.745
26.1534	52.835
26.1696	52.833
26.1857	57.542
26.2018	57.725
26.2179	59.646
26.234	64.385
26.2501	67.138
26.2662	66.395
26.2824	67.839
26.2985	61.97
26.3146	63.812
26.3307	63.383
26.3468	63.458
26.3629	60.445
26.379	60.495
26.3952	63.125
26.4113	60.596
26.4274	57.956
26.4435	55.817
26.4596	56.154
26.4757	56.665
26.4918	52.853
26.508	52.63
26.5241	52.321
26.5402	49.711
26.5563	51.996
26.5724	49.067
26.5885	46.534
26.6046	46.814
26.6208	48.094
26.6369	45.852
26.653	46.661
26.6691	46.344
26.6852	43.952
26.7013	44.185
26.7174	43.709
26.7336	41.146
26.7497	39.298
26.7658	40.668
26.7819	39.677
26.798	40.467
26.8141	39.536
26.8302	39.039
26.8464	37.924
26.8625	38.99
26.8786	37.353
26.8947	35.146
26.9108	37.817
26.9269	33.7
26.943	34.062
26.9592	34.017
26.9753	35.55
26.9914	34.744
27.0075	33.448
27.0236	31.381
27.0397	32.722
27.0558	30.848
27.072	32.117
27.0881	32.832
27.1042	31.399
27.1203	33.119
27.1364	31.333
27.1525	31.623
27.1686	30.874
27.1848	32.164
27.2009	29.478
27.217	31.185
27.2331	30.345
27.2492	30.065
27.2653	28.195
27.2814	29.371
27.2976	30.408
27.3137	27.617
27.3298	30.452
27.3459	28.591
27.362	28.137
27.3781	28.834
27.3942	27.074
27.4104	27.206
27.4265	27.795
27.4426	28.161
27.4587	29.602
27.4748	27.03
27.4909	28.189
27.507	27.307
27.5232	26.492
27.5393	26.438
27.5554	26.799
27.5715	26.51
27.5876	26.992
27.6037	27.345
27.6198	26.531
27.636	26.796
27.6521	26.233
27.6682	26.364
27.6843	26.678
27.7004	25.573
27.7165	26.974
27.7326	26.043
27.7488	25.812
27.7649	25.57
27.781	26.21
27.7971	26.827
27.8132	25.407
27.8293	26.033
27.8454	27.089
27.8616	24.326
27.8777	24.839
27.8938	24.273
27.9099	25.884
27.926	24.298
27.9421	25.619
27.9582	24.763
27.9744	24.171
27.9905	27.429
28.0066	25.443
28.0227	25.374
28.0388	26.7
28.0549	24.911
28.071	24.876
28.0872	23.896
28.1033	24.96
28.1194	25.446
28.1355	23.534
28.1516	24.757
28.1677	23.86
28.1838	23.741
28.1999	26.263
28.2161	25.13
28.2322	24.819
28.2483	23.788
28.2644	24.019
28.2805	24.944
28.2966	26.648
28.3127	26.001
28.3289	29.39
28.345	27.207
28.3611	31.034
28.3772	30.865
28.3933	31.426
28.4094	32.789
28.4255	33.346
28.4417	35.077
28.4578	35.166
28.4739	36.03
28.49	38.476
28.5061	37.264
28.5222	39.298
28.5383	39.442
28.5545	40.204
28.5706	40.893
28.5867	42.945
28.6028	43.306
28.6189	42.332
28.635	46.279
28.6511	43.521
28.6673	44.798
28.6834	47.346
28.6995	45.847
28.7156	48.507
28.7317	48.527
28.7478	50.356
28.7639	52.586
28.7801	51.669
28.7962	49.909
28.8123	56.31
28.8284	55.75
28.8445	55.724
28.8606	56.314
28.8767	56.046
28.8929	55.256
28.909	56.705
28.9251	56.143
28.9412	55.828
28.9573	60.224
28.9734	61.171
28.9895	60.929
29.0057	60.322
29.0218	59.171
29.0379	62.336
29.054	63.506
29.0701	64.248
29.0862	61.3
29.1023	64.329
29.1185	64.177
29.1346	61.272
29.1507	64.319
29.1668	62.567
29.1829	62.216
29.199	63.354
29.2151	67.943
29.2313	69.326
29.2474	71.65
29.2635	66.437
29.2796	70.894
29.2957	69.731
29.3118	70.337
29.3279	68.683
29.3441	71.546
29.3602	67.625
29.3763	70.935
29.3924	64.633
29.4085	67.109
29.4246	67.126
29.4407	69.11
29.4569	72.101
29.473	71.683
29.4891	70.437
29.5052	74.838
29.5213	73.219
29.5374	72.31
29.5535	71.021
29.5697	70.833
29.5858	72.005
29.6019	75.702
29.618	72.346
29.6341	74.341
29.6502	69.566
29.6663	69.248
29.6825	72.479
29.6986	73.601
29.7147	71.156
29.7308	75.205
29.7469	73.958
29.763	69.157
29.7791	72.12
29.7953	71.619
29.8114	72.304
29.8275	74.423
29.8436	76.396
29.8597	74.163
29.8758	70.4
29.8919	68.982
29.9081	68.204
29.9242	70.303
29.9403	64.424
29.9564	66.643
29.9725	68.505
29.9886	67.775
30.0047	65.783
30.0209	69.077
30.037	71.616
30.0531	70.152
30.0692	70.429
30.0853	68.902
30.1014	71.763
30.1175	69.296
30.1337	70.202
30.1498	64.232
30.1659	66.094
30.182	64.988
30.1981	64.077
30.2142	59.803
30.2303	61.109
30.2465	59.917
30.2626	58.357
30.2787	62.959
30.2948	57.338
30.3109	56.98
30.327	55.566
30.3431	53.626
30.3592	56.054
30.3754	53.371
30.3915	52.037
30.4076	53.339
30.4237	49.996
30.4398	48.118
30.4559	49.919
30.472	48.565
30.4882	45.343
30.5043	46.102
30.5204	45.962
30.5365	41.694
30.5526	43.565
30.5687	41.871
30.5848	41.877
30.601	37.986
30.6171	40.162
30.6332	40.14
30.6493	39.149
30.6654	29.627
30.6976	11.087
30.7138	36.951
30.7299	36.363
30.746	36.43
30.7621	36.351
30.7782	36.312
30.7943	34.2
30.8104	34.333
30.8266	34.462
30.8427	33.741
30.8588	32.502
30.8749	33.634
30.891	31.886
30.9071	32.069
30.9232	30.649
30.9394	32.312
30.9555	30.676
30.9716	30.922
30.9877	32.701
31.0038	31.758
31.0199	29.543
31.036	29.246
31.0522	30.452
31.0683	28.348
31.0844	29.918
31.1005	30.818
31.1166	27.757
31.1327	27.343
31.1488	29.768
31.165	29.353
31.1811	27.861
31.1972	27.264
31.2133	26.118
31.2294	26.348
31.2455	26.927
31.2616	27.14
31.2778	27.453
31.2939	27.888
31.31	27.591
31.3261	26.214
31.3422	26.541
31.3583	26.296
31.3744	24.795
31.3906	27.037
31.4067	25.376
31.4228	25.5
31.4389	24.49
31.455	25.722
31.4711	26.847
31.4872	25.889
31.5034	24.743
31.5195	25.04
31.5356	24.897
31.5517	24.625
31.5678	25.846
31.5839	25.019
31.6	25.619
31.6162	23.27
31.6323	26.19
31.6484	23.286
31.6645	24.879
31.6806	25.005
31.6967	22.801
31.7128	23.111
31.729	25.906
31.7451	23.364
31.7612	24.912
31.7773	24.67
31.7934	24.06
31.8095	23.537
31.8256	23.539
31.8418	24.138
31.8579	22.757
31.874	23.277
31.8901	23.127
31.9062	24.841
31.9223	25.264
31.9384	24.51
31.9546	23.414
31.9707	24.881
31.9868	25.452
32.0029	28.271
32.019	29.187
32.0351	28.619
32.0513	29.637
32.0674	30.028
32.0835	30.73
32.0996	31.785
32.1157	31.725
32.1318	33.706
32.1479	32.964
32.1641	36.07
32.1802	37.404
32.1963	38.311
32.2124	37.862
32.2285	37.224
[truncated: 4,130 more rows]

## Sheet: Fig.3E
	By Islet - Response time,%
	Pre-Abl	Post Abl	Islet
mouse1_Islet1	5.06	69.33	50
mouse2_Islet1	7.1	25	50
mouse3_Islet1	0	33	50
mouse4_Islet1	5.18	8.63	50
mouse5_Islet1	0	4.15	50
mouse6_Islet1	2.75	2.75	50

## Sheet: Fig.3F
	By Islet - Response time,%
	Pre-Abl	Post Abl	Islet
mouse1_Islet1	96.15	54.1	50
mouse2_Islet1	92.85	33.3	50
mouse3_Islet1	94.4	69.5	50
mouse4_Islet1	97.5	71.73	50
mouse5_Islet1	97	55	50
mouse6_Islet1

## Sheet: Fig.3G
	By Islet - Response time, %
	Pre Abl	Post Abl	Islet
mouse1_Islet1	16.6	0	50
mouse2_Islet1	8.3	10	50
mouse3_Islet1	8.87	28.17	50
mouse4_Islet1	0	8.6	50
mouse5_Islet1	0	11.1	50

## Sheet: Fig.3H
	By Islet - Response time,%
	Pre Abl	Post Abl	Islet
mouse1_Islet1	100	80	50
mouse2_Islet1	91.65	39.05	50
mouse3_Islet1	93.33	56.1	50
mouse4_Islet1	98	78.25	50
mouse5_Islet1	97.5	80.5	50

## Sheet: Fig.3I
Time,min	Pre-	Post-
0.0133333	1.91396	3.08585
0.0266667	2.13317	2.54248
0.04	1.83935	2.36504
0.0533333	1.70018	2.93724
0.0666667	2.00275	4.72821
0.08	2.21293	7.34111
0.0933333	3.99598	7.53583
0.106667	18.4355	4.84147
0.12	29.3532	3.36646
0.133333	30.6765	3.80471
0.146667	33.5524	6.3229
0.16	37.6092	5.28953
0.173333	40.5662	5.73481
0.186667	45.4437	8.3055
0.2	49.8442	7.10587
0.213333	51.8381	7.52936
0.226667	67.3021	11.0045
0.24	84.2869	12.5333
0.253333	103.017	13.8534
0.266667	117.336	13.4833
0.28	128.418	10.4519
0.293333	136.316	12.7714
0.306667	143.27	15.0164
0.32	157.109	15.6783
0.333333	159.367	11.9927
0.346667	159.401	13.1128
0.36	161.041	14.7155
0.373333	162.594	16.6097
0.386667	167.973	13.6392
0.4	168.733	14.5321
0.413333	171.992	14.571
0.426667	179.534	15.6523
0.44	180.926	16.4728
0.453333	182.575	18.3947
0.466667	186.311	17.0317
0.48	183.361	14.3169
0.493333	190.118	16.8253
0.506667	186.312	17.4521
0.52	185.337	17.5129
0.533333	184.599	16.4649
0.546667	193.012	17.2345
0.56	189.869	18.5453
0.573333	191.32	16.9332
0.586667	198.878	15.28
0.6	200.093	17.78
0.613333	198.706	19.5168
0.626667	200.642	19.9497
0.64	201.528	19.9889
0.653333	197.139	21.0876
0.666667	195.596	21.1348
0.68	200.685	19.2543
0.693333	202.771	22.0563
0.706667	205.395	18.4212
0.72	203.669	22.5831
0.733333	204.488	21.4143
0.746667	213.371	20.6487
0.76	213.984	22.8474
0.773333	215.226	27.518
0.786667	216.147	34.3931
0.8	222.801	41.9336
0.813333	221.7	42.8594
0.826667	219.495	42.6737
0.84	221.964	44.5597
0.853333	221.183	50.1955
0.866667	221.162	53.9809
0.88	222.849	55.4326
0.893333	224.611	55.2487
0.906667	224.131	54.615
0.92	222.739	51.6558
0.933333	220.259	59.6493
0.946667	223.174	69.5905
0.96	226.817	77.4358
0.973333	225.757	79.2877
0.986667	223.696	77.4117
1	221.814	70.2466
1.01333	225.836	69.3147
1.02667	222	69.7162
1.04	222.965	72.7052
1.05333	221.344	82.1301
1.06667	227.732	102.112
1.08	224.938	108.774
1.09333	225.684	108.685
1.10667	220.275	114.892
1.12	226.96	113.869
1.13333	223.81	111.267
1.14667	225.943	108.023
1.16	221.952	109.479
1.17333	227.06	107.871
1.18667	222.571	105.047
1.2	223.21	100.328
1.21333	219.88	95.7387
1.22667	226.178	107.046
1.24	220.143	118.829
1.25333	224.297	122.672
1.26667	221.252	123.031
1.28	217.208	123.488
1.29333	220.703	122.909
1.30667	220.151	123.046
1.32	218.152	119.063
1.33333	217.91	119.644
1.34667	220.618	124.605
1.36	217.776	122.681
1.37333	221.009	122.984
1.38667	221.526	117.458
1.4	220.015	117.806
1.41333	222.443	114.446
1.42667	218.587	111.565
1.44	220.557	107.427
1.45333	217.905	103.188
1.46667	220.162	112.622
1.48	221.879	119.022
1.49333	219.33	121.523
1.50667	216.368	127.699
1.52	219.472	124.851
1.53333	217.313	119.007
1.54667	216.89	118.369
1.56	223.032	114.101
1.57333	217.101	111.473
1.58667	217.503	109.946
1.6	218.239	103.625
1.61333	216.763	107.612
1.62667	218.186	106.386
1.64	215.672	100.048
1.65333	216.867	102.109
1.66667	217.011	99.5956
1.68	218.849	100.523
1.69333	218.515	103.325
1.70667	217.418	97.0032
1.72	216.844	110.515
1.73333	219.094	109.383
1.74667	216.03	108.946
1.76	216.041	103.086
1.77333	210.973	101.794
1.78667	215.327	102.101
1.8	215.964	97.9492
1.81333	213.212	94.3346
1.82667	214.945	91.8703
1.84	213.877	91.2093
1.85333	213.062	93.7037
1.86667	216.543	88.5051
1.88	212.515	92.8136
1.89333	215.066	95.1863
1.90667	211.322	97.5206
1.92	213.749	92.5707
1.93333	210.799	94.0377
1.94667	211.608	95.8414
1.96	214.159	103.267
1.97333	213.379	109.638
1.98667	211.061	104.073
2	211.31	102.226
2.01333	213.638	97.7301
2.02667	208.891	95.9691
2.04	210.47	92.3955
2.05333	210.235	86.7515
2.06667	210.71	84.5186
2.08	210.036	81.9368
2.09333	209.488	80.2295
2.10667	210.059	82.3148
2.12	209.667	84.575
2.13333	209.254	80.9857
2.14667	207.394	81.6091
2.16	211.126	79.1923
2.17333	205.364	77.6205
2.18667	209.249	81.0067
2.2	208.287	76.9853
2.21333	207.865	77.6136
2.22667	208.396	74.1177
2.24	205.597	74.3751
2.25333	209.345	70.4668
2.26667	204.86	75.232
2.28	206.998	72.2135
2.29333	206.538	69.1762
2.30667	206.206	70.3048
2.32	204.723	68.7898
2.33333	205.386	65.1103
2.34667	204.859	65.2515
2.36	205.83	69.1954
2.37333	207.34	67.6566
2.38667	205.634	73.4141
2.4	202.865	86.3935
2.41333	205.047	102.981
2.42667	202.528	96.6204
2.44	204.139	95.2955
2.45333	202.677	90.6985
2.46667	200.409	86.1932
2.48	202.649	78.7602
2.49333	207.352	72.9572
2.50667	202.935	74.9899
2.52	203.553	74.9701
2.53333	199.853	70.1993
2.54667	200.09	70.8806
2.56	195.941	68.6228
2.57333	200.979	66.0401
2.58667	201.468	66.3432
2.6	201.272	66.2452
2.61333	200.955	66.6505
2.62667	202.966	66.8301
2.64	200.595	68.4891
2.65333	196.81	66.6014
2.66667	199.177	66.5344
2.68	199.347	59.3889
2.69333	199.304	61.0583
2.70667	198.969	57.6317
2.72	196.596	55.3973
2.73333	198.256	52.7592
2.74667	194.578	51.5944
2.76	198.17	52.3377
2.77333	197.474	51.3561
2.78667	199.791	53.9173
2.8	197.46	60.2665
2.81333	195.612	58.6152
2.82667	198.642	60.9833
2.84	198.431	56.8721
2.85333	195.288	55.6527
2.86667	198.754	53.5643
2.88	195.435	55.0626
2.89333	195.474	51.3576
2.90667	190.832	50.5565
2.92	196.403	48.4107
2.93333	201.6	47.7505
2.94667	194.96	47.0018
2.96	196.097	48.0045
2.97333	190.582	44.6195
2.98667	193.115	44.4249
3	194.448	39.646
3.01333	197.188	42.8868
3.02667	193.238	46.733
3.04	195.035	49.1782
3.05333	189.63	52.961
3.06667	191.307	47.964
3.08	191.789	47.166
3.09333	190.985	44.4686
3.10667	190.16	41.5115
3.12	192.293	39.5806
3.13333	188.095	38.3448
3.14667	186.8	36.9982
3.16	186.015	33.9418
3.17333	191.262	38.0904
3.18667	189.818	38.21
3.2	189.81	36.3464
3.21333	190.323	39.943
3.22667	190.444	35.4351
3.24	191.616	36.5679
3.25333	190.543	38.0217
3.26667	190.076	39.7468
3.28	188.546	37.887
3.29333	188.284	33.8146
3.30667	190.236	31.3111
3.32	188.14	32.4255
3.33333	185.699	32.3533
3.34667	189.464	32.352
3.36	191.645	31.6188
3.37333	185.903	28.3613
3.38667	188.529	28.2974
3.4	185.626	27.2353
3.41333	188.163	28.2429
3.42667	190.162	27.0318
3.44	189.599	28.4563
3.45333	189.731	24.7491
3.46667	186.014	23.8649
3.48	189.427	25.429
3.49333	185.093	21.9268
3.50667	186.063	23.4125
3.52	184.491	25.4067
3.53333	184.208	23.762
3.54667	186.733	23.9513
3.56	185.238	23.6763
3.57333	187.049	21.8558
3.58667	182.291	24.7119
3.6	182.214	24.3213
3.61333	187.08	25.8243
3.62667	182.579	23.3818
3.64	183.227	21.699
3.65333	185.345	21.8482
3.66667	184.014	20.0314
3.68	183.399	21.6173
3.69333	185.489	21.2092
3.70667	182.92	21.4446
3.72	182.206	20.5594
3.73333	182.28	18.3057
3.74667	181.446	16.4855
3.76	179.338	16.3026
3.77333	186.939	18.3553
3.78667	185.254	18.3239
3.8	181.983	17.5325
3.81333	179.458	16.7192
3.82667	180.714	14.2733
3.84	183.27	14.9722
3.85333	178.092	13.677
3.86667	181.422	13.4702
3.88	178.353	13.0095
3.89333	179.831	13.7564
3.90667	179.242	14.24
3.92	178.877	12.8329
3.93333	180.686	12.6448
3.94667	179.137	11.8009
3.96	179.326	11.785
3.97333	183.682	9.6166
3.98667	179.904	12.2511
4	175.799	10.6534
4.01333	173.583	10.1689
4.02667	178.573	9.43578
4.04	178.639	9.33054
4.05333	176.525	9.1855
4.06667	181	7.73139
4.08	177.88	7.68804
4.09333	174.876	8.42092
4.10667	175.288	6.59693
4.12	175.577	8.6828
4.13333	175.557	7.18318
4.14667	177.201	8.03489
4.16	177.29	6.93287
4.17333	176.877	6.45963
4.18667	175.968	6.53354
4.2	175.433	6.6581
4.21333	174.538	6.23468
4.22667	179.081	5.46212
4.24	173.587	5.72766
4.25333	177.044	4.97675
4.26667	173.727	4.72006
4.28	171.728	5.04303
4.29333	173.803	4.93351
4.30667	170.158	4.15396
4.32	174.355	3.92993
4.33333	172.11	3.77551
4.34667	175.581	4.14908
4.36	172.478	3.51759
4.37333	174.365	3.04368
4.38667	171.289	3.06904
4.4	170.609	4.95289
4.41333	171.118	6.23975
4.42667	171.983	7.70084
4.44	169.403	6.68645
4.45333	169.816	5.07465
4.46667	176.11	4.73546
4.48	168.124	3.47036
4.49333	168.72	3.22536
4.50667	166.429	3.63529
4.52	167.878	3.28786
4.53333	168.608	2.9283
4.54667	171.723	2.4702
4.56	167.066	2.99771
4.57333	164.559	2.87787
4.58667	169.374	2.12789
4.6	170.659	2.4417
4.61333	170.122	1.87249
4.62667	167.732	2.15432
4.64	170.93	2.25822
4.65333	167.749	1.70622
4.66667	166.098	1.8802
4.68	168.836	2.05834
4.69333	165.452	1.98372
4.70667	164.603	1.76877
4.72	167.189	1.55442
4.73333	168.638	1.84285
4.74667	167.403	1.51104
4.76	168.528	1.80238
4.77333	165.172	1.49805
4.78667	166.935	1.49135
4.8	165.916	1.46406
4.81333	165.881	1.38405
4.82667	162.509	1.72331
4.84	160.988	1.39978
4.85333	159.299	1.38394
4.86667	164.588	1.4643
4.88	166.575	1.42404
4.89333	167.731	1.4181
4.90667	164.613	1.40113
4.92	163.133	1.50995
4.93333	160.01	1.48619
4.94667	160.013	1.30993
4.96	163.362	1.28784
4.97333	162.179	1.29316
4.98667	160.453	1.22936
5	164.313	1.35324
5.01333	162.076	1.38479
5.02667
5.04
5.05333
5.06667
5.08
5.09333
5.10667
5.12
5.13333
5.14667
5.16
5.17333
5.18667
5.2
5.21333
5.22667
5.24
5.25333
5.26667
5.28
5.29333
5.30667
5.32
5.33333
5.34667
5.36
5.37333
5.38667
5.4
5.41333
5.42667
5.44
5.45333
5.46667
5.48
5.49333
5.50667
5.52
5.53333
5.54667
5.56
5.57333
5.58667
5.6
5.61333
5.62667
5.64
5.65333
5.66667
5.68
5.69333
5.70667
5.72
5.73333
5.74667
5.76
5.77333
5.78667
5.8
5.81333
5.82667
5.84
5.85333
5.86667
5.88
5.89333
5.90667
5.92
5.93333
5.94667
5.96
5.97333
5.98667
6
6.01333
6.02667
6.04
6.05333
6.06667
6.08
6.09333
6.10667
6.12
6.13333
6.14667
6.16
6.17333
6.18667
6.2
6.21333
6.22667
6.24
6.25333
6.26667
6.28
6.29333
6.30667
6.32
6.33333
6.34667
6.36
6.37333
6.38667
6.4
6.41333
6.42667
6.44
6.45333
6.46667
6.48
6.49333
6.50667
6.52
6.53333
6.54667
6.56
6.57333
6.58667
6.6
6.61333
6.62667
6.64
6.65333
6.66667
6.68
6.69333
6.70667
6.72
6.73333
6.74667
6.76
6.77333
6.78667
6.8
6.81333
6.82667
6.84
6.85333
6.86667
6.88
6.89333
6.90667
6.92
6.93333
6.94667
6.96
6.97333
6.98667
7
7.01333
7.02667
7.04
7.05333
7.06667
7.08
7.09333
7.10667
7.12
7.13333
7.14667
7.16
7.17333
7.18667
7.2
7.21333
7.22667
7.24
7.25333
7.26667
7.28
7.29333
7.30667
7.32
7.33333
7.34667
7.36
7.37333
7.38667
7.4
7.41333
7.42667
7.44
7.45333
7.46667
7.48
7.49333
7.50667
7.52
7.53333
7.54667
7.56
7.57333
7.58667
7.6
7.61333
7.62667
7.64
7.65333
7.66667
7.68
7.69333
7.70667
7.72
7.73333
7.74667
7.76
7.77333
7.78667
7.8
7.81333
7.82667
7.84
7.85333
7.86667
7.88
7.89333
7.90667
7.92
7.93333
7.94667
7.96
7.97333
7.98667
8
8.01333
8.02667
8.04
8.05333
8.06667
8.08
8.09333
8.10667
8.12
8.13333
8.14667
8.16
8.17333
8.18667
8.2
8.21333
8.22667
8.24
8.25333
8.26667
8.28
8.29333
8.30667
8.32
8.33333
8.34667
8.36
8.37333
8.38667
8.4
8.41333
8.42667
8.44
8.45333
8.46667
8.48
8.49333
8.50667
8.52
8.53333
8.54667
8.56
8.57333
8.58667
8.6
8.61333
8.62667
8.64
8.65333
8.66667
8.68
8.69333
8.70667
8.72
8.73333
8.74667
8.76
8.77333
8.78667
8.8
8.81333
8.82667
8.84
8.85333
8.86667
8.88
8.89333
8.90667
8.92
8.93333
8.94667
8.96
8.97333
8.98667
9
9.01333
9.02667
9.04
9.05333
9.06667
9.08
9.09333
9.10667
9.12
9.13333
9.14667
9.16
9.17333
9.18667
9.2
9.21333
9.22667
9.24
9.25333
9.26667
9.28
9.29333
9.30667
9.32
9.33333
9.34667
9.36
9.37333
9.38667
9.4
9.41333
9.42667
9.44
9.45333
9.46667
9.48
9.49333
9.50667
9.52
9.53333
9.54667
9.56
9.57333
9.58667
9.6
9.61333
9.62667
9.64
9.65333
9.66667
9.68
9.69333
9.70667
9.72
9.73333
9.74667
9.76
9.77333
9.78667
9.8
9.81333
9.82667
9.84
9.85333
9.86667
9.88
9.89333
9.90667
9.92
9.93333
9.94667
9.96
9.97333
9.98667
10
10.0133
10.0267
10.04
10.0533
10.0667
10.08
10.0933
10.1067
10.12
10.1333
10.1467
10.16
10.1733
10.1867
10.2
10.2133
10.2267
10.24
10.2533
10.2667
10.28
10.2933
10.3067
10.32
10.3333
10.3467
10.36
10.3733
10.3867
10.4
10.4133
10.4267
10.44
10.4533
10.4667
10.48
10.4933
10.5067
10.52
10.5333
10.5467
10.56
10.5733
10.5867
10.6
10.6133
10.6267
10.64
10.6533
10.6667
10.68
10.6933
10.7067
10.72
10.7333
10.7467
10.76
10.7733
10.7867
10.8
10.8133
10.8267
10.84
10.8533
10.8667
10.88
10.8933
10.9067
10.92
10.9333
10.9467
10.96
10.9733
10.9867
11
11.0133
11.0267
11.04
11.0533
11.0667
11.08
11.0933
11.1067
11.12
11.1333
11.1467
11.16
11.1733
11.1867
11.2
11.2133
11.2267
11.24
11.2533
11.2667
11.28
11.2933
11.3067
11.32
11.3333
11.3467
11.36
11.3733
11.3867
11.4
11.4133
11.4267
11.44
11.4533
11.4667
11.48
11.4933
11.5067
11.52
11.5333
11.5467
11.56
11.5733
11.5867
11.6
11.6133
11.6267
11.64
11.6533
11.6667
11.68
11.6933
11.7067
11.72
11.7333
11.7467
11.76
11.7733
11.7867
11.8
11.8133
11.8267
11.84
11.8533
11.8667
11.88
11.8933
11.9067
11.92
11.9333
11.9467
11.96
11.9733
11.9867
12
12.0133
12.0267
12.04
12.0533
12.0667
12.08
12.0933
12.1067
12.12
12.1333
12.1467
12.16
12.1733
12.1867
12.2
12.2133
12.2267
12.24
12.2533
12.2667
12.28
12.2933
12.3067
12.32
12.3333
12.3467
12.36
12.3733
12.3867
12.4
12.4133
12.4267
12.44
12.4533
12.4667
12.48
12.4933
12.5067
12.52
12.5333
12.5467
12.56
12.5733
12.5867
12.6
12.6133
12.6267
12.64
12.6533
12.6667
12.68
12.6933
12.7067
12.72
12.7333
12.7467
12.76
12.7733
12.7867
12.8
12.8133
12.8267
12.84
12.8533
12.8667
12.88
12.8933
12.9067
12.92
12.9333
12.9467
12.96
12.9733
12.9867
13
13.0133
13.0267
13.04
13.0533
13.0667
13.08
13.0933
13.1067
13.12
13.1333
13.1467
13.16
13.1733
13.1867
13.2
13.2133
13.2267
13.24
13.2533
13.2667
13.28
13.2933
13.3067
13.32
13.3333
13.3467
13.36
13.3733
13.3867
13.4
13.4133
13.4267
13.44
13.4533
13.4667
13.48
13.4933
13.5067
13.52
13.5333
13.5467
13.56
13.5733
13.5867
13.6
13.6133
13.6267
13.64
13.6533
13.6667
13.68
13.6933
13.7067
13.72
13.7333
13.7467
13.76
13.7733
13.7867
13.8
13.8133
13.8267
13.84
13.8533
13.8667
13.88
13.8933
13.9067
13.92
13.9333
13.9467
13.96
13.9733
13.9867
14
14.0133
14.0267
14.04
14.0533
14.0667
14.08
14.0933
14.1067
14.12
14.1333
14.1467
14.16
14.1733
14.1867
14.2
14.2133
14.2267
14.24
14.2533
14.2667
14.28
14.2933
14.3067
14.32
14.3333
14.3467
14.36
14.3733
14.3867
14.4
14.4133
14.4267
14.44
14.4533
14.4667
14.48
14.4933
14.5067
14.52
14.5333
14.5467
14.56
14.5733
14.5867
14.6
14.6133
14.6267
14.64
14.6533
14.6667
14.68
14.6933
14.7067
14.72
14.7333
14.7467
14.76
14.7733
14.7867
14.8
14.8133
14.8267
14.84
14.8533
14.8667
14.88
14.8933
14.9067
14.92
14.9333
14.9467
14.96
14.9733
14.9867
15
15.0133
15.0267
15.04
15.0533
15.0667
15.08
15.0933
15.1067
15.12
15.1333
15.1467
15.16
15.1733
15.1867
15.2
15.2133
15.2267
15.24
15.2533
15.2667
15.28
15.2933
15.3067
15.32
15.3333
15.3467
15.36
15.3733
15.3867
15.4
15.4133
15.4267
15.44
15.4533
15.4667
15.48
15.4933
15.5067
15.52
15.5333
15.5467
15.56
15.5733
15.5867
15.6
15.6133
15.6267
15.64
15.6533
15.6667
15.68
15.6933
15.7067
15.72
15.7333
15.7467
15.76
15.7733
15.7867
15.8
15.8133
15.8267
15.84
15.8533
15.8667
15.88
15.8933
15.9067
15.92
15.9333
15.9467
15.96
15.9733
15.9867
16
16.0133
16.0267
16.04
16.0533
16.0667
16.08
16.0933
16.1067
16.12
16.1333
16.1467
16.16
16.1733
16.1867
16.2
16.2133
16.2267
16.24
16.2533
16.2667
16.28
16.2933
16.3067
16.32
16.3333
16.3467
16.36
16.3733
16.3867
16.4
16.4133
16.4267
16.44
16.4533
16.4667
16.48
16.4933
16.5067
16.52
16.5333
16.5467
16.56
16.5733
16.5867
16.6
16.6133
16.6267
16.64
16.6533
16.6667
16.68
16.6933
16.7067
16.72
16.7333
16.7467
16.76
16.7733
16.7867
16.8
16.8133
16.8267
16.84
16.8533
16.8667
16.88
16.8933
16.9067
16.92
16.9333
16.9467
16.96
16.9733
16.9867
17
17.0133
17.0267
17.04
17.0533
17.0667
17.08
17.0933
17.1067
17.12
17.1333
17.1467
17.16
17.1733
17.1867
17.2
17.2133
17.2267
17.24
17.2533
17.2667
17.28
17.2933
17.3067
17.32
17.3333
17.3467
17.36
17.3733
17.3867
17.4
17.4133
17.4267
17.44
17.4533
17.4667
17.48
17.4933
17.5067
17.52
17.5333
17.5467
17.56
17.5733
17.5867
17.6
17.6133
17.6267
17.64
17.6533
17.6667
17.68
17.6933
17.7067
17.72
17.7333
17.7467
17.76
17.7733
17.7867
17.8
17.8133
17.8267
17.84
17.8533
17.8667
17.88
17.8933
17.9067
17.92
17.9333
17.9467
17.96
17.9733
17.9867
18
18.0133
18.0267
18.04
18.0533
18.0667
18.08
18.0933
18.1067
18.12
18.1333
18.1467
18.16
18.1733
18.1867
18.2
18.2133
18.2267
18.24
18.2533
18.2667
18.28
18.2933
18.3067
18.32
18.3333
18.3467
18.36
18.3733
18.3867
18.4
18.4133
18.4267
18.44
18.4533
18.4667
18.48
18.4933
18.5067
18.52
18.5333
18.5467
18.56
18.5733
18.5867
18.6
18.6133
18.6267
18.64
18.6533
18.6667
18.68
18.6933
18.7067
18.72
18.7333
18.7467
18.76
18.7733
18.7867
18.8
18.8133
18.8267
18.84
18.8533
18.8667
18.88
18.8933
18.9067
18.92
18.9333
18.9467
18.96
18.9733
18.9867
19
19.0133
19.0267
19.04
19.0533
19.0667
19.08
19.0933
19.1067
19.12
19.1333
19.1467
19.16
19.1733
19.1867
19.2
19.2133
19.2267
19.24
19.2533
19.2667
19.28
19.2933
19.3067
19.32
19.3333
19.3467
19.36
19.3733
19.3867
19.4
19.4133
19.4267
19.44
19.4533
19.4667
19.48
19.4933
19.5067
19.52
19.5333
19.5467
19.56
19.5733
19.5867
19.6
19.6133
19.6267
19.64
19.6533
19.6667
19.68
19.6933
19.7067
19.72
19.7333
19.7467
19.76
19.7733
19.7867
19.8
19.8133
19.8267
19.84
19.8533
19.8667
19.88
19.8933
19.9067
19.92
19.9333
19.9467
19.96
19.9733
19.9867
20
20.0133
20.0267
20.04
20.0533
20.0667
20.08
20.0933
20.1067
20.12
20.1333
20.1467
20.16
20.1733
20.1867
20.2
20.2133
20.2267
20.24
20.2533
20.2667
20.28
20.2933
20.3067
20.32
20.3333
20.3467
20.36
20.3733
20.3867
20.4
20.4133
20.4267
20.44
20.4533
20.4667
20.48
20.4933
20.5067
20.52
20.5333
20.5467
20.56
20.5733
20.5867
20.6
20.6133
20.6267
20.64
20.6533
20.6667
20.68
20.6933
20.7067
20.72
20.7333
20.7467
20.76
20.7733
20.7867
20.8
20.8133
20.8267
20.84
20.8533
20.8667
20.88
20.8933
20.9067
20.92
20.9333
20.9467
20.96
20.9733
20.9867
21
21.0133
21.0267
21.04
21.0533
21.0667
21.08
21.0933
21.1067
21.12
21.1333
21.1467
21.16
21.1733
21.1867
21.2
21.2133
21.2267
21.24
21.2533
21.2667
21.28
21.2933
21.3067
21.32
21.3333
21.3467
21.36
21.3733
21.3867
21.4
21.4133
21.4267
21.44
21.4533
21.4667
21.48
21.4933
21.5067
21.52
21.5333
21.5467
21.56
21.5733
21.5867
21.6
21.6133
21.6267
21.64
21.6533
21.6667
21.68
21.6933
21.7067
21.72
21.7333
21.7467
21.76
21.7733
21.7867
21.8
21.8133
21.8267
21.84
21.8533
21.8667
21.88
21.8933
21.9067
21.92
21.9333
21.9467
21.96
21.9733
21.9867
22
22.0133
22.0267
22.04
22.0533
22.0667
22.08
22.0933
22.1067
22.12
22.1333
22.1467
22.16
22.1733
22.1867
22.2
22.2133
22.2267
22.24
22.2533
22.2667
22.28
22.2933
22.3067
22.32
22.3333
22.3467
22.36
22.3733
22.3867
22.4
22.4133
22.4267
22.44
22.4533
22.4667
22.48
22.4933
22.5067
22.52
22.5333
22.5467
22.56
22.5733
22.5867
22.6
22.6133
22.6267
22.64
22.6533
22.6667
22.68
22.6933
22.7067
22.72
22.7333
22.7467
22.76
22.7733
22.7867
22.8
22.8133
22.8267
22.84
22.8533
22.8667
22.88
22.8933
22.9067
22.92
22.9333
22.9467
22.96
22.9733
22.9867
23
23.0133
23.0267
23.04
23.0533
23.0667
23.08
23.0933
23.1067
23.12
23.1333
23.1467
23.16
23.1733
23.1867
23.2
23.2133
23.2267
23.24
23.2533
23.2667
23.28
23.2933
23.3067
23.32
23.3333
23.3467
23.36
23.3733
23.3867
23.4
23.4133
23.4267
23.44
23.4533
23.4667
23.48
23.4933
23.5067
23.52
23.5333
23.5467
23.56
23.5733
23.5867
23.6
23.6133
23.6267
23.64
23.6533
23.6667
23.68
23.6933
23.7067
23.72
23.7333
23.7467
23.76
23.7733
23.7867
23.8
23.8133
23.8267
23.84
23.8533
23.8667
23.88
23.8933
23.9067
23.92
23.9333
23.9467
23.96
23.9733
23.9867
24
24.0133
24.0267
24.04
24.0533
24.0667
24.08
24.0933
24.1067
24.12
24.1333
24.1467
24.16
24.1733
24.1867
24.2
24.2133
24.2267
24.24
24.2533
24.2667
24.28
24.2933
24.3067
24.32
24.3333
24.3467
24.36
24.3733
24.3867
24.4
24.4133
24.4267
24.44
24.4533
24.4667
24.48
24.4933
24.5067
24.52
24.5333
24.5467
24.56
24.5733
24.5867
24.6
24.6133
24.6267
24.64
24.6533
24.6667
24.68
24.6933
24.7067
24.72
24.7333
24.7467
24.76
24.7733
24.7867
24.8
24.8133
24.8267
24.84
24.8533
24.8667
24.88
24.8933
24.9067
24.92
24.9333
24.9467
24.96
24.9733
24.9867
25
25.0133
25.0267
25.04
25.0533
25.0667
25.08
25.0933
25.1067
25.12
25.1333
25.1467
25.16
25.1733
25.1867
25.2
25.2133
25.2267
25.24
25.2533
25.2667
25.28
25.2933
25.3067
25.32
25.3333
25.3467
25.36
25.3733
25.3867
25.4
25.4133
25.4267
25.44
25.4533
25.4667
25.48
25.4933
25.5067
25.52
25.5333
25.5467
25.56
25.5733
25.5867
25.6
25.6133
25.6267
25.64
25.6533
25.6667
25.68
25.6933
25.7067
25.72
25.7333
25.7467
25.76
25.7733
25.7867
25.8
25.8133
25.8267
25.84
25.8533
25.8667
25.88
25.8933
25.9067
25.92
25.9333
25.9467
25.96
25.9733
25.9867
26
26.0133
26.0267
26.04
26.0533
26.0667
26.08
26.0933
26.1067
26.12
26.1333
26.1467
26.16
26.1733
26.1867
26.2
26.2133
26.2267
26.24
26.2533
26.2667
26.28
26.2933
26.3067
26.32
26.3333
26.3467
26.36
26.3733
26.3867
26.4
26.4133
26.4267
26.44
26.4533
26.4667
26.48
26.4933
26.5067
26.52
26.5333
26.5467
26.56
26.5733
26.5867
26.6
26.6133
26.6267
26.64
26.6533
[truncated: 523 more rows]

## Sheet: Fig.3J
	Diameter, um	(C)Small Post	(C)Large Post	(1st) Small Post	(1st) Large Post
8_17_19_I4	80	61.6898
8_17_19_I6	83	60.9207
3_12_20_I2	75	44.155
3_12_20_I3	65	48.758
7_23_20_I3	80	23.6001
4_25_19_P7646_I2	130		84.2763
7_17_19_I3	100		42.2584
8_17_19_I1	97		77.2144
10_02_19_I5	90		85.2223
11_19_19_I1	92		83.2531
7_22_20_I1	120		64.9456
2_13_20_I2	126		31.5539
2_27_20_I2	81			33.6386
2_26_20_I2	53			13.8495
2_13_20_I1	63			0
3_27_19_Isl2	73			26.0093
7_22_20_I4	57			24.6494
7_23_20_I1	65			0
7_23_20_I4	64			10.6969
7_10_19_I1	92				41.3587
11_19_19_I2	105				74.4935
7_03_19_I1	124				47.9361
10_02_19_I1	106				63.2491
10_31_19_I1	100				74.8258
2_26_20_I3	107				61.7611
10_11_19_I1	122				83.9183
7_23_20_I2	92				66.5996

## Sheet: Fig.3K
	(C)Small post-	(C)LargePost-	(1st)SmallPost-	1st(1st)LargePost
8_17_19_I4	87.5
8_17_19_I6	91.7
3_12_20_I2	88.9
3_12_20_I3	100
4_25_19_P7646_I2		92.9
7_17_19_I3		87.5
8_17_19_I1		87.5
2_13_20_I2		97.6
10_02_19_I5		96
7_22_20_I1		84.6
11_19_19_I1		94.7
4_25_19_T1215_I3			85.7
2_27_20_I2			46.2
7_10_19_I1			62.5
2_26_20_I2			14.3
2_13_20_I1			0
3_27_19_Isl2			62.5
7_22_20_I4			66.7
7_23_20_I1			0
7_23_20_I4			60
11_19_19_I2				97.2
7_03_19_I1				89.3
10_02_19_I1				95.5
10_31_19_I1				92.3
2_26_20_I3				95
10_11_19_I1				97.4
7_23_20_I2				90.3

## Sheet: Fig.3L
(C) Pre	(C) Post	(1st) Pre	(1st) Post
100	76	100	28
100	81	100	22
100	23	100	0
100	54	100	32
100	4	100	16
100	40	100	0
100	114	100	38
100	64	100	3
100	55	100	51

[truncated: 2 more sheets: Fig.3M, Fig.3N]
