# Supplementary material for: Functional architecture of pancreatic islets identifies a population of first responder cells that drive the first-phase calcium response
Source: PLoS Biol. 2022 Sep 13;20(9):e3001761. doi: 10.1371/journal.pbio.3001761 (PMC9506623; doi:10.1371/journal.pbio.3001761)
Supplement: S4 Data — (XLSX) [file pbio.3001761.s012.xlsx]

## Sheet: Fig.4A
Time, min	1st resp (ph1)	leader (ph2)	last resp (ph2)	Islet Av
0.0166667	8.934	16.681	3.062	8.934
0.0333333	64.164	10.376	13.727	8.104
0.05	674.32	71.069	17.482	53.253
0.0666667	930.504	148.883	20.407	165.563
0.0833333	976.463	192.47	24.897	209.193
0.1	1016.78	191.594	32.255	220.374
0.116667	1014.35	245.857	29.006	256.789
0.133333	1043.78	280.812	29.338	267.868
0.15	1021.52	358.435	29.434	298.097
0.166667	1050.39	406.077	34.859	330.946
0.183333	1033.3	532.851	33.684	371.972
0.2	1027.71	521.113	32.936	371.885
0.216667	1053.81	548.672	34.988	388.744
0.233333	1080.49	659.646	35.44	428.328
0.25	1121.59	704.929	39.666	482.649
0.266667	1114.26	841.032	35.89	530.209
0.283333	1120.03	958.892	39.042	533.056
0.3	1104.75	956.354	42.176	575.285
0.316667	1125.51	969.992	44.838	590.647
0.333333	1147.03	1207.73	42.525	635.294
0.35	1163.06	1222.17	49.028	673.309
0.366667	1142.13	1332.94	47.628	711.988
0.383333	1170.05	1308.03	47.719	707.143
0.4	1175.28	1500.54	49.449	735.096
0.416667	1209.22	1475.77	55.445	778.84
0.433333	1225.77	1742	58.021	815.783
0.45	1224.14	1881.16	62.072	844.338
0.466667	1237.62	1787.07	56.346	836.86
0.483333	1266.24	1753.55	60.993	857.43
0.5	1270.84	1808.14	62.928	877.341
0.516667	1292.93	1818.87	63.147	881.69
0.533333	1335.35	1848.66	58.953	888.056
0.55	1335.72	1819.43	65.652	916.435
0.566667	1363.15	1766.5	65.306	918.749
0.583333	1372.19	1721.57	71.203	932.2
0.6	1378.03	1738.26	70.275	944.766
0.616667	1387	1727.33	74.764	960.778
0.633333	1408.49	1716.96	73.735	972.984
0.65	1398.37	1668.34	77.01	981.443
0.666667	1430.35	1641.7	78.821	989.541
0.683333	1403.33	1635.62	76.484	1001.23
0.7	1420.76	1653.28	74.297	1006.56
0.716667	1429.85	1639.57	81.825	1010.86
0.733333	1444.47	1583.92	88.57	1009.69
0.75	1411.02	1572.47	84.209	1016.3
0.766667	1428.57	1571.25	84.048	1015.36
0.783333	1429.73	1575.95	90.131	1025.76
0.8	1442.12	1553.78	87.498	1028.48
0.816667	1446.72	1605.66	92.756	1039.78
0.833333	1445.88	1574.37	91.829	1046.37
0.85	1445.17	1500.76	93.916	1039.05
0.866667	1439.31	1511.21	100.995	1041.11
0.883333	1452.11	1540.69	108.254	1044.06
0.9	1448.63	1495.46	98.817	1048.24
0.916667	1435.45	1499.74	97.579	1046.57
0.933333	1461.97	1444.98	105.52	1045.85
0.95	1466.97	1451.26	116.366	1046.38
0.966667	1446.14	1485.81	126.781	1056.08
0.983333	1453.59	1469.56	128.303	1054.21
1	1440.3	1446.41	137.408	1054.02
1.01667	1428.92	1494.83	137.334	1051.82
1.03333	1433.29	1486.68	123.929	1054.37
1.05	1438.22	1471.93	125.151	1056.61
1.06667	1421.54	1429.9	126.535	1055.37
1.08333	1425.92	1433.34	140.131	1059.69
1.1	1434.58	1415.98	140.502	1053.94
1.11667	1417.81	1397.85	149.744	1062.65
1.13333	1430.47	1378.27	154.378	1056.82
1.15	1428.42	1430.29	173.126	1061.42
1.16667	1409.2	1394.46	158.235	1057.95
1.18333	1411.95	1422.02	157.597	1063.21
1.2	1401.59	1371.76	147.513	1064.01
1.21667	1416.94	1411.8	157.943	1063.82
1.23333	1406.86	1433.95	167.726	1071.65
1.25	1411.92	1409.73	147.28	1068.07
1.26667	1417.59	1372.98	161.326	1067.79
1.28333	1413.25	1399.08	157.416	1076.84
1.3	1416.94	1388.15	160.666	1072.64
1.31667	1406.68	1410.05	184.848	1079.59
1.33333	1393.06	1381.31	178.398	1072.02
1.35	1381.03	1374.28	199.858	1071.64
1.36667	1371.64	1373.05	199.376	1073.99
1.38333	1400.43	1366.18	239.108	1077.11
1.4	1393.95	1376.78	224.153	1083.88
1.41667	1382.25	1338.88	231.923	1077.75
1.43333	1373.59	1325.56	238.044	1077.19
1.45	1353.95	1321.31	245.676	1075.76
1.46667	1373.83	1357.13	225.924	1076.45
1.48333	1361.73	1389.13	214.857	1080
1.5	1366.65	1329.68	248.184	1071.56
1.51667	1342.3	1305.6	244.033	1067.69
1.53333	1352.58	1305.52	237.77	1067.85
1.55	1335.13	1335.73	251.872	1069.48
1.56667	1331.17	1326.28	247.481	1064.77
1.58333	1342.46	1273.83	243.183	1065.61
1.6	1317.19	1273.89	257.938	1060.01
1.61667	1314.33	1342.68	283.051	1066.15
1.63333	1335.62	1288.37	283.808	1059.5
1.65	1336.5	1332.43	298.651	1063.57
1.66667	1319.48	1270.22	334.838	1062.72
1.68333	1330.65	1303.88	349.615	1067.92
1.7	1308.07	1327.78	341.439	1064.39
1.71667	1310.73	1270.7	339.213	1054.59
1.73333	1312.43	1302.13	350.643	1060.51
1.75	1313.49	1295.26	361.611	1058.67
1.76667	1311.45	1312.29	363.461	1056.73
1.78333	1300.04	1313.11	359.099	1059.54
1.8	1306.19	1275.7	370.146	1056.56
1.81667	1305.23	1316.7	370.704	1061.05
1.83333	1268.11	1324.55	404.787	1059.84
1.85	1295.3	1287.98	455.074	1054.83
1.86667	1285.26	1291.28	444.248	1044.77
1.88333	1273.78	1265.73	413.389	1044.08
1.9	1284.49	1231.15	428.578	1041.7
1.91667	1261.55	1186	401.199	1039.17
1.93333	1262.95	1252.33	406.86	1039.75
1.95	1271.32	1291.77	405.465	1040.33
1.96667	1263.99	1286.77	408.038	1047.09
1.98333	1264.33	1295.3	392.542	1043.17
2	1262.84	1275.58	417.106	1043.83
2.01667	1248.63	1260.74	411.947	1040.84
2.03333	1264.6	1214.54	436.79	1038.99
2.05	1252.4	1227.08	431.813	1041.46
2.06667	1240.03	1232.73	414.507	1036.75
2.08333	1236.61	1201.08	414.886	1031.8
2.1	1256.83	1202.12	419.534	1034.32
2.11667	1232.43	1191.14	437.386	1032.56
2.13333	1219.15	1227.01	436.358	1029.06
2.15	1212.75	1209.76	395.992	1023.21
2.16667	1235.53	1224.09	416.199	1024.79
2.18333	1207.89	1189.31	428.981	1018.36
2.2	1226.97	1142.65	416.259	1011.88
2.21667	1211.33	1158.48	379.712	1016.21
2.23333	1210.2	1161.25	399.1	1011.76
2.25	1189.68	1197.46	415.169	1008.67
2.26667	1188.82	1185.08	417.115	1004.5
2.28333	1183.55	1149.61	429.961	1000.53
2.3	1192.36	1190.49	434.101	1008.13
2.31667	1194.28	1197.62	409.078	1005.27
2.33333	1188.32	1245.84	415.108	1012.24
2.35	1177.05	1201.64	410.16	1001.3
2.36667	1189.33	1187.72	411.63	1002.24
2.38333	1163.6	1210.68	407.321	998.652
2.4	1171.69	1167.79	412.143	997.343
2.41667	1176.01	1160.2	420.948	997.659
2.43333	1157.64	1187.86	414.931	996.825
2.45	1180.5	1201.85	410.129	988.426
2.46667	1171.14	1165.55	417.144	986.209
2.48333	1165.35	1144.48	418.639	986.144
2.5	1156.14	1146.34	409.99	975.422
2.51667	1144.16	1136.91	431.694	971.532
2.53333	1150.35	1122.35	439.187	976.928
2.55	1140.69	1143.45	412.592	974.149
2.56667	1156.97	1145.98	447.228	970.68
2.58333	1142.56	1155.93	442.006	973.661
2.6	1141.8	1139.36	437.228	969.427
2.61667	1132.86	1182.59	431.378	970.173
2.63333	1136.4	1149.11	446.13	961.343
2.65	1141.45	1122.08	452.615	960.814
2.66667	1138.76	1119.03	443.755	962.391
2.68333	1123.27	1094.29	438.002	964.737
2.7	1142.68	1058.23	455.039	959.185
2.71667	1115.05	1045.74	471.06	959.163
2.73333	1126.16	1077.66	465.6	949.94
2.75	1114.45	1077.22	475.871	947.771
2.76667	1111.48	1036.84	454.53	948.931
2.78333	1093.07	1044.51	474.575	945.349
2.8	1101.63	1037.03	467.783	947.116
2.81667	1090.79	1058.13	469.888	943.154
2.83333	1105.11	1059.37	467.984	934.807
2.85	1093.75	1074.96	466.81	941.193
2.86667	1097.45	1078.23	467.683	936.041
2.88333	1094.53	1044.14	474.212	933.362
2.9	1075.2	1051.2	454.626	932.294
2.91667	1072.19	1032.19	476.158	927.103
2.93333	1081.11	1062.02	479.003	925.81
2.95	1070.27	1101.36	477.538	922.393
2.96667	1064.31	1109.17	479.826	924.614
2.98333	1069.24	1065.16	484.084	915.412
3	1071.65	1040.99	483.705	917.176
3.01667	1062.15	1052.55	485.28	912.344
3.03333	1057.28	1005.01	486.131	913.449
3.05	1038.88	1015.73	480.107	907.054
3.06667	1055.92	1015.68	473.499	901.949
3.08333	1044.31	1070.02	474.404	903.916
3.1	1064.73	1040.4	467.439	899.329
3.11667	1037.55	1067.97	458.127	908.48
3.13333	1043.71	1047.66	466.757	902.205
3.15	1030.99	1030.58	476.285	896.658
3.16667	1039.09	1033.57	472.994	899.952
3.18333	1023.12	1017.95	471.679	893.737
3.2	1020.75	1001.99	466.308	889.401
3.21667	1031.93	1020.3	459.684	889.464
3.23333	1006.43	946.323	455.379	881.328
3.25	1010.47	990.023	463.694	882.016
3.26667	1021.65	992.648	451.18	878.969
3.28333	1009.97	1006.68	455.171	880.615
3.3	988.97	1028.03	482.656	873.795
3.31667	1004.62	1057.4	452.339	875.985
3.33333	1001.19	1036.21	449.563	875.851
3.35	980.584	1057.34	449.632	873.241
3.36667	989.952	999.419	456.086	861.875
3.38333	997.464	1011.49	451.719	861.449
3.4	980.067	968.822	449.335	860.623
3.41667	988.302	969.52	455.111	860.789
3.43333	974.812	955.058	444.622	855.951
3.45	981.078	972.328	449.994	854.383
3.46667	984.097	983.03	442.071	855.702
3.48333	991.882	907.398	437.31	853.32
3.5	977.378	956.132	445.908	850.631
3.51667	966.78	984.799	451.318	847.93
3.53333	963.324	896.308	434.156	845.041
3.55	978.321	878.941	444.776	837.77
3.56667	962.601	983.097	446.468	849.059
3.58333	974.258	926.624	447.963	836.685
3.6	972.122	924.188	447.004	838.635
3.61667	994.277	954.993	430.614	831.814
3.63333	971.531	1006.77	436.795	850.032
3.65	977.087	893.682	437.93	830.121
3.66667	961.395	929.492	440.691	835.507
3.68333	971.098	913.524	450.653	827.178
3.7	967.158	887.563	434.133	816.377
3.71667	961.631	888.242	433.956	824.245
3.73333	976.859	904.459	417.407	825.723
3.75	957.304	876.202	434.19	822.816
3.76667	937.196	981.982	428.837	830.704
3.78333	962.428	933.315	427.087	820.982
3.8	945.987	966.649	423.036	827.859
3.81667	962.723	970.866	433.407	821.211
3.83333	938.837	986.666	432.934	821.382
3.85	925.203	946.401	424.196	816.938
3.86667	967.574	939.249	406.489	806.696
3.88333	942.773	917.874	416.26	815.298
3.9	941.859	845.198	398.565	798.044
3.91667	935.088	892.411	403.288	801.774
3.93333	938.217	821.149	390.492	799.586
3.95	934.005	877.026	384.626	795.802
3.96667	939.398	870.261	406.044	799.347
3.98333	926.115	864.76	406.58	794.437
4	929.309	866.306	396.466	788.943
			396.735
			398.901

## Sheet: Fig.4B
	Islet Avg	1st resp (ph1)	leader (ph2)	last resp(ph1)
cell1	1	1.47391	1.38506	0.2503
cell2		1.38506	1.0621	0.7868
cell3		1.51294	1.29382	0.7398
cell4		2.90233	1.20983	1.6678
cell5		2.57848	0.798425	0.663121
cell6		1.17525	0.721867	0.9147
cell7		3.69506	1.1207	0.7581
cell8		3.06725	0.925768	0.4768
cell9		1.59398	1.25166	0.4812
cell10		1.47976	1.62129	0.3317
cell11		1.47625	0.879445
cell12		2.32533	0.211037
cell13		0.560861	2.57902
cell14		0.136445	2.59133
cell15		1.2456	0.961077
cell16		0.881645	1.28667
cell17		1.49155	1.88882
cell18		1.44456	0.543138
cell19		1.62129	1.22796
cell20		0.879445	0.852154
cell21		1.07531	0.716745
cell22		0.427709	0.752981
cell23		2.49236	1.28257
cell24		0.410033
cell25		0.456257
cell26		1.24943
cell27		0.151078
cell28		1.29718
cell29		0.609653
cell30		1.09128
cell31		1.20113
cell32		1.2754
cell33		1.77491
cell34		0.597725
cell35		1.88882
cell36		1.04379
cell37		1.00876
cell38		0.742898
cell39		1.22796
cell40		1.27056
cell41		0.845729

## Sheet: Fig.4D
	Islet	1st (2mM)	1st (11mM)
mouse1_Islet1	1	1.27781	1.17158
mouse2_Islet2		0.986121	0.850958
mouse3_Islet3		1.07366	1.10711
mouse4_Islet4		0.738719	0.888982
mouse5_Islet5		1.10997	1.04134
mouse6_Islet6		0.724506	0.821611
mouse7_Islet7		1.10125	1.0607
mouse8_Islet8		0.979208	1.02084
mouse9_Islet9		0.635185	0.724519
mouse10_Islet10		1.07822	0.977299

## Sheet: Fig.4F
	Islet	1st resp
mouse1_Islet1	1	1
mouse1_Islet2		0.75
mouse2_Islet1		0.85
mouse2_Islet2		0.711111
mouse3_Islet1		0.966667
mouse4_Islet1		1.05333
mouse5_Islet1		0.922374
mouse6_Islet1		0.465426
mouse6_Islet2		0.821809

## Sheet: Fig.4G
	Average	First 1	Last 1
0.1	0.0181238	0.0174989	0.0175326
0.2	0.0257665	0.0244069	0.0245975
0.3	0.032775	0.0307563	0.0310786
0.4	0.0390588	0.0364731	0.036893
0.5	0.0445831	0.0415244	0.0420063
0.6	0.0493642	0.0459192	0.0464311
0.7	0.053451	0.0496958	0.0502111
0.8	0.0569108	0.0529088	0.0534073
0.9	0.0598174	0.0556204	0.056088
1	0.0622447	0.057894	0.0583218
1.1	0.0642641	0.0597918	0.0601752
1.2	0.0659357	0.061367	0.061705
1.3	0.0673154	0.0626694	0.0629633
1.4	0.0684512	0.0637427	0.0639954
1.5	0.0693842	0.0646244	0.06484
1.6	0.0701495	0.0653466	0.0655297
1.7	0.0707761	0.0659365	0.066092
1.8	0.0712884	0.0664169	0.0665496
1.9	0.0717068	0.0668068	0.0669214
2	0.0720481	0.0671221	0.067223
2.1	0.0723259	0.0673761	0.0674672
2.2	0.0725519	0.0675795	0.0676647
2.3	0.0727354	0.0677414	0.0678239
2.4	0.072884	0.0678693	0.0679519
2.5	0.073004	0.0679693	0.0680546
2.6	0.0731008	0.0680464	0.0681365
2.7	0.0731784	0.0681047	0.0682016
2.8	0.0732404	0.0681477	0.0682529
2.9	0.0732896	0.0681781	0.068293
3	0.0733284	0.0681982	0.0683241
3.1	0.0733586	0.06821	0.0683477
3.2	0.0733818	0.0682149	0.0683652
3.3	0.0733993	0.0682143	0.0683778
3.4	0.0734121	0.0682091	0.0683864
3.5	0.073421	0.0682002	0.0683917
3.6	0.0734269	0.0681884	0.0683943
3.7	0.0734301	0.0681741	0.0683947
3.8	0.0734313	0.0681579	0.0683934
3.9	0.0734307	0.0681401	0.0683907
4	0.0734288	0.068121	0.0683867
4.1	0.0734257	0.068101	0.0683818
4.2	0.0734217	0.0680802	0.0683762
4.3	0.0734169	0.0680588	0.0683699
4.4	0.0734115	0.0680369	0.0683631
4.5	0.0734056	0.0680147	0.0683559
4.6	0.0733994	0.0679922	0.0683483
4.7	0.0733928	0.0679696	0.0683405
4.8	0.0733859	0.0679468	0.0683325
4.9	0.0733789	0.067924	0.0683244
5	0.0733717	0.0679012	0.0683161
5.1	0.0733644	0.0678784	0.0683078
5.2	0.073357	0.0678556	0.0682993
5.3	0.0733496	0.0678329	0.0682909
5.4	0.0733421	0.0678103	0.0682824
5.5	0.0733346	0.0677878	0.0682739
5.6	0.0733271	0.0677655	0.0682654
5.7	0.0733196	0.0677432	0.068257
5.8	0.0733121	0.0677211	0.0682485
5.9	0.0733047	0.0676991	0.0682401
6	0.0732972	0.0676773	0.0682318
6.1	0.0732899	0.0676556	0.0682234
6.2	0.0732825	0.0676341	0.0682152
6.3	0.0732753	0.0676127	0.068207
6.4	0.073268	0.0675915	0.0681989
6.5	0.0732609	0.0675704	0.0681908
6.6	0.0732538	0.0675495	0.0681828
6.7	0.0732467	0.0675288	0.0681748
6.8	0.0732398	0.0675082	0.068167
6.9	0.0732329	0.0674878	0.0681592
7	0.073226	0.0674675	0.0681515
7.1	0.0732192	0.0674474	0.0681439
7.2	0.0732125	0.0674275	0.0681363
7.3	0.0732059	0.0674077	0.0681288
7.4	0.0731994	0.0673881	0.0681214
7.5	0.0731929	0.0673686	0.0681141
7.6	0.0731865	0.0673493	0.0681069
7.7	0.0731801	0.0673302	0.0680997
7.8	0.0731739	0.0673112	0.0680927
7.9	0.0731677	0.0672923	0.0680857
8	0.0731616	0.0672736	0.0680788
8.1	0.0731555	0.0672551	0.068072
8.2	0.0731496	0.0672367	0.0680652
8.3	0.0731437	0.0672184	0.0680586
8.4	0.0731379	0.0672003	0.068052
8.5	0.0731321	0.0671823	0.0680455
8.6	0.0731264	0.0671645	0.0680391
8.7	0.0731209	0.0671468	0.0680328
8.8	0.0731153	0.0671293	0.0680266
8.9	0.0731099	0.0671119	0.0680204
9	0.0731045	0.0670946	0.0680143
9.1	0.0730992	0.0670775	0.0680083
9.2	0.073094	0.0670606	0.0680024
9.3	0.0730888	0.0670437	0.0679966
9.4	0.0730837	0.067027	0.0679908
9.5	0.0730787	0.0670104	0.0679852
9.6	0.0730737	0.066994	0.0679796
9.7	0.0730688	0.0669777	0.067974
9.8	0.073064	0.0669615	0.0679686
9.9	0.0730593	0.0669454	0.0679632
10	0.0730546	0.0669295	0.067958
10.1	0.07305	0.0669137	0.0679527
10.2	0.0730454	0.066898	0.0679476
10.3	0.0730409	0.0668824	0.0679425
10.4	0.0730365	0.066867	0.0679376
10.5	0.0730321	0.0668517	0.0679326
10.6	0.0730278	0.0668365	0.0679278
10.7	0.0730236	0.0668214	0.067923
10.8	0.0730194	0.0668065	0.0679183
10.9	0.0730153	0.0667916	0.0679137
11	0.0730113	0.0667769	0.0679091
11.1	0.0730073	0.0667623	0.0679046
11.2	0.0730034	0.0667478	0.0679002
11.3	0.0729995	0.0667334	0.0678959
11.4	0.0729957	0.0667192	0.0678916
11.5	0.072992	0.066705	0.0678873
11.6	0.0729883	0.066691	0.0678832
11.7	0.0729846	0.066677	0.0678791
11.8	0.0729811	0.0666632	0.067875
11.9	0.0729775	0.0666495	0.0678711
12	0.0729741	0.0666359	0.0678672
12.1	0.0729707	0.0666223	0.0678633
12.2	0.0729673	0.0666089	0.0678595
12.3	0.072964	0.0665956	0.0678558
12.4	0.0729608	0.0665824	0.0678521
12.5	0.0729575	0.0665693	0.0678485
12.6	0.0729544	0.0665563	0.0678449
12.7	0.0729513	0.0665434	0.0678415
12.8	0.0729483	0.0665306	0.067838
12.9	0.0729453	0.0665178	0.0678346
13	0.0729423	0.0665052	0.0678313
13.1	0.0729394	0.0664927	0.067828
13.2	0.0729366	0.0664803	0.0678248
13.3	0.0729338	0.0664679	0.0678216
13.4	0.072931	0.0664557	0.0678185
13.5	0.0729283	0.0664435	0.0678154
13.6	0.0729256	0.0664315	0.0678124
13.7	0.072923	0.0664195	0.0678094
13.8	0.0729204	0.0664076	0.0678065
13.9	0.0729179	0.0663958	0.0678037
14	0.0729154	0.0663841	0.0678008
14.1	0.072913	0.0663725	0.0677981
14.2	0.0729106	0.0663609	0.0677953
14.3	0.0729082	0.0663495	0.0677927
14.4	0.0729059	0.0663381	0.06779
14.5	0.0729036	0.0663268	0.0677874
14.6	0.0729014	0.0663156	0.0677849
14.7	0.0728991	0.0663045	0.0677824
14.8	0.072897	0.0662934	0.0677799
14.9	0.0728949	0.0662825	0.0677775
15	0.0728928	0.0662716	0.0677751
15.1	0.0728907	0.0662608	0.0677728
15.2	0.0728887	0.0662501	0.0677705
15.3	0.0728868	0.0662394	0.0677682
15.4	0.0728848	0.0662288	0.067766
15.5	0.0728829	0.0662183	0.0677638
15.6	0.0728811	0.0662079	0.0677617
15.7	0.0728792	0.0661976	0.0677596
15.8	0.0728774	0.0661873	0.0677575
15.9	0.0728757	0.0661771	0.0677555
16	0.072874	0.0661669	0.0677535
16.1	0.0728722	0.0661569	0.0677516
16.2	0.0728706	0.0661469	0.0677497
16.3	0.072869	0.066137	0.0677478
16.4	0.0728674	0.0661271	0.0677459
16.5	0.0728658	0.0661173	0.0677441
16.6	0.0728643	0.0661076	0.0677423
16.7	0.0728628	0.0660979	0.0677406
16.8	0.0728613	0.0660884	0.0677389
16.9	0.0728598	0.0660788	0.0677372
17	0.0728584	0.0660694	0.0677355
17.1	0.072857	0.06606	0.0677339
17.2	0.0728557	0.0660507	0.0677323
17.3	0.0728543	0.0660414	0.0677308
17.4	0.0728531	0.0660322	0.0677292
17.5	0.0728518	0.0660231	0.0677277
17.6	0.0728505	0.066014	0.0677263
17.7	0.0728493	0.066005	0.0677248
17.8	0.0728481	0.065996	0.0677234
17.9	0.0728469	0.0659871	0.067722
18	0.0728458	0.0659783	0.0677206
18.1	0.0728447	0.0659695	0.0677193
18.2	0.0728436	0.0659608	0.067718
18.3	0.0728425	0.0659522	0.0677167
18.4	0.0728415	0.0659436	0.0677155
18.5	0.0728405	0.065935	0.0677142
18.6	0.0728395	0.0659266	0.067713
18.7	0.0728385	0.0659181	0.0677118
18.8	0.0728376	0.0659098	0.0677107
18.9	0.0728366	0.0659015	0.0677095
19	0.0728357	0.0658932	0.0677084
19.1	0.0728348	0.065885	0.0677074
19.2	0.072834	0.0658769	0.0677063
19.3	0.0728331	0.0658688	0.0677052
19.4	0.0728323	0.0658607	0.0677042
19.5	0.0728315	0.0658527	0.0677032
19.6	0.0728308	0.0658448	0.0677023
19.7	0.07283	0.0658369	0.0677013
19.8	0.0728293	0.0658291	0.0677004
19.9	0.0728286	0.0658213	0.0676994
20	0.0728278	0.0658142	0.0676989
20.1	0.0728209	0.065744	0.0677121
20.2	0.0728176	0.0656468	0.0677265
20.3	0.0728211	0.0655728	0.0677458
20.4	0.0728337	0.0655263	0.0677734
20.5	0.072857	0.0655079	0.0678116
20.6	0.0728921	0.0655176	0.067862
20.7	0.0729398	0.0655553	0.0679256
20.8	0.0730008	0.0656209	0.0680037
20.9	0.0730756	0.0657143	0.068097
21	0.0731648	0.0658358	0.0682063
21.1	0.0732689	0.0659856	0.0683326
21.2	0.0733887	0.0661645	0.0684766
21.3	0.0735247	0.0663732	0.0686395
21.4	0.0736777	0.066613	0.0688223
21.5	0.0738486	0.0668856	0.0690264
21.6	0.0740385	0.0671931	0.0692532
21.7	0.0742486	0.0675383	0.0695047
21.8	0.0744805	0.0679246	0.0697831
21.9	0.074736	0.0683564	0.070091
22	0.0750173	0.0688386	0.0704317
22.1	0.0753273	0.0693764	0.0708085
22.2	0.0756692	0.0699752	0.0712258
22.3	0.0760471	0.07064	0.0716879
22.4	0.0764654	0.0713752	0.0721993
22.5	0.0769289	0.0721847	0.0727638
22.6	0.0774421	0.0730712	0.0733837
22.7	0.0780091	0.0740355	0.0740592
22.8	0.0786324	0.0750754	0.0747884
22.9	0.0793121	0.076185	0.0755677
23	0.0800459	0.0773546	0.0763929
23.1	0.080828	0.0785712	0.0772592
23.2	0.0816505	0.0798189	0.0781609
23.3	0.0825035	0.0810814	0.0790907
23.4	0.0833762	0.0823435	0.0800399
23.5	0.0842588	0.0835925	0.0809993
23.6	0.0851425	0.0848191	0.0819604
23.7	0.0860205	0.0860172	0.0829163
23.8	0.0868879	0.0871841	0.083862
23.9	0.0877419	0.0883193	0.0847937
24	0.0885814	0.089424	0.0857098
24.1	0.0894065	0.0905009	0.0866097
24.2	0.0902184	0.0915533	0.0874941
24.3	0.0910188	0.092585	0.0883647
24.4	0.0918097	0.0935998	0.0892238
24.5	0.0925935	0.0946016	0.0900738
24.6	0.0933722	0.0955939	0.0909174
24.7	0.094148	0.09658	0.0917572
24.8	0.094923	0.097563	0.0925957
24.9	0.0956989	0.0985454	0.093435
25	0.0964775	0.0995297	0.0942771
25.1	0.0972604	0.100518	0.095124
25.2	0.0980491	0.101512	0.0959772
25.3	0.0988449	0.102513	0.0968382
25.4	0.099649	0.103524	0.0977084
25.5	0.100463	0.104545	0.098589
25.6	0.101287	0.105578	0.0994812
25.7	0.102123	0.106623	0.100386
25.8	0.102972	0.107683	0.101305
25.9	0.103834	0.108758	0.102238
26	0.104711	0.10985	0.103188
26.1	0.105604	0.11096	0.104154
26.2	0.106514	0.112088	0.105139
26.3	0.107442	0.113237	0.106142
26.4	0.108388	0.114407	0.107166
26.5	0.109355	0.115601	0.108212
26.6	0.110344	0.116818	0.109281
26.7	0.111355	0.118062	0.110375
26.8	0.112391	0.119333	0.111494
26.9	0.113453	0.120634	0.112641
27	0.114543	0.121966	0.113818
27.1	0.115662	0.123333	0.115027
27.2	0.116813	0.124735	0.11627
27.3	0.117998	0.126175	0.117548
27.4	0.11922	0.127658	0.118866
27.5	0.120482	0.129184	0.120226
27.6	0.121786	0.130759	0.121631
27.7	0.123137	0.132386	0.123084
27.8	0.124538	0.13407	0.124591
27.9	0.125993	0.135814	0.126155
28	0.127509	0.137624	0.127781
28.1	0.129089	0.139507	0.129475
28.2	0.130742	0.141469	0.131244
28.3	0.132472	0.143516	0.133094
28.4	0.134289	0.145658	0.135033
28.5	0.136201	0.147902	0.137069
28.6	0.138216	0.150259	0.139212
28.7	0.140346	0.152738	0.141472
28.8	0.142599	0.155351	0.14386
28.9	0.144987	0.158106	0.146386
29	0.147518	0.161014	0.149059
29.1	0.1502	0.164081	0.151889
29.2	0.153037	0.167312	0.15488
29.3	0.15603	0.170705	0.158033
29.4	0.159172	0.174249	0.161342
29.5	0.162448	0.177926	0.16479
29.6	0.165837	0.181708	0.168354
29.7	0.16931	0.185559	0.171998
29.8	0.172832	0.189437	0.175683
29.9	0.176367	0.193298	0.179365
30	0.179877	0.197098	0.183
30.1	0.183327	0.200801	0.186549
30.2	0.186686	0.204372	0.189977
30.3	0.189927	0.207785	0.193255
30.4	0.193029	0.211024	0.196364
30.5	0.195979	0.214075	0.199291
30.6	0.198769	0.216936	0.20203
30.7	0.201394	0.219608	0.204581
30.8	0.203857	0.222097	0.20695
30.9	0.206163	0.224411	0.209146
31	0.208321	0.226564	0.211181
31.1	0.21034	0.228569	0.213068
31.2	0.212231	0.23044	0.214821
31.3	0.214008	0.232191	0.216455
31.4	0.215681	0.233836	0.217984
31.5	0.217262	0.235388	0.21942
31.6	0.218762	0.236858	0.220775
31.7	0.220192	0.238259	0.222062
31.8	0.22156	0.239599	0.223288
31.9	0.222876	0.240888	0.224463
32	0.224145	0.242132	0.225595
32.1	0.225376	0.243339	0.226689
32.2	0.226572	0.244514	0.227751
32.3	0.22774	0.245661	0.228786
32.4	0.228883	0.246785	0.229798
32.5	0.230003	0.247889	0.230789
32.6	0.231106	0.248975	0.231763
32.7	0.232191	0.250045	0.232722
32.8	0.233262	0.251103	0.233666
32.9	0.234321	0.252148	0.234599
33	0.235367	0.253183	0.235521
33.1	0.236404	0.254208	0.236432
33.2	0.23743	0.255224	0.237334
33.3	0.238447	0.256232	0.238227
33.4	0.239456	0.257232	0.239111
33.5	0.240457	0.258224	0.239988
33.6	0.24145	0.259209	0.240857
33.7	0.242436	0.260188	0.241718
33.8	0.243415	0.261159	0.242572
33.9	0.244386	0.262124	0.243419
34	0.245351	0.263083	0.244258
34.1	0.246309	0.264035	0.245091
34.2	0.247261	0.264981	0.245916
34.3	0.248206	0.26592	0.246735
34.4	0.249144	0.266854	0.247547
34.5	0.250076	0.267781	0.248351
34.6	0.251001	0.268702	0.249149
34.7	0.25192	0.269617	0.249941
34.8	0.252833	0.270526	0.250725
34.9	0.253739	0.271429	0.251503
35	0.25464	0.272325	0.252274
35.1	0.255533	0.273216	0.253039
35.2	0.256421	0.2741	0.253796
35.3	0.257302	0.274979	0.254547
35.4	0.258177	0.275851	0.255292
35.5	0.259045	0.276717	0.25603
35.6	0.259908	0.277578	0.256761
35.7	0.260764	0.278432	0.257486
35.8	0.261614	0.27928	0.258204
35.9	0.262458	0.280122	0.258916
36	0.263295	0.280958	0.259622
36.1	0.264127	0.281788	0.260321
36.2	0.264952	0.282612	0.261014
36.3	0.265772	0.28343	0.2617
36.4	0.266585	0.284243	0.26238
36.5	0.267392	0.285049	0.263054
36.6	0.268194	0.285849	0.263722
36.7	0.268989	0.286644	0.264383
36.8	0.269778	0.287432	0.265039
36.9	0.270562	0.288215	0.265688
37	0.271339	0.288992	0.266331
37.1	0.272111	0.289763	0.266969
37.2	0.272877	0.290529	0.2676
37.3	0.273637	0.291288	0.268226
37.4	0.274392	0.292042	0.268846
37.5	0.275141	0.292791	0.26946
37.6	0.275884	0.293534	0.270069
37.7	0.276621	0.294271	0.270671
37.8	0.277353	0.295003	0.271269
37.9	0.278079	0.295729	0.27186
38	0.2788	0.29645	0.272447
38.1	0.279516	0.297165	0.273028
38.2	0.280226	0.297875	0.273603
38.3	0.280931	0.29858	0.274173
38.4	0.28163	0.299279	0.274738
38.5	0.282324	0.299973	0.275298
38.6	0.283014	0.300663	0.275853
38.7	0.283697	0.301347	0.276403
38.8	0.284376	0.302025	0.276947
38.9	0.28505	0.302699	0.277487
39	0.285719	0.303368	0.278022
39.1	0.286382	0.304032	0.278552
39.2	0.287041	0.304691	0.279078
39.3	0.287695	0.305346	0.279599
39.4	0.288345	0.305995	0.280115
39.5	0.288989	0.30664	0.280627
39.6	0.289629	0.30728	0.281134
39.7	0.290264	0.307916	0.281636
39.8	0.290894	0.308547	0.282135
39.9	0.29152	0.309173	0.282629
40	0.292142	0.309795	0.283118
40.1	0.292759	0.310413	0.283604
40.2	0.293372	0.311026	0.284085
40.3	0.29398	0.311635	0.284563
40.4	0.294584	0.31224	0.285036
40.5	0.295184	0.31284	0.285506
40.6	0.295779	0.313437	0.285971
40.7	0.296371	0.314029	0.286433
40.8	0.296958	0.314617	0.28689
40.9	0.297542	0.315202	0.287345
41	0.298121	0.315782	0.287795
41.1	0.298696	0.316358	0.288242
41.2	0.299268	0.316931	0.288685
41.3	0.299836	0.3175	0.289125
41.4	0.300399	0.318065	0.289561
41.5	0.30096	0.318626	0.289994
41.6	0.301516	0.319184	0.290423
41.7	0.302069	0.319738	0.290849
41.8	0.302618	0.320289	0.291272
41.9	0.303163	0.320836	0.291691
42	0.303705	0.32138	0.292108
42.1	0.304244	0.32192	0.292521
42.2	0.304779	0.322457	0.292931
42.3	0.305311	0.322991	0.293338
42.4	0.305839	0.323521	0.293743
42.5	0.306364	0.324048	0.294144
42.6	0.306886	0.324572	0.294542
42.7	0.307405	0.325093	0.294938
42.8	0.30792	0.325611	0.29533
42.9	0.308432	0.326126	0.29572
43	0.308942	0.326637	0.296107
43.1	0.309448	0.327146	0.296492
43.2	0.309951	0.327652	0.296874
43.3	0.310451	0.328155	0.297253
43.4	0.310948	0.328655	0.29763
43.5	0.311442	0.329152	0.298004
43.6	0.311934	0.329646	0.298375
43.7	0.312422	0.330138	0.298745
43.8	0.312908	0.330627	0.299111
43.9	0.313391	0.331114	0.299476
44	0.313871	0.331597	0.299838
44.1	0.314349	0.332079	0.300198
44.2	0.314824	0.332557	0.300555
44.3	0.315296	0.333033	0.30091
44.4	0.315766	0.333507	0.301263
44.5	0.316233	0.333978	0.301614
44.6	0.316698	0.334447	0.301963
44.7	0.31716	0.334914	0.30231
44.8	0.31762	0.335378	0.302654
44.9	0.318077	0.335839	0.302997
45	0.318532	0.336299	0.303337
45.1	0.318984	0.336756	0.303676
45.2	0.319434	0.337211	0.304012
45.3	0.319882	0.337664	0.304347
45.4	0.320328	0.338115	0.30468
45.5	0.320771	0.338563	0.305011
45.6	0.321212	0.33901	0.30534
45.7	0.321651	0.339454	0.305667
45.8	0.322088	0.339896	0.305992
45.9	0.322522	0.340337	0.306316
46	0.322955	0.340775	0.306638
46.1	0.323385	0.341211	0.306958
46.2	0.323813	0.341645	0.307277
46.3	0.324239	0.342078	0.307594
46.4	0.324663	0.342508	0.307909
46.5	0.325086	0.342937	0.308222
46.6	0.325506	0.343364	0.308534
46.7	0.325924	0.343789	0.308845
46.8	0.32634	0.344212	0.309154
46.9	0.326755	0.344633	0.309461
47	0.327167	0.345053	0.309767
47.1	0.327578	0.345471	0.310071
47.2	0.327987	0.345887	0.310374
47.3	0.328394	0.346302	0.310676
47.4	0.328799	0.346715	0.310976
47.5	0.329202	0.347126	0.311274
47.6	0.329604	0.347535	0.311571
47.7	0.330003	0.347943	0.311867
47.8	0.330401	0.34835	0.312161
47.9	0.330798	0.348754	0.312455
48	0.331192	0.349158	0.312746
48.1	0.331585	0.349559	0.313037
48.2	0.331977	0.349959	0.313326
48.3	0.332366	0.350358	0.313614
48.4	0.332755	0.350755	0.3139
48.5	0.333141	0.351151	0.314186
48.6	0.333526	0.351545	0.31447
48.7	0.333909	0.351938	0.314753
48.8	0.334291	0.352329	0.315035
48.9	0.334671	0.352719	0.315315
49	0.33505	0.353108	0.315595
49.1	0.335427	0.353495	0.315873
49.2	0.335802	0.353881	0.31615
49.3	0.336176	0.354265	0.316426
49.4	0.336549	0.354648	0.3167
49.5	0.33692	0.35503	0.316974
49.6	0.33729	0.355411	0.317247
49.7	0.337658	0.35579	0.317518
49.8	0.338025	0.356168	0.317789
49.9	0.33839	0.356544	0.318058
50	0.338754	0.35692	0.318326
50.1	0.339117	0.357294	0.318594
50.2	0.339478	0.357667	0.31886
50.3	0.339838	0.358039	0.319125
50.4	0.340196	0.358409	0.319389
50.5	0.340553	0.358778	0.319652
50.6	0.340909	0.359146	0.319914
50.7	0.341263	0.359513	0.320176
50.8	0.341616	0.359879	0.320436
50.9	0.341968	0.360243	0.320695
51	0.342319	0.360607	0.320953
51.1	0.342668	0.360969	0.32121
51.2	0.343016	0.36133	0.321467
51.3	0.343362	0.36169	0.321722
51.4	0.343708	0.362049	0.321977
51.5	0.344052	0.362407	0.32223
51.6	0.344395	0.362763	0.322483
51.7	0.344736	0.363119	0.322734
51.8	0.345076	0.363473	0.322985
51.9	0.345415	0.363827	0.323235
52	0.345753	0.364179	0.323484
52.1	0.34609	0.36453	0.323732
52.2	0.346425	0.364881	0.323979
52.3	0.34676	0.36523	0.324225
52.4	0.347093	0.365578	0.324471
52.5	0.347425	0.365925	0.324715
52.6	0.347755	0.366271	0.324959
52.7	0.348085	0.366616	0.325201
52.8	0.348413	0.36696	0.325443
52.9	0.34874	0.367303	0.325684
53	0.349066	0.367645	0.325924
53.1	0.349391	0.367985	0.326164
53.2	0.349714	0.368325	0.326402
53.3	0.350037	0.368664	0.32664
53.4	0.350358	0.369002	0.326877
53.5	0.350678	0.369339	0.327112
53.6	0.350997	0.369675	0.327348
53.7	0.351315	0.37001	0.327582
53.8	0.351632	0.370344	0.327815
53.9	0.351948	0.370677	0.328048
54	0.352262	0.371009	0.328279
54.1	0.352576	0.37134	0.32851
54.2	0.352888	0.37167	0.32874
54.3	0.353199	0.371999	0.328969
54.4	0.353509	0.372327	0.329198
54.5	0.353818	0.372655	0.329425
54.6	0.354126	0.372981	0.329652
54.7	0.354432	0.373306	0.329878
54.8	0.354738	0.373631	0.330103
54.9	0.355042	0.373954	0.330327
55	0.355346	0.374276	0.330551
55.1	0.355648	0.374598	0.330773
55.2	0.355949	0.374918	0.330995
55.3	0.356249	0.375238	0.331216
55.4	0.356548	0.375557	0.331436
55.5	0.356846	0.375875	0.331655
55.6	0.357143	0.376191	0.331874
55.7	0.357438	0.376507	0.332092
55.8	0.357733	0.376822	0.332309
55.9	0.358026	0.377136	0.332525
56	0.358319	0.377449	0.33274
56.1	0.35861	0.377761	0.332954
56.2	0.3589	0.378072	0.333168
56.3	0.359189	0.378383	0.333381
56.4	0.359477	0.378692	0.333593
56.5	0.359764	0.379	0.333804
56.6	0.36005	0.379308	0.334015
56.7	0.360335	0.379614	0.334224
56.8	0.360618	0.37992	0.334433
56.9	0.360901	0.380224	0.334641
57	0.361182	0.380528	0.334849
57.1	0.361463	0.380831	0.335055
57.2	0.361742	0.381133	0.335261
57.3	0.36202	0.381433	0.335466
57.4	0.362297	0.381733	0.33567
57.5	0.362573	0.382032	0.335874
57.6	0.362848	0.38233	0.336076
57.7	0.363121	0.382627	0.336278
57.8	0.363394	0.382923	0.336479
57.9	0.363665	0.383218	0.33668
58	0.363936	0.383513	0.33688
58.1	0.364205	0.383806	0.337079
58.2	0.364473	0.384098	0.337277
58.3	0.36474	0.38439	0.337474
58.4	0.365006	0.38468	0.337671
58.5	0.365271	0.384969	0.337867
58.6	0.365534	0.385258	0.338063
58.7	0.365797	0.385545	0.338257
58.8	0.366058	0.385832	0.338451
58.9	0.366318	0.386117	0.338645
59	0.366577	0.386402	0.338837
59.1	0.366835	0.386685	0.339029
59.2	0.367092	0.386968	0.33922
59.3	0.367348	0.387249	0.339411
59.4	0.367602	0.38753	0.339601
59.5	0.367855	0.387809	0.33979
59.6	0.368107	0.388088	0.339978
59.7	0.368358	0.388366	0.340166
59.8	0.368608	0.388642	0.340353
59.9	0.368856	0.388918	0.34054
60	0.369104	0.389192	0.340726
60.1	0.36935	0.389466	0.340911
60.2	0.369595	0.389738	0.341095
60.3	0.369839	0.39001	0.341279
60.4	0.370081	0.39028	0.341462
60.5	0.370322	0.390549	0.341645
60.6	0.370562	0.390818	0.341827
60.7	0.370801	0.391085	0.342008
60.8	0.371039	0.391351	0.342188
60.9	0.371275	0.391616	0.342368
61	0.37151	0.39188	0.342547
61.1	0.371744	0.392143	0.342726
61.2	0.371977	0.392405	0.342903
61.3	0.372208	0.392666	0.34308
61.4	0.372438	0.392926	0.343257
61.5	0.372667	0.393185	0.343432
61.6	0.372895	0.393442	0.343607
61.7	0.373121	0.393699	0.343781
61.8	0.373346	0.393954	0.343955
61.9	0.373569	0.394208	0.344127
62	0.373792	0.394461	0.344299
62.1	0.374013	0.394713	0.344471
62.2	0.374232	0.394964	0.344641
62.3	0.374451	0.395213	0.344811
62.4	0.374668	0.395462	0.34498
62.5	0.374883	0.395709	0.345148
62.6	0.375097	0.395955	0.345316
62.7	0.37531	0.3962	0.345482
62.8	0.375522	0.396444	0.345648
62.9	0.375732	0.396686	0.345813
63	0.375941	0.396927	0.345978
63.1	0.376148	0.397168	0.346141
63.2	0.376354	0.397406	0.346304
63.3	0.376559	0.397644	0.346466
63.4	0.376762	0.39788	0.346627
63.5	0.376964	0.398116	0.346787
63.6	0.377164	0.39835	0.346946
63.7	0.377363	0.398582	0.347105
63.8	0.377561	0.398814	0.347262
63.9	0.377757	0.399044	0.347419
64	0.377952	0.399272	0.347575
64.1	0.378145	0.3995	0.34773
64.2	0.378336	0.399726	0.347884
64.3	0.378526	0.399951	0.348038
64.4	0.378715	0.400175	0.34819
64.5	0.378902	0.400397	0.348341
64.6	0.379088	0.400618	0.348492
64.7	0.379272	0.400837	0.348642
64.8	0.379455	0.401056	0.34879
64.9	0.379636	0.401273	0.348938
65	0.379815	0.401488	0.349085
65.1	0.379993	0.401702	0.349231
65.2	0.38017	0.401915	0.349376
65.3	0.380345	0.402126	0.34952
65.4	0.380518	0.402336	0.349663
65.5	0.38069	0.402545	0.349805
65.6	0.38086	0.402751	0.349946
65.7	0.381028	0.402957	0.350086
65.8	0.381195	0.403161	0.350226
65.9	0.38136	0.403363	0.350364
66	0.381524	0.403564	0.350501
66.1	0.381685	0.403764	0.350637
66.2	0.381846	0.403962	0.350772
66.3	0.382004	0.404159	0.350906
66.4	0.382161	0.404354	0.351039
66.5	0.382316	0.404547	0.351171
66.6	0.38247	0.404739	0.351302
66.7	0.382622	0.40493	0.351432
66.8	0.382772	0.405119	0.351561
66.9	0.38292	0.405306	0.351689
67	0.383067	0.405492	0.351816
67.1	0.383212	0.405676	0.351941
67.2	0.383355	0.405858	0.352066
67.3	0.383497	0.406039	0.35219
67.4	0.383637	0.406218	0.352312
67.5	0.383775	0.406396	0.352434
67.6	0.383911	0.406572	0.352554
67.7	0.384045	0.406746	0.352673
67.8	0.384178	0.406919	0.352791
67.9	0.384309	0.407089	0.352908
68	0.384438	0.407258	0.353024
68.1	0.384565	0.407426	0.353139
68.2	0.38469	0.407591	0.353252
68.3	0.384813	0.407755	0.353365
68.4	0.384935	0.407917	0.353476
68.5	0.385054	0.408077	0.353586
68.6	0.385172	0.408236	0.353695
68.7	0.385288	0.408392	0.353803
68.8	0.385402	0.408547	0.353909
68.9	0.385514	0.408699	0.354014
69	0.385624	0.40885	0.354119
69.1	0.385732	0.408999	0.354221
69.2	0.385838	0.409146	0.354323
69.3	0.385943	0.409291	0.354423
69.4	0.386044	0.409434	0.354522
69.5	0.386145	0.409575	0.35462
69.6	0.386243	0.409714	0.354716
69.7	0.386338	0.409851	0.354811
69.8	0.386434	0.409987	0.354906
69.9	0.386524	0.410118	0.354997
70	0.386613	0.410249	0.355088
70.1	0.386706	0.410379	0.355181
70.2	0.386784	0.410501	0.355263
70.3	0.386871	0.41063	0.355355
70.4	0.386962	0.410753	0.355444
70.5	0.387019	0.410861	0.355513
70.6	0.387115	0.410995	0.355614
70.7	0.387202	0.411106	0.355693
70.8	0.387219	0.411194	0.35574
70.9	0.387355	0.411352	0.355875
71	0.38743	0.411435	0.355926
71.1	0.387355	0.411487	0.355928
71.2	0.38762	0.411722	0.356163
71.3	0.387653	0.411729	0.356133
71.4	0.387346	0.411702	0.356029
71.5	0.387988	0.412167	0.356552
71.6	0.387904	0.41197	0.356297
71.7	0.386921	0.411706	0.355872
71.8	0.388605	0.412841	0.357224
71.9	0.388279	0.412127	0.356398
72	0.385123	0.410958	0.354776
72.1	0.389184	0.41399	0.35843
72.2	0.388883	0.41216	0.35641
72.3	0.379228	0.407213	0.350027
72.4	0.380381	0.413622	0.357172
72.5	0.389988	0.412696	0.357109
72.6	0.372028	0.398413	0.340206
72.7	0.354132	0.388564	0.326149
72.8	0.345565	0.394309	0.324869
72.9	0.34168	0.404457	0.345188
73	0.332178	0.390699	0.334161
73.1	0.318664	0.37502	0.315461
73.2	0.304562	0.356083	0.294544
73.3	0.289946	0.33345	0.273435
73.4	0.274278	0.310865	0.253977
73.5	0.259397	0.290656	0.237091
73.6	0.246553	0.273525	0.223017
73.7	0.235892	0.259446	0.211604
73.8	0.22718	0.248061	0.202479
73.9	0.220111	0.238927	0.195233
74	0.214395	0.231628	0.189496
74.1	0.209779	0.225803	0.184957
74.2	0.20605	0.221153	0.181365
74.3	0.203033	0.217434	0.178517
74.4	0.200584	0.21445	0.176254
74.5	0.19859	0.212045	0.174449
74.6	0.196956	0.210095	0.173004
74.7	0.195611	0.208502	0.171839
74.8	0.194493	0.20719	0.170895
74.9	0.193557	0.206098	0.170123
75	0.192765	0.205178	0.169486
75.1	0.192087	0.204394	0.168954
75.2	0.191499	0.203716	0.168506
75.3	0.190984	0.203121	0.168122
75.4	0.190526	0.202592	0.16779
75.5	0.190113	0.202114	0.167498
75.6	0.189737	0.201676	0.167237
75.7	0.189389	0.20127	0.167001
75.8	0.189064	0.20089	0.166784
75.9	0.188757	0.200529	0.166583
76	0.188465	0.200184	0.166394
76.1	0.188184	0.199851	0.166215
76.2	0.187912	0.199528	0.166043
76.3	0.187648	0.199213	0.165876
76.4	0.18739	0.198904	0.165715
76.5	0.187136	0.1986	0.165557
76.6	0.186887	0.1983	0.165403
76.7	0.18664	0.198003	0.16525
76.8	0.186396	0.197709	0.165099
76.9	0.186154	0.197416	0.16495
77	0.185913	0.197126	0.164802
77.1	0.185674	0.196837	0.164655
77.2	0.185436	0.196549	0.164508
77.3	0.185199	0.196262	0.164362
77.4	0.184963	0.195976	0.164216
77.5	0.184727	0.19569	0.164071
77.6	0.184492	0.195405	0.163926
77.7	0.184257	0.195121	0.163781
77.8	0.184023	0.194838	0.163637
77.9	0.183789	0.194555	0.163492
78	0.183556	0.194272	0.163348
78.1	0.183322	0.19399	0.163203
78.2	0.18309	0.193708	0.163059
78.3	0.182857	0.193426	0.162915
78.4	0.182625	0.193145	0.162771
78.5	0.182393	0.192864	0.162627
78.6	0.182161	0.192584	0.162483
78.7	0.181929	0.192304	0.162339
78.8	0.181698	0.192024	0.162195
78.9	0.181467	0.191745	0.162051
79	0.181236	0.191466	0.161907
79.1	0.181006	0.191187	0.161763
79.2	0.180775	0.190909	0.16162
79.3	0.180545	0.190631	0.161476
79.4	0.180316	0.190354	0.161332
79.5	0.180086	0.190077	0.161189
79.6	0.179857	0.1898	0.161045
79.7	0.179628	0.189523	0.160902
79.8	0.179399	0.189247	0.160758
79.9	0.179171	0.188972	0.160615
80	0.178942	0.188696	0.160472
80.1	0.178714	0.188421	0.160329
80.2	0.178487	0.188147	0.160185
80.3	0.178259	0.187873	0.160042
80.4	0.178032	0.187599	0.1599
80.5	0.177805	0.187325	0.159757
80.6	0.177579	0.187052	0.159614
80.7	0.177353	0.18678	0.159471
80.8	0.177127	0.186508	0.159329
80.9	0.176901	0.186236	0.159186
81	0.176676	0.185965	0.159044
81.1	0.176451	0.185694	0.158902
81.2	0.176226	0.185423	0.15876
81.3	0.176002	0.185153	0.158618
81.4	0.175778	0.184883	0.158476
81.5	0.175554	0.184614	0.158334
81.6	0.17533	0.184345	0.158193
81.7	0.175107	0.184077	0.158051
81.8	0.174885	0.183809	0.15791
81.9	0.174662	0.183542	0.157769
82	0.17444	0.183275	0.157628
82.1	0.174218	0.183008	0.157487
82.2	0.173997	0.182742	0.157346
82.3	0.173776	0.182477	0.157206
82.4	0.173555	0.182211	0.157065
82.5	0.173335	0.181947	0.156925
82.6	0.173115	0.181683	0.156785
82.7	0.172896	0.181419	0.156646
82.8	0.172676	0.181156	0.156506
82.9	0.172458	0.180893	0.156366
83	0.172239	0.180631	0.156227
83.1	0.172021	0.180369	0.156088
83.2	0.171803	0.180108	0.155949
83.3	0.171586	0.179847	0.155811
83.4	0.171369	0.179587	0.155672
83.5	0.171153	0.179327	0.155534
83.6	0.170937	0.179068	0.155396
83.7	0.170721	0.178809	0.155258
83.8	0.170506	0.178551	0.155121
83.9	0.170291	0.178293	0.154983
84	0.170076	0.178036	0.154846
84.1	0.169862	0.177779	0.154709
84.2	0.169649	0.177523	0.154573
84.3	0.169436	0.177268	0.154436
84.4	0.169223	0.177013	0.1543
84.5	0.169011	0.176758	0.154164
84.6	0.168799	0.176504	0.154028
84.7	0.168587	0.176251	0.153893
84.8	0.168376	0.175998	0.153758
84.9	0.168166	0.175746	0.153623
85	0.167956	0.175494	0.153488
85.1	0.167746	0.175243	0.153354
85.2	0.167537	0.174993	0.15322
85.3	0.167328	0.174743	0.153086
85.4	0.16712	0.174493	0.152953
85.5	0.166912	0.174245	0.15282
85.6	0.166705	0.173996	0.152687
85.7	0.166498	0.173749	0.152554
85.8	0.166292	0.173502	0.152422
85.9	0.166086	0.173256	0.15229
86	0.165881	0.17301	0.152158
86.1	0.165676	0.172765	0.152027
86.2	0.165472	0.17252	0.151896
86.3	0.165268	0.172276	0.151765
86.4	0.165065	0.172033	0.151635
86.5	0.164862	0.17179	0.151505
86.6	0.16466	0.171548	0.151375
86.7	0.164458	0.171307	0.151246
86.8	0.164257	0.171066	0.151117
86.9	0.164056	0.170826	0.150988
87	0.163856	0.170586	0.15086
87.1	0.163656	0.170348	0.150732
87.2	0.163457	0.170109	0.150605
87.3	0.163259	0.169872	0.150477
87.4	0.163061	0.169635	0.15035
87.5	0.162863	0.169399	0.150224
87.6	0.162666	0.169164	0.150098
87.7	0.16247	0.168929	0.149972
87.8	0.162274	0.168695	0.149847
87.9	0.162079	0.168461	0.149722
88	0.161884	0.168228	0.149598
88.1	0.16169	0.167996	0.149474
88.2	0.161497	0.167765	0.14935
88.3	0.161304	0.167534	0.149227
88.4	0.161112	0.167304	0.149104
88.5	0.16092	0.167075	0.148981
88.6	0.160729	0.166847	0.148859
88.7	0.160539	0.166619	0.148738
88.8	0.160349	0.166392	0.148617
88.9	0.160159	0.166166	0.148496
89	0.159971	0.16594	0.148376
89.1	0.159783	0.165715	0.148256
89.2	0.159595	0.165491	0.148137
89.3	0.159409	0.165268	0.148018
89.4	0.159222	0.165045	0.147899
89.5	0.159037	0.164824	0.147781
89.6	0.158852	0.164603	0.147664
89.7	0.158668	0.164382	0.147547
89.8	0.158484	0.164163	0.147431
89.9	0.158302	0.163944	0.147315
90	0.158119	0.163726	0.147199
90.1	0.157938	0.163509	0.147084
90.2	0.157757	0.163293	0.14697
90.3	0.157577	0.163077	0.146856
90.4	0.157397	0.162863	0.146742
90.5	0.157219	0.162649	0.146629
90.6	0.157041	0.162436	0.146517
90.7	0.156863	0.162224	0.146405
90.8	0.156687	0.162012	0.146294
90.9	0.156511	0.161802	0.146183
91	0.156335	0.161592	0.146073
91.1	0.156161	0.161384	0.145963
91.2	0.155987	0.161176	0.145854
91.3	0.155814	0.160969	0.145746
91.4	0.155642	0.160762	0.145638
91.5	0.15547	0.160557	0.145531
91.6	0.155299	0.160353	0.145424
91.7	0.155129	0.160149	0.145318
91.8	0.15496	0.159947	0.145213
91.9	0.154792	0.159745	0.145108
92	0.154624	0.159544	0.145004
92.1	0.154457	0.159344	0.1449
92.2	0.154291	0.159146	0.144797
92.3	0.154126	0.158948	0.144695
92.4	0.153961	0.158751	0.144593
92.5	0.153798	0.158555	0.144492
92.6	0.153635	0.158359	0.144392
92.7	0.153473	0.158165	0.144292
92.8	0.153312	0.157972	0.144193
92.9	0.153151	0.15778	0.144095
93	0.152992	0.157589	0.143998
93.1	0.152833	0.157399	0.143901
93.2	0.152676	0.15721	0.143805
93.3	0.152519	0.157022	0.143709
93.4	0.152363	0.156835	0.143615
93.5	0.152208	0.156649	0.143521
93.6	0.152054	0.156464	0.143428
93.7	0.151901	0.15628	0.143336
93.8	0.151749	0.156098	0.143244
93.9	0.151597	0.155916	0.143153
94	0.151447	0.155736	0.143064
94.1	0.151298	0.155556	0.142974
94.2	0.151149	0.155378	0.142886
94.3	0.151002	0.155201	0.142799
94.4	0.150856	0.155025	0.142712
94.5	0.15071	0.15485	0.142627
94.6	0.150566	0.154677	0.142542
94.7	0.150423	0.154505	0.142458
94.8	0.15028	0.154333	0.142375
94.9	0.150139	0.154163	0.142293
95	0.149999	0.153995	0.142212
95.1	0.14986	0.153827	0.142132
95.2	0.149722	0.153661	0.142052
95.3	0.149585	0.153497	0.141974
95.4	0.14945	0.153333	0.141897
95.5	0.149315	0.153171	0.141821
95.6	0.149182	0.15301	0.141746
95.7	0.14905	0.152851	0.141671
95.8	0.148919	0.152693	0.141598
95.9	0.148789	0.152536	0.141526
96	0.14866	0.152381	0.141456
96.1	0.148533	0.152227	0.141386
96.2	0.148407	0.152075	0.141317
96.3	0.148282	0.151924	0.14125
96.4	0.148159	0.151775	0.141184
96.5	0.148037	0.151627	0.141119
96.6	0.147916	0.151481	0.141055
96.7	0.147797	0.151336	0.140993
96.8	0.147679	0.151193	0.140932
96.9	0.147563	0.151052	0.140872
97	0.147448	0.150912	0.140813
97.1	0.147334	0.150775	0.140756
97.2	0.147222	0.150638	0.140701
97.3	0.147112	0.150504	0.140647
97.4	0.147003	0.150372	0.140594
97.5	0.146896	0.150241	0.140543
97.6	0.14679	0.150112	0.140493
97.7	0.146686	0.149986	0.140445
97.8	0.146584	0.149861	0.140399
97.9	0.146483	0.149738	0.140354
98	0.146385	0.149618	0.140311
98.1	0.146288	0.149499	0.14027
98.2	0.146193	0.149383	0.140231
98.3	0.1461	0.149269	0.140193
98.4	0.146009	0.149157	0.140158
98.5	0.14592	0.149048	0.140124
98.6	0.145833	0.148941	0.140092
98.7	0.145748	0.148836	0.140063
98.8	0.145666	0.148734	0.140036
98.9	0.145586	0.148635	0.140011
99	0.145508	0.148538	0.139988
99.1	0.145432	0.148445	0.139968
99.2	0.145359	0.148354	0.13995
99.3	0.145289	0.148266	0.139935
99.4	0.145221	0.148181	0.139922
99.5	0.145156	0.1481	0.139913
99.6	0.145094	0.148022	0.139906
99.7	0.145034	0.147947	0.139902
99.8	0.144978	0.147876	0.139901
99.9	0.144925	0.147809	0.139904

## Sheet: Fig.4H
	IslAver	1st-1%	1st-10%	1st-50%	last-50%	last-10%	last-1%
Seed1	1	1.00373	1.01446	1.00246	0.997854	0.981961	0.984504
Seed2	1	0.967069	0.977623	1.00516	0.994763	0.991351	0.977305
Seed3	1	0.979054	0.998255	1.00659	0.993494	0.990876	0.945335
Seed4	1	0.959292	0.995715	1.00357	0.996429	1.0027	0.981908

## Sheet: Fig.4I
	IslAver	1st-1%	1st-10%	1st-50%	last-50%	last-10%	last-1%
Seed1	1	0.860071	0.857361	0.944719	1.05519	1.15418	1.22318
Seed2	1	0.702732	0.872725	0.932722	1.06684	1.12763	1.32319
Seed3	1	0.755669	0.837532	0.943719	1.05576	1.10823	1.18363
Seed4	1	0.675102	0.89961	0.943555	1.055	1.14206	1.20091

## Sheet: Fig.4J
	IslAver	1st-1%	1st-10%	1st-50%	last-50%	last-10%	last-1%
Seed1	1	0.926667	0.969167	1.00083	1.00167	0.906667	0.8325
Seed2	1	0.816667	0.990833	0.999167	1.00167	0.865833	0.568333
Seed3	1	0.836667	0.908333	0.971667	1.02667	0.958333	1.07
Seed4	1	0.760833	0.935833	0.9875	1.0125	0.9275	0.723333

## Sheet: Fig.4K
	WT	gKATP	kglc	gCoup	gKATP	kglc	gCoup
Seed1	0	0.146	0.096	0.032	0.013	0.038	0.003
Seed2	0	0.17	0.065	-0.004	-0.004	0.02	-0.043
Seed3	0	0.108	0.081	-0.033	-0.027	-0.014	-0.051
Seed4	0	0.148	0.055	0.004	0.024	-0.026	-0.015
Seed5	0	0.154	0.063	0.001	0.035	-0.017	0.003

## Sheet: Fig.4L
	WT	gKATP	kglc	gCoup
Seed1	1	0.78	0.91	0.96
Seed2	1	0.75	0.89	0.97
Seed3	1	0.83	0.9	0.91
Seed4	1	0.7	0.88	0.91
Seed5	1	0.76	0.9	0.96

[truncated: 2 more sheets: Fig.4M, Fig.4N]
