# Supplementary material for: Functional architecture of pancreatic islets identifies a population of first responder cells that drive the first-phase calcium response
Source: PLoS Biol. 2022 Sep 13;20(9):e3001761. doi: 10.1371/journal.pbio.3001761 (PMC9506623; doi:10.1371/journal.pbio.3001761)
Supplement: S5 Data — (XLSX) [file pbio.3001761.s013.xlsx]

## Sheet: Fig.S1A
Bin Center	# values
-220	0
-210	0
-200	0
-190	0
-180	0
-170	1
-160	0
-150	0
-140	0
-130	0
-120	1
-110	0
-100	1
-90	2
-80	2
-70	2
-60	4
-50	12
-40	10
-30	16
-20	21
-10	66
0	161
10	53
20	37
30	20
40	16
50	7
60	4
70	5
80	1
90	1
100	1
110	0
120	2
130	1
140	0
150	1
160	0
170	2
180	1
190	0
200	0
210	1

## Sheet: Fig.S1B
	1st	Radius
exp#3_I2_c1	0.993145	1
exp#3_I3_c11	0.678105
exp#3_I3_c5	0.738693
exp#3_I3_c14	0.849597
exp#3_I3_c23	0.827123
exp#9a_I2_c4	0.868
exp#9a_I2_c5	0.689
exp#9b_I1_c3	0.908
exp#9b_I1_c4	0.706
exp#9b_I1_c5	0.823
exp#10b_c1	0.923
exp#10b_c2	0.757
exp#11_c33	0.888
exp#11_c34	1.057
exp#11_c31	0.719
exp#11_c30	0.67
exp#11_c48	0.731
exp12_I1_c13	0.314075
exp12_I1_c18	0.829675
exp12_I1_c20	0.698989
exp12_I1_c33	0.694715
exp12_I2_c22	0.829623
exp12_I2_c23	0.792407
exp13_I1_c13	0.737745
exp13_I1_c15	0.962586
exp13_I1_c122	0.633621
exp14_I1_c1	0.889609
exp14_I1_c2	0.928053
exp14_I2_c4	0.571442
exp15_I1_c3	1.08682
exp15_I1_c23	0.624959
exp15_I1_c26	0.919174
exp15_I2_c3	0.743394
exp15_I2_c4	0.647744
exp15_I2_c11	0.880275
exp15_I2_c15	0.935588
exp15_I2_c25	0.830259
exp17_I1_c2	0.929737
exp17_I1_c3	0.989681
exp17_I2_c1	0.780683
exp17_I2_c2	0.974558
exp17_I2_c34	0.484806
exp17_I3_c1	0.721882
exp17_I3_c5	0.833728
exp17_I3_c6	0.84122
exp19_I2_c2	0.224162
exp19_I2_c15	0.507622
exp19_I6_c1	0.694731
exp19_I6_c18	0.846532
exp19_I6_c19	0.830399

## Sheet: Fig.S1D
Time,min	Cell11NN	Cell16NN
0.0166576	-0.0464047	-0.0943289
0.0333153	-0.0322808	-0.0958578
0.0499729	-0.0498787	-0.0955479
0.0666305	-0.0595913	-0.0961656
0.0832882	-0.0376107	-0.0962846
0.0999458	-0.0492682	-0.0964684
0.116603	-0.0439797	-0.0952204
0.133261	-0.0295549	-0.0959445
0.149919	-0.035054	-0.0980183
0.166576	-0.0414688	-0.0973164
0.183234	-0.0341109	-0.0946961
0.199892	-0.0283424	-0.0942903
0.216549	-0.0358293	-0.0969538
0.233207	-0.0372625	-0.0949453
0.249864	-0.0397505	-0.0969153
0.266522	-0.0384577	-0.0952075
0.28318	-0.0426555	-0.0947581
0.299837	-0.0488941	-0.0956706
0.316495	-0.0507429	-0.0953335
0.333153	-0.0492266	-0.0956987
0.34981	-0.0276359	-0.0953947
0.366468	-0.0490919	-0.095246
0.383126	-0.0440055	-0.0974404
0.399783	-0.0357046	-0.0965702
0.416441	-0.0700176	-0.0952075
0.433098	-0.0251436	-0.0950014
0.449756	-0.0386125	-0.0950483
0.466414	-0.0575275	-0.0949884
0.483071	-0.0362664	-0.0957418
0.499729	-0.0401661	-0.0965643
0.516387	-0.0480844	-0.0959387
0.533044	-0.0420091	-0.0960752
0.549702	-0.0373169	-0.0945148
0.56636	-0.047941	-0.0958767
0.583017	-0.0204571	-0.095473
0.599675	-0.043974	-0.0969668
0.616332	-0.0358451	-0.0948247
0.63299	-0.040093	-0.0979308
0.649648	-0.0397376	-0.0935721
0.666305	-0.0385194	-0.0961878
0.682963	-0.0236058	-0.0973248
0.699621	-0.0368268	-0.0950751
0.716278	-0.0350998	-0.0965245
0.732936	-0.0399712	-0.0942024
0.749593	-0.0383116	-0.0975577
0.766251	-0.0375505	-0.0939088
0.782909	-0.0425365	-0.0951241
0.799566	-0.0379088	-0.0956145
0.816224	-0.040672	-0.0958122
0.832882	-0.0457139	-0.0945089
0.849539	-0.0363796	-0.0971833
0.866197	-0.0506368	-0.0965911
0.882855	-0.0377999	-0.0956283
0.899512	-0.119138	-0.0613201
0.91617	-0.0389292	-0.0556745
0.932827	-0.071789	-0.059797
0.949485	-0.0729155	-0.0591466
0.966143	-0.0858556	-0.061671
0.9828	-0.0843493	-0.0582027
0.999458	-0.078181	-0.0583162
1.01612	-0.0741595	-0.0577018
1.03277	-0.0801258	-0.0570175
1.04943	-0.0894443	-0.0532883
1.06609	-0.0710667	-0.0554852
1.08275	-0.0726589	-0.0598615
1.0994	-0.0677489	-0.056662
1.11606	-0.0825407	-0.0599863
1.13272	-0.0628288	-0.0557415
1.14938	-0.0681746	-0.057977
1.16603	-0.0852952	-0.055636
1.18269	-0.0989978	-0.0585218
1.19935	-0.0806632	-0.0556255
1.21601	-0.0610245	-0.055829
1.23266	-0.0761717	-0.0597689
1.24932	-0.0781079	-0.0571976
1.26598	-0.0802347	-0.054107
1.28264	-0.0817696	-0.0579581
1.2993	-0.0677489	-0.0583476
1.31595	-0.0785779	-0.0553261
1.33261	-0.0851003	-0.0573241
1.34927	-0.0681617	-0.0536086
1.36593	-0.0925958	-0.0581767
1.38258	-0.0787112	-0.0575184
1.39924	-0.061089	-0.0573999
1.4159	-0.0906567	-0.0567311
1.43256	-0.0755583	-0.056938
1.44921	-0.063018	-0.0561624
1.46587	-0.0702828	-0.0571779
1.48253	-0.0770903	-0.0516785
1.49919	-0.0742655	-0.0533888
1.51584	-0.0844669	-0.0568852
1.5325	-0.0928007	-0.0569367
1.54916	-0.0820133	-0.0584297
1.56582	-0.0977595	-0.0576562
1.58248	-0.0806217	-0.0521429
1.59913	-0.0702699	-0.0580565
1.61579	-0.0768495	-0.0567403
1.63245	-0.0696264	-0.0533059
1.64911	-0.0752372	-0.0551271
1.66576	-0.0765916	-0.0552268
1.68242	-0.0664175	-0.0543516
1.69908	-0.0703458	-0.0544663
1.71574	-0.0863486	-0.0616476
1.73239	-0.0718148	-0.0530697
1.74905	-0.0732165	-0.058232
1.76571	-0.0706625	-0.0556125
1.78237	-0.0893454	-0.0574937
1.79902	-0.0805615	-0.0565192
1.81568	-0.0793748	-0.0589443
1.83234	-0.0790122	-0.0555225
1.849	-0.0545752	-0.0548604
1.86565	-0.0742168	-0.0548277
1.88231	-0.0865278	-0.0545656
1.89897	-0.0827241	-0.0594707
1.91563	-0.0679438	-0.0518657
1.93229	-0.0612996	-0.0530776
1.94894	-0.0730688	-0.0582106
1.9656	-0.0846976	-0.0552218
1.98226	-0.0868345	-0.0574036
1.99892	-0.0828803	-0.0578877
2.01557	-0.070234	-0.0540521
2.03223	-0.0779345	-0.0544454
2.04889	-0.073827	-0.0571616
2.06555	-0.0751899	-0.0549178
2.0822	-0.0923049	-0.0527606
2.09886	-0.0781294	-0.0557964
2.11552	-0.0661523	-0.053968
2.13218	-0.0704619	-0.0540886
2.14883	-0.0779631	-0.0578714
2.16549	-0.0710753	-0.0573006
2.18215	-0.0796686	-0.0547234
2.19881	-0.058654	-0.0567265
2.21547	-0.0674264	-0.051212
2.23212	-0.0862426	-0.0593631
2.24878	-0.0557232	-0.0553143
2.26544	-0.0649757	-0.0562771
2.2821	-0.0653784	-0.0555778
2.29875	-0.0685773	-0.0528238
2.31541	-0.0833604	-0.0561042
2.33207	-0.0723394	-0.0575439
2.34873	-0.053625	-0.0548361
2.36538	-0.0758994	-0.0562842
2.38204	-0.062922	-0.0516927
2.3987	-0.0959939	-0.0579535
2.41536	-0.0744218	-0.0555694
2.43201	-0.0706797	-0.055816
2.44867	-0.072583	-0.0548147
2.46533	-0.0563065	-0.0582085
2.48199	-0.0818284	-0.0571754
2.49864	-0.063276	-0.0536836
2.5153	-0.0907986	-0.0546171
2.53196	-0.0736765	-0.05239
2.54862	-0.0792071	-0.0533561
2.56528	-0.0749563	-0.0536895
2.58193	-0.081086	-0.0550442
2.59859	-0.0665293	-0.0531735
2.61525	-0.0876155	-0.0534323
2.63191	-0.0709735	-0.0535048
2.64856	-0.0725128	-0.046169
2.66522	-0.0867313	-0.0524683
2.68188	-0.0807306	-0.053411
2.69854	-0.0806761	-0.0525525
2.71519	-0.0783343	-0.054981
2.73185	-0.0719424	-0.0525278
2.74851	-0.0679596	-0.0505356
2.76517	-0.0540119	-0.0541447
2.78182	-0.0775891	-0.0546581
2.79848	-0.063286	-0.0531513
2.81514	-0.0648052	-0.0561272
2.8318	-0.0648754	-0.0535668
2.84846	-0.0737209	-0.0543834
2.86511	-0.0936062	-0.0527736
2.88177	-0.0720198	-0.0535747
2.89843	-0.0784404	-0.056538
2.91509	-0.0709836	-0.0479178
2.93174	-0.0809097	-0.0535479
2.9484	-0.0568683	-0.0462766
2.96506	-0.0717761	-0.0523406
2.98172	-0.0812938	-0.0538323
2.99837	-0.0799438	-0.0497437
3.01503	-0.0855446	-0.0495264
3.03169	-0.123729	-0.060859
3.04835	-0.050515	-0.0597689
3.065	-0.0503359	-0.0642737
3.08166	-0.0599883	-0.0684113
3.09832	-0.0472588	-0.0721427
3.11498	-0.0542585	-0.0773695
3.13163	-0.042108	-0.0771622
3.14829	-0.0297698	-0.0746428
3.16495	-0.0395971	-0.0783557
3.18161	-0.0862612	-0.0816461
3.19827	-0.0506813	-0.0818534
3.21492	-0.0673806	-0.081667
3.23158	-0.0641846	-0.0785299
3.24824	-0.0559181	-0.076547
3.2649	-0.063094	-0.0782879
3.28155	-0.0637059	-0.0781425
3.29821	-0.0518464	-0.0807934
3.31487	-0.0569743	-0.079138
3.33153	-0.0591628	-0.0795769
3.34818	-0.0622885	-0.075652
3.36484	-0.0907155	-0.0754581
3.3815	-0.0597704	-0.0791145
3.39816	-0.0750839	-0.0770571
3.41481	-0.0712874	-0.0760172
3.43147	-0.0660277	-0.0770721
3.44813	-0.0962805	-0.0787745
3.46479	-0.220026	-0.0679867
3.48145	-0.157511	-0.0122431
3.4981	-0.0553434	0.00712389
3.51476	-0.0982296	0.0134969
3.53142	-0.123409	0.0136607
3.54808	-0.125447	0.010632
3.56473	-0.139221	0.00686634
3.58139	-0.132325	0.013561
3.59805	-0.131317	0.0135681
3.61471	-0.144062	0.00522891
3.63136	-0.137149	0.00748991
3.64802	-0.130043	0.0153157
3.66468	-0.133997	0.0125831
3.68134	-0.139896	0.012615
3.69799	-0.120984	0.00422634
3.71465	-0.127516	0.00993936
3.73131	-0.13563	0.0102204
3.74797	-0.129855	0.00995611
3.76463	-0.139577	0.00530136
3.78128	-0.137808	0.00599402
3.79794	-0.133013	0.0147507
3.8146	-0.129474	0.00927392
3.83126	-0.138585	0.00850755
3.84791	-0.130927	0.00893722
3.86457	-0.148819	0.0116941
3.88123	-0.11845	0.0161185
3.89789	-0.13261	0.00787477
3.91454	-0.134529	0.00638558
3.9312	-0.139072	0.00345411
3.94786	-0.122456	0.00598313
3.96452	-0.112375	0.00882456
3.98117	-0.134427	0.00803767
3.99783	-0.130367	0.008977
4.01449	-0.146205	0.0110253
4.03115	-0.137305	0.0144044
4.0478	-0.133636	0.0155837
4.06446	-0.127651	0.00725246
4.08112	-0.125034	0.00153944
4.09778	-0.121192	0.00820477
4.11444	-0.1376	0.00679766
4.13109	-0.133873	0.00631187
4.14775	-0.12546	0.00381803
4.16441	-0.130892	0.0037749
4.18107	-0.128729	0.0133763
4.19772	-0.129666	0.00783624
4.21438	-0.13451	0.00941798
4.23104	-0.118029	0.00828643
4.2477	-0.129897	0.00897784
4.26435	-0.141874	0.0051284
4.28101	-0.135108	0.0108837
4.29767	-0.12492	0.00876175
4.31433	-0.129155	0.00376778
4.33098	-0.139724	0.000895774
4.34764	-0.135191	0.00875211
4.3643	-0.126099	0.0051552
4.38096	-0.122801	0.0110475
4.39762	-0.136518	0.00481808
4.41427	-0.133501	0.00502998
4.43093	-0.129027	0.00496675
4.44759	-0.144027	-0.00184013
4.46425	-0.140719	0.0126945
4.4809	-0.13188	0.00687011
4.49756	-0.132715	0.00915331
4.51422	-0.148186	0.000236193
4.53088	-0.129023	0.0056791
4.54753	-0.130936	0.00772066
4.56419	-0.13623	0.00290341
4.58085	-0.137102	0.00447426
4.59751	-0.132968	0.00852639
4.61416	-0.129715	0.000789403
4.63082	-0.14284	0.00981791
4.64748	-0.142152	0.0114218
4.66414	-0.141557	0.00954277
4.68079	-0.134106	0.0115445
4.69745	-0.134919	0.00732156
4.71411	-0.122298	0.014868
4.73077	-0.13799	0.00661633
4.74743	-0.140706	0.00724199
4.76408	-0.133064	0.00141548
4.78074	-0.133306	0.0126124
4.7974	-0.119372	0.00245867
4.81406	-0.137133	0.00931705
4.83071	-0.128169	0.0127716
4.84737	-0.137097	0.00965626
4.86403	-0.128348	0.00549902
4.88069	-0.133506	0.00572474
4.89734	-0.133106	0.011782
4.914	-0.137491	0.00524063
4.93066	-0.131673	0.0102262
4.94732	-0.129939	0.0141636
4.96397	-0.128758	0.00473181
4.98063	-0.139865	0.0037594
4.99729	-0.141726	0.00350939
5.01395	-0.135012	0.00648525
5.03061	-0.144338	0.0147813
5.04726	-0.128646	0.00745138
5.06392	-0.134148	0.00911269
5.08058	-0.136201	0.0133822
5.09724	-0.138358	0.00953021
5.11389	-0.115431	0.0120442
5.13055	-0.144034	0.0010725
5.14721	-0.136864	0.0069413
5.16387	-0.133486	0.0157755
5.18052	-0.140226	0.00902935
5.19718	-0.139356	0.0061787
5.21384	-0.135885	0.0048742
5.2305	-0.121049	0.00682321
5.24715	-0.132551	0.0148303
5.26381	-0.12609	0.0123189
5.28047	-0.139929	0.00965291
5.29713	-0.140649	0.00414217
5.31378	-0.133252	0.0134245
5.33044	-0.131281	0.0122309
5.3471	-0.12904	0.0105303
5.36376	-0.134272	0.00863653
5.38042	-0.128477	0.0060137
5.39707	-0.13441	0.0107958
5.41373	-0.128677	0.0119679
5.43039	-0.145408	0.0195667
5.44705	-0.140659	0.0159556
5.4637	-0.133438	0.0136686
5.48036	-0.139688	0.0108988
5.49702	-0.128685	0.00832286
5.51368	-0.140389	0.00778138
5.53033	-0.137546	0.00788524
5.54699	-0.13522	0.0121246
5.56365	-0.139426	0.00167513
5.58031	-0.150133	0.00783289
5.59696	-0.135764	0.0233064
5.61362	-0.136909	0.00773783
5.63028	-0.137593	0.00502538
5.64694	-0.119899	0.0154983
5.6636	-0.149689	0.0112765
5.68025	-0.132151	0.0138068
5.69691	-0.133825	0.00935935
5.71357	-0.123095	0.00675285
5.73023	-0.124845	0.0130735
5.74688	-0.129243	0.00988911
5.76354	-0.127703	0.00901553
5.7802	-0.13616	0.00911939
5.79686	-0.119237	0.012416
5.81351	-0.14515	0.00793214
5.83017	-0.142069	0.0125459
5.84683	-0.137552	0.0159945
5.86349	-0.135936	0.00839406
5.88014	-0.132437	0.0146117
5.8968	-0.134475	0.0119562
5.91346	-0.130915	0.0125036
5.93012	-0.146196	0.00812771
5.94677	-0.149731	0.00735297
5.96343	-0.137946	0.0144094
5.98009	-0.12332	0.00930072
5.99675	-0.14817	0.0208993
6.01341	-0.130502	0.0139672
6.03006	-0.142853	0.0129144
6.04672	-0.135114	0.012148
6.06338	-0.131429	0.00960015
6.08004	-0.137526	0.0117703
6.09669	-0.145898	0.00366727
6.11335	-0.131676	0.0101747
6.13001	-0.148393	0.0141883
6.14667	-0.141804	0.0191609
6.16332	-0.137471	0.0161499
6.17998	-0.136176	0.014703
6.19664	-0.136439	0.0139881
6.2133	-0.134142	0.0155745
6.22995	-0.11886	0.0143144
6.24661	-0.12984	0.0158597
6.26327	-0.14904	0.0110378
6.27993	-0.128861	0.0158492
6.29659	-0.141435	0.0183879
6.31324	-0.137901	0.0165008
6.3299	-0.140649	0.0164937
6.34656	-0.143406	0.012401
6.36322	-0.137751	0.00835804
6.37987	-0.125693	0.0136979
6.39653	-0.139737	0.0120215
6.41319	-0.140888	0.0154095
6.42985	-0.139449	0.0129914
6.4465	-0.127981	0.0163522
6.46316	-0.113175	0.0181667
6.47982	-0.13363	0.0143508
6.49648	-0.137914	0.0105303
6.51313	-0.120111	0.0117749
6.52979	-0.111912	0.013883
6.54645	-0.115625	0.00703511
6.56311	-0.119416	0.0130358
6.57976	-0.109448	0.0138994
6.59642	-0.121029	0.0140468
6.61308	-0.0985076	0.0149568
6.62974	0.0367709	0.0171851
6.6464	0.0835754	0.0153077
6.66305	0.106893	0.0201656
6.67971	0.114396	0.0147637
6.69637	0.195126	0.0228738
6.71303	0.198332	0.0106777
6.72968	0.207373	0.0201962
6.74634	0.204852	0.0138139
6.763	0.264661	0.0197468
6.77966	0.253403	0.0118967
6.79631	0.265949	0.0214969
6.81297	0.290256	0.0220794
6.82963	0.307112	0.0144128
6.84629	0.308394	0.0228986
6.86294	0.299047	0.0180545
6.8796	0.265793	0.0128767
6.89626	0.367235	0.0261186
6.91292	0.365308	0.0194696
6.92958	0.348239	0.0210957
6.94623	0.352715	0.0200605
6.96289	0.331527	0.0160808
6.97955	0.347902	0.0101467
6.99621	0.41221	0.0168283
7.01286	0.415038	0.0210279
7.02952	0.406109	0.0231863
7.04618	0.382495	0.0205986
7.06284	0.446472	0.0142059
7.07949	0.446837	0.0150037
7.09615	0.474188	0.0231243
7.11281	0.431802	0.0223449
7.12947	0.46828	0.0240272
7.14612	0.445662	0.0120731
7.16278	0.498201	0.0204839
7.17944	0.532584	0.0145229
7.1961	0.496812	0.0209575
7.21275	0.607569	0.0245888
7.22941	0.609347	0.0185106
7.24607	0.599792	0.0156666
7.26273	0.616565	0.0224714
7.27939	0.658735	0.0272731
7.29604	0.614748	0.0211413
7.3127	0.701059	0.0275738
7.32936	0.699187	0.0298528
7.34602	0.634045	0.0349364
7.36267	0.693003	0.0294211
7.37933	0.696292	0.0330674
7.39599	0.678848	0.0280981
7.41265	0.689776	0.032474
7.4293	0.700642	0.0220618
7.44596	0.705645	0.0356643
7.46262	0.663114	0.0326951
7.47928	0.731216	0.0302553
7.49593	0.699888	0.0291392
7.51259	0.730144	0.0343983
7.52925	0.756597	0.0234153
7.54591	0.719389	0.031378
7.56257	0.717108	0.0307943
7.57922	0.761502	0.0337668
7.59588	0.783056	0.033059
7.61254	0.802701	0.0378331
7.6292	0.732309	0.0294818
7.64585	0.769125	0.0363624
7.66251	0.727194	0.0380857
7.67917	0.785791	0.0401247
7.69583	0.821422	0.0382155
7.71248	0.822773	0.0419623
7.72914	0.754425	0.0342241
7.7458	0.738634	0.036532
7.76246	0.739075	0.0324053
7.77911	0.77074	0.03589
7.79577	0.751181	0.0356023
7.81243	0.844977	0.0343246
7.82909	0.87721	0.0362481
7.84575	0.807161	0.046053
7.8624	0.751924	0.036924
7.87906	0.903077	0.0394626
7.89572	0.777714	0.0373813
7.91238	0.763465	0.0474195
7.92903	0.796073	0.0428313
7.94569	0.752173	0.047837
7.96235	0.860978	0.0467515
7.97901	0.776581	0.0430583
7.99566	0.882617	0.0451932
8.01232	0.85585	0.0460295
8.02898	0.818335	0.0531417
8.04564	0.799494	0.0479538
8.06229	0.882163	0.0443184
8.07895	0.789355	0.053687
8.09561	0.936232	0.0488065
8.11227	0.817593	0.057567
8.12892	0.869382	0.0560908
8.14558	0.803438	0.0638231
8.16224	0.816406	0.0632712
8.1789	0.956525	0.062754
8.19556	0.812318	0.0580188
8.21221	0.810308	0.0615923
8.22887	0.771981	0.0611279
8.24553	0.919013	0.0752789
8.26219	0.813175	0.0838627
8.27884	0.938161	0.0742399
8.2955	0.792993	0.0745406
8.31216	0.811889	0.0752601
8.32882	0.788885	0.07293
8.34547	0.777662	0.0757735
8.36213	0.859571	0.0755457
8.37879	0.851039	0.0862887
8.39545	0.853778	0.0712745
8.4121	0.901441	0.0763154
8.42876	0.844299	0.103155
8.44542	0.912169	0.100559
8.46208	0.897687	0.1002
8.47874	0.934755	0.100602
8.49539	0.842484	0.117114
8.51205	0.916329	0.124963
8.52871	0.934098	0.130462
8.54537	0.883324	0.146517
8.56202	0.92108	0.172808
8.57868	1.00638	0.206801
8.59534	0.912234	0.240434
8.612	0.879523	0.25527
8.62865	0.908331	0.321387
8.64531	0.912665	0.353448
8.66197	0.950439	0.381575
8.67863	0.935887	0.413349
8.69528	0.812667	0.536318
8.71194	1.01104	0.56856
8.7286	1.03432	0.625286
8.74526	1.02099	0.679481
8.76191	1.04979	0.715881
8.77857	1.12372	0.727965
8.79523	1.13005	0.798522
8.81189	1.20627	0.811409
8.82855	1.11248	0.813504
8.8452	1.13735	0.814561
8.86186	1.22699	0.828133
8.87852	1.24937	0.840984
8.89518	1.27172	0.830937
8.91183	1.16194	0.838334
8.92849	1.28352	0.845035
8.94515	1.19909	0.828381
8.96181	1.20308	0.835881
8.97846	1.21287	0.818194
8.99512	1.21167	0.840361
9.01178	1.29022	0.841201
9.02844	1.32222	0.835284
9.04509	1.2744	0.815858
9.06175	1.28053	0.792405
9.07841	1.40186	0.806421
9.09507	1.34028	0.8071
9.11173	1.37491	0.778467
9.12838	1.42557	0.789468
9.14504	1.2925	0.788097
9.1617	1.29807	0.781803
9.17836	1.31293	0.761862
9.19501	1.36137	0.753987
9.21167	1.38632	0.733196
9.22833	1.30359	0.716493
9.24499	1.34082	0.707361
9.26164	1.40959	0.691693
9.2783	1.3025	0.685508
9.29496	1.43571	0.661268
9.31162	1.40511	0.643282
9.32827	1.41331	0.624745
9.34493	1.19601	0.620149
9.36159	1.34403	0.619474
9.37825	1.32774	0.603381
9.3949	1.29835	0.603715
9.41156	1.44349	0.585341
9.42822	1.40559	0.556726
9.44488	1.30113	0.543239
9.46154	1.35225	0.530673
9.47819	1.397	0.5308
9.49485	1.43506	0.516602
9.51151	1.30862	0.487464
9.52817	1.4276	0.503717
9.54482	1.33805	0.47288
9.56148	1.33675	0.447832
9.57814	1.39144	0.432649
9.5948	1.39147	0.422773
9.61145	1.38062	0.418267
9.62811	1.36106	0.426398
9.64477	1.38504	0.403362
9.66143	1.4797	0.386503
9.67808	1.43703	0.374505
9.69474	1.40729	0.354114
9.7114	1.43935	0.356149
9.72806	1.38854	0.339043
9.74472	1.43577	0.330517
9.76137	1.39208	0.313072
9.77803	1.38417	0.308461
9.79469	1.42154	0.295846
9.81135	1.42566	0.28186
9.828	1.5173	0.28085
9.84466	1.43201	0.267613
9.86132	1.38286	0.26153
9.87798	1.47148	0.249229
9.89463	1.50494	0.247293
9.91129	1.47948	0.252485
9.92795	1.47736	0.236128
9.94461	1.43581	0.23011
9.96126	1.42583	0.239876
9.97792	1.35061	0.227616
9.99458	1.40555	0.23023
10.0112	1.43429	0.221505
10.0279	1.38128	0.212604
10.0446	1.43556	0.213341
10.0612	1.43843	0.206542
10.0779	1.40185	0.198253
10.0945	1.4185	0.195658
10.1112	1.33069	0.181989
10.1278	1.32148	0.167851
10.1445	1.36273	0.171595
10.1612	1.39177	0.175773
10.1778	1.34638	0.167379
10.1945	1.43369	0.158209
10.2111	1.3425	0.153009
10.2278	1.34132	0.149645
10.2444	1.35853	0.145889
10.2611	1.40978	0.145633
10.2778	1.11568	0.15323
10.2944	1.3631	0.137853
10.3111	1.30324	0.135706
10.3277	1.35133	0.131372
10.3444	1.41536	0.148131
10.361	1.4071	0.131467
10.3777	1.33046	0.14639
10.3944	1.32599	0.13789
10.411	1.3815	0.12407
10.4277	1.32656	0.13224
10.4443	1.31602	0.12173
10.461	1.24791	0.118841
10.4777	1.2429	0.13126
10.4943	1.22686	0.118853
10.511	1.26096	0.119259
10.5276	1.22764	0.11746
10.5443	1.38261	0.111329
10.5609	1.25753	0.119355
10.5776	1.23163	0.117052
10.5943	1.31619	0.109988
10.6109	1.26763	0.110113
10.6276	1.2036	0.116922
10.6442	1.26871	0.106905
10.6609	1.20662	0.10832
10.6775	1.20959	0.100112
10.6942	1.25902	0.107446
10.7109	1.17645	0.104896
10.7275	1.20154	0.0950726
10.7442	1.14368	0.0989283
10.7608	1.06093	0.096432
10.7775	1.06951	0.0782711
10.7941	1.19602	0.0868574
10.8108	1.15483	0.0826356
10.8275	1.20671	0.0897909
10.8441	1.19484	0.0884831
10.8608	1.24726	0.0913693
10.8774	1.11065	0.0827047
10.8941	1.13095	0.0777506
10.9107	1.15566	0.0795978
10.9274	1.06543	0.0784395
10.9441	1.15469	0.0793403
10.9607	1.10267	0.0886694
10.9774	0.926163	0.0853343
10.994	1.06716	0.0786266
11.0107	1.12321	0.0757526
11.0274	1.11186	0.0825854
11.044	1.12171	0.077431
11.0607	1.04937	0.0855541
11.0773	1.11063	0.0778033
11.094	1.07077	0.0747454
11.1106	1.04553	0.0807243
11.1273	1.11422	0.0759268
11.144	1.09704	0.0725191
11.1606	1.06446	0.0824518
11.1773	1.13681	0.0760101
11.1939	1.08948	0.0730213
11.2106	1.19933	0.0715053
11.2272	1.05758	0.0758237
11.2439	1.05077	0.0711832
11.2606	1.00155	0.0706007
11.2772	1.04813	0.0714265
11.2939	0.999536	0.0721741
11.3105	1.07697	0.079842
11.3272	1.02435	0.0783917
11.3438	1.04598	0.0762534
11.3605	1.06658	0.0841085
11.3772	0.909544	0.0750088
11.3938	0.986144	0.0779683
11.4105	0.997926	0.0814857
11.4271	0.939802	0.0790174
11.4438	0.974528	0.0804504
11.4605	0.875301	0.0748798
11.4771	0.989423	0.0775717
11.4938	0.899191	0.0802318
11.5104	0.94582	0.0705844
11.5271	0.966432	0.0871288
11.5437	0.995872	0.0751395
11.5604	0.98767	0.0774662
11.5771	0.972149	0.0771375
11.5937	0.831637	0.0743756
11.6104	0.835843	0.0808902
11.627	0.807558	0.0823701
11.6437	0.992705	0.078924
11.6603	0.891798	0.0722855
11.677	0.916235	0.0739313
11.6937	0.896664	0.0738295
11.7103	0.782813	0.0742378
11.727	0.792912	0.0703574
11.7436	0.857299	0.0759808
11.7603	0.874264	0.071298
11.7769	0.726756	0.0710429
11.7936	0.876296	0.0682333
11.8103	0.809192	0.0674531
11.8269	0.848819	0.0651603
11.8436	0.812522	0.0770826
11.8602	0.804027	0.0728341
11.8769	0.765039	0.0697669
11.8935	0.734108	0.0735992
11.9102	0.855377	0.063525
11.9269	0.793696	0.0712842
11.9435	0.732438	0.0647474
11.9602	0.843026	0.0727826
11.9768	0.795577	0.0624453
11.9935	0.853339	0.0745687
12.0102	0.759259	0.0620638
12.0268	0.80767	0.0732424
12.0435	0.68436	0.0709014
12.0601	0.71308	0.0659954
12.0768	0.687769	0.0666386
12.0934	0.664221	0.069975
12.1101	0.734604	0.0650456
12.1268	0.697152	0.062548
12.1434	0.692956	0.0663111
12.1601	0.65695	0.0586198
12.1767	0.636907	0.0697095
12.1934	0.68841	0.0665791
12.21	0.716069	0.0630723
12.2267	0.694122	0.0719802
12.2434	0.679017	0.0718805
12.26	0.612735	0.0668178
12.2767	0.620622	0.065139
12.2933	0.656218	0.065801
12.31	0.6345	0.0775784
12.3266	0.647411	0.0704931
12.3433	0.603043	0.0651988
12.36	0.652456	0.0662948
12.3766	0.628063	0.0617996
12.3933	0.617393	0.0741055
12.4099	0.551788	0.0730656
12.4266	0.662446	0.0741486
12.4433	0.546775	0.0697175
12.4599	0.585509	0.0676005
12.4766	0.602192	0.0633495
12.4932	0.60694	0.0712561
12.5099	0.654564	0.0755386
12.5265	0.63322	0.068557
12.5432	0.610225	0.0662424
12.5599	0.597261	0.0578362
12.5765	0.61231	0.0664728
12.5932	0.611076	0.0657064
12.6098	0.576493	0.0735791
12.6265	0.58024	0.0708968
12.6431	0.565614	0.0714944
12.6598	0.522904	0.0741955
12.6765	0.506343	0.0863272
12.6931	0.478235	0.0781961
12.7098	0.52817	0.0729203
12.7264	0.498242	0.0709177
12.7431	0.467019	0.0700977
12.7597	0.499688	0.075789
12.7764	0.514394	0.0715203
12.7931	0.548909	0.0733768
12.8097	0.519	0.0762182
12.8264	0.519548	0.0668811
12.843	0.560125	0.0775165
12.8597	0.507555	0.0618285
12.8764	0.490632	0.0743861
12.893	0.488633	0.0717004
12.9097	0.512104	0.0744857
12.9263	0.441113	0.0705647
12.943	0.454783	0.0650946
12.9596	0.492484	0.0610671
12.9763	0.471511	0.0683221
12.993	0.495389	0.069926
13.0096	0.512052	0.0694461
13.0263	0.425633	0.0686823
13.0429	0.472669	0.0677266
13.0596	0.507055	0.0655238
13.0762	0.436657	0.0704428
13.0929	0.407604	0.0610705
13.1096	0.395204	0.0630337
13.1262	0.383432	0.0623691
13.1429	0.376511	0.0626359
13.1595	0.357926	0.0615466
13.1762	0.34717	0.0728244
13.1928	0.340798	0.0569681
13.2095	0.279706	0.0586315
13.2262	0.34662	0.0638537
13.2428	0.378848	0.0587592
13.2595	0.359118	0.063628
13.2761	0.36045	0.0576608
13.2928	0.330154	0.0632067
13.3094	0.363192	0.0594176
13.3261	0.37902	0.0554605
13.3428	0.3552	0.0578467
13.3594	0.404546	0.0612284
13.3761	0.482088	0.0576947
13.3927	0.449249	0.059825
13.4094	0.483783	0.0663953
13.4261	0.416331	0.0616639
13.4427	0.481508	0.0602999
13.4594	0.457522	0.0613058
13.476	0.507168	0.0623704
13.4927	0.531058	0.0752881
13.5093	0.5211	0.0649413
13.526	0.49877	0.0665172
13.5427	0.459557	0.0659732
13.5593	0.554398	0.0730925
13.576	0.436156	0.0716573
13.5926	0.521996	0.0753128
13.6093	0.573759	0.069844
13.6259	0.502954	0.0767388
13.6426	0.560051	0.071071
13.6593	0.61186	0.0814237
13.6759	0.568157	0.078738
13.6926	0.559933	0.0825795
13.7092	0.538288	0.0897901
13.7259	0.561504	0.0882972
13.7425	0.627026	0.0846885
13.7592	0.588145	0.0924221
13.7759	0.656816	0.0931789
13.7925	0.668899	0.106427
13.8092	0.640962	0.136172
13.8258	0.621739	0.129125
13.8425	0.599876	0.13029
13.8592	0.664321	0.147679
13.8758	0.624169	0.167667
13.8925	0.574066	0.175687
13.9091	0.663956	0.153015
13.9258	0.654596	0.193172
13.9424	0.646515	0.178194
13.9591	0.617481	0.157235
13.9758	0.632548	0.162986
13.9924	0.602022	0.177663
14.0091	0.576036	0.169336
14.0257	0.654889	0.197095
14.0424	0.69521	0.208193
14.059	0.649982	0.186333
14.0757	0.688039	0.255283
14.0924	0.638958	0.229124
14.109	0.714197	0.303266
14.1257	0.617842	0.263095
14.1423	0.69776	0.215601
14.159	0.639893	0.215639
14.1756	0.685482	0.203431
14.1923	0.635103	0.191528
14.209	0.660955	0.207562
14.2256	0.482525	0.270509
14.2423	0.674183	0.248038
14.2589	0.60337	0.394199
14.2756	0.628814	0.36247
14.2922	0.618626	0.30572
14.3089	0.642123	0.346587
14.3256	0.652628	0.423269
14.3422	0.601034	0.384598
14.3589	0.61806	0.339695
14.3755	0.648146	0.371934
14.3922	0.591082	0.353785
14.4089	0.579424	0.477243
14.4255	0.578721	0.521521
14.4422	0.606914	0.452467
14.4588	0.636933	0.572979
14.4755	0.564069	0.582497
14.4921	0.538982	0.550061
14.5088	0.543735	0.559635
14.5255	0.498889	0.515497
14.5421	0.50249	0.606369
14.5588	0.537927	0.518118
14.5754	0.485474	0.622152
14.5921	0.49354	0.543535
14.6087	0.483965	0.536329
14.6254	0.46759	0.5163
14.6421	0.441904	0.545617
14.6587	0.498242	0.562767
14.6754	0.423902	0.547392
14.692	0.4138	0.535901
14.7087	0.445605	0.605951
14.7253	0.364423	0.552064
14.742	0.453446	0.517973
14.7587	0.387472	0.543411
14.7753	0.387626	0.586073
14.792	0.371541	0.613883
14.8086	0.470727	0.654951
14.8253	0.406304	0.65975
14.842	0.493543	0.722778
14.8586	0.497167	0.742729
14.8753	0.441962	0.770188
14.8919	0.420978	0.808393
14.9086	0.38983	0.817925
14.9252	0.399558	0.819283
14.9419	0.468958	0.85605
14.9586	0.461668	0.820148
14.9752	0.512376	0.872471
14.9919	0.465936	0.859766
15.0085	0.459575	0.892397
15.0252	0.491505	0.904755
15.0418	0.495872	0.915327
15.0585	0.489703	0.904025
15.0752	0.458046	0.912124
15.0918	0.476179	0.913303
15.1085	0.536502	0.895784
15.1251	0.46503	0.938976
15.1418	0.505076	0.96934
15.1584	0.482042	0.930038
15.1751	0.474351	0.958593
15.1918	0.486188	0.956267
15.2084	0.520757	0.966475
15.2251	0.461258	0.944284
15.2417	0.420563	0.966938
15.2584	0.402965	0.952072
15.275	0.416206	0.946743
15.2917	0.351716	0.953502
15.3084	0.396593	0.965399
15.325	0.32263	0.973619
15.3417	0.344566	0.968841
15.3583	0.295672	0.981004
15.375	0.333591	0.959962
15.3917	0.327656	0.959656
15.4083	0.272445	0.951757
15.425	0.315222	0.941251
15.4416	0.325231	0.966725
15.4583	0.314924	0.96923
15.4749	0.355987	0.947883
15.4916	0.364675	0.930459
15.5083	0.375299	0.9137
15.5249	0.368112	0.930405
15.5416	0.383093	0.936641
15.5582	0.38681	0.930551
15.5749	0.455756	0.921148
15.5915	0.389168	0.888698
15.6082	0.458641	0.890621
15.6249	0.491554	0.902334
15.6415	0.506112	0.89635
15.6582	0.475693	0.844288
15.6748	0.473741	0.856762
15.6915	0.437924	0.831914
15.7081	0.474675	0.807668
15.7248	0.476547	0.800873
15.7415	0.419194	0.800937
15.7581	0.42904	0.783919
15.7748	0.420927	0.768652
15.7914	0.400732	0.748669
15.8081	0.393351	0.728228
15.8248	0.423286	0.736223
15.8414	0.411692	0.71252
15.8581	0.336403	0.675776
15.8747	0.390799	0.66553
15.8914	0.409599	0.628609
15.908	0.390856	0.635669
15.9247	0.314233	0.601083
15.9414	0.359892	0.60678
15.958	0.313836	0.599497
15.9747	0.383035	0.556829
15.9913	0.32297	0.55291
16.008	0.328373	0.545802
16.0246	0.322798	0.512467
16.0413	0.254245	0.508963
16.058	0.257434	0.480003
16.0746	0.298725	0.481616
16.0913	0.281638	0.46506
16.1079	0.297972	0.435318
16.1246	0.319377	0.439515
16.1412	0.317445	0.432693
16.1579	0.365591	0.393667
16.1746	0.356244	0.398214
16.1912	0.424619	0.382794
16.2079	0.375415	0.381221
16.2245	0.362615	0.363771
16.2412	0.444815	0.345135
16.2578	0.450091	0.334618
16.2745	0.490907	0.325631
16.2912	0.473066	0.301275
16.3078	0.434905	0.292305
16.3245	0.436286	0.285719
16.3411	0.46119	0.280951
16.3578	0.54164	0.276455
16.3745	0.464991	0.259621
16.3911	0.436024	0.25561
16.4078	0.503051	0.25016
16.4244	0.511681	0.244696
16.4411	0.547655	0.232881
16.4577	0.552002	0.228705
16.4744	0.612883	0.235967
16.4911	0.629326	0.214229
16.5077	0.558547	0.207897
16.5244	0.585035	0.190186
16.541	0.653352	0.200079
16.5577	0.647202	0.192111
16.5743	0.62169	0.186748
16.591	0.686003	0.175275
16.6077	0.668013	0.166284
16.6243	0.705821	0.166922
16.641	0.584022	0.157404
16.6576	0.782916	0.150789
16.6743	0.72081	0.143434
16.6909	0.777787	0.137661
16.7076	0.794432	0.134866
16.7243	0.689093	0.143146
16.7409	0.723346	0.130514
16.7576	0.765583	0.124612
16.7742	0.724447	0.117385
16.7909	0.727098	0.109765
16.8076	0.804877	0.114752
16.8242	0.697175	0.101947
16.8409	0.693291	0.108922
16.8575	0.750803	0.0943791
16.8742	0.752786	0.091443
16.8908	0.759581	0.09752
16.9075	0.72048	0.0945299
16.9242	0.740183	0.094083
16.9408	0.796249	0.104341
16.9575	0.843063	0.0853192
16.9741	0.767243	0.0856069
16.9908	0.766489	0.0923505
17.0074	0.779742	0.0874361
17.0241	0.791038	0.0946551
17.0408	0.78416	0.0904744
17.0574	0.778235	0.089185
17.0741	0.789927	0.0907772
17.0907	0.845917	0.0869533
17.1074	0.821387	0.0820154
17.124	0.822116	0.0902998
17.1407	0.765643	0.0834146
17.1574	0.740695	0.10198
17.174	0.767432	0.0837178
17.1907	0.826381	0.0881079
17.2073	0.890867	0.0904346
17.224	0.816196	0.0868235
17.2406	0.801189	0.0947275
17.2573	0.806636	0.12036
17.274	0.861756	0.0994958
17.2906	0.863922	0.091175
17.3073	0.780362	0.0967172
17.3239	0.779141	0.10209
17.3406	0.76293	0.102806
17.3573	0.839369	0.154618
17.3739	0.753731	0.188816
17.3906	0.79851	0.14884
17.4072	0.866123	0.133316
17.4239	0.837764	0.15167
17.4405	0.789241	0.130079
17.4572	0.843297	0.216191
17.4739	0.892029	0.170161
17.4905	0.919054	0.180767
17.5072	0.930437	0.161275
17.5238	0.754827	0.155481
17.5405	0.860825	0.150022
17.5571	0.880164	0.216444
17.5738	0.932182	0.256476
17.5905	0.898586	0.325382
17.6071	0.804038	0.416915
17.6238	1	0.455055
17.6404	0.856237	0.531249
17.6571	0.865111	0.547311
17.6737	0.961003	0.540592
17.6904	0.856177	0.55136
17.7071	0.872706	0.675704
17.7237	0.943894	0.729182
17.7404	0.894745	0.752602
17.757	0.851791	0.718075
17.7737	0.647427	0.732187
17.7904	0.910759	0.702443
17.807	0.851781	0.82638
17.8237	0.873427	0.770421
17.8403	0.879089	0.780916
17.857	0.924736	0.834306
17.8736	0.901052	0.862159
17.8903	0.831403	0.846812
17.907	0.888686	0.87295
17.9236	0.856935	0.863778
17.9403	0.932468	0.869306
17.9569	0.834036	0.902275
17.9736	0.927861	0.893902
17.9902	0.902295	0.876763
18.0069	0.875086	0.910073
18.0236	0.85855	0.891519
18.0402	0.932586	0.88128
18.0569	0.828131	0.913905
18.0735	0.85349	0.906978
18.0902	0.871417	0.919555
18.1068	0.796332	0.91974
18.1235	0.7967	0.90379
18.1402	0.778897	0.9237
18.1568	0.788834	0.939403
18.1735	0.801534	0.930108
18.1901	0.794611	0.947704
18.2068	0.731558	0.927139
18.2235	0.80067	0.925389
18.2401	0.745225	0.950236
18.2568	0.678051	0.924723
18.2734	0.686419	0.938208
18.2901	0.739683	0.926408
18.3067	0.697581	0.946363
18.3234	0.742809	0.951149
18.3401	0.699759	0.966072
18.3567	0.522344	1
18.3734	0.617185	0.957575
18.39	0.604152	0.955971
18.4067	0.536144	0.975796
18.4233	0.656413	0.9582
18.44	0.627755	0.956015
18.4567	0.608999	0.972635
18.4733	0.574933	0.972932
18.49	0.645581	0.957836
18.5066	0.572092	0.970362
18.5233	0.648889	0.956717
18.5399	0.565355	0.963506
18.5566	0.558196	0.953232
18.5733	0.5083	0.960526
18.5899	0.502573	0.965773
18.6066	0.563535	0.964948
18.6232	0.520143	0.943682
18.6399	0.471293	0.939849
18.6565	0.502923	0.922764
18.6732	0.462982	0.942641
18.6899	0.422946	0.940059
18.7065	0.44455	0.913642
18.7232	0.384944	0.919741
18.7398	0.39166	0.903155
18.7565	0.413052	0.889611
18.7732	0.384043	0.864552
18.7898	0.3348	0.874688
18.8065	0.350239	0.861183
18.8231	0.354458	0.851397
18.8398	0.370859	0.834975
18.8564	0.332752	0.831543
18.8731	0.329237	0.814231
18.8898	0.315964	0.796241
18.9064	0.308698	0.780298
18.9231	0.27319	0.746318
18.9397	0.241909	0.756711
18.9564	0.252869	0.722679
18.973	0.216678	0.713301
18.9897	0.265032	0.687419
19.0064	0.23194	0.668439
19.023	0.224989	0.666156
19.0397	0.235469	0.649809
19.0563	0.192852	0.633568
19.073	0.226291	0.615908
19.0896	0.180296	0.579918
19.1063	0.171508	0.556941
19.123	0.178092	0.564596
19.1396	0.178555	0.540824
19.1563	0.121837	0.521598
19.1729	0.156651	0.506242
19.1896	0.141696	0.497524
19.2063	0.121365	0.478785
19.2229	0.143273	0.458018
19.2396	0.137038	0.446806
19.2562	0.104322	0.43105
19.2729	0.113929	0.429815
19.2895	0.131839	0.408265
19.3062	0.105646	0.383532
19.3229	0.0559166	0.361885
19.3395	0.105813	0.342535
19.3562	0.0906653	0.329483
19.3728	0.069612	0.320536
19.3895	0.0547816	0.299482
19.4061	0.0612108	0.291667
19.4228	0.0956169	0.279037
19.4395	0.0523624	0.271614
19.4561	0.0544992	0.256887
19.4728	0.0350296	0.245737
19.4894	0.043332	0.249651
19.5061	0.0646633	0.237463
19.5227	0.0429665	0.243362
19.5394	0.0501453	0.220659
19.5561	0.0387988	0.214211
19.5727	0.0245087	0.210041
19.5894	0	0.201677
19.606	0.0323782	0.193597
19.6227	0.00698098	0.181572
19.6393	0.0269967	0.177863
19.656	0.0645759	0.165355
19.6727	0.154728	0.182726
19.6893	0.126228	0.158438
19.706	0.208723	0.155686
19.7226	0.240632	0.159825
19.7393	0.259216	0.154327
19.756	0.264053	0.160429
19.7726	0.240726	0.153968
19.7893	0.228681	0.140027
19.8059	0.216863	0.14414
19.8226	0.1808	0.139587
19.8392	0.203562	0.140041
19.8559	0.185305	0.156904
19.8726	0.272175	0.157655
19.8892	0.285314	0.181626
19.9059	0.295046	0.167865
19.9225	0.310266	0.197544
19.9392	0.348995	0.174899
19.9558	0.370309	0.176975
19.9725	0.26794	0.18846
19.9892	0.271222	0.253543
20.0058	0.33033	0.270948
20.0225	0.332513	0.269157
20.0391	0.35346	0.31121
20.0558	0.348159	0.325601
20.0724	0.398039	0.358637
20.0891	0.419452	0.374681
20.1058	0.419358	0.357928
20.1224	0.417172	0.407114
20.1391	0.453037	0.425137
20.1557	0.476501	0.453302
20.1724	0.454374	0.467827
20.1891	0.49535	0.452506
20.2057	0.511281	0.522514
20.2224	0.473139	0.546013
20.239	0.502269	0.51321
20.2557	0.485187	0.490701
20.2723	0.496518	0.517616
20.289	0.519756	0.499913
20.3057	0.522474	0.493816
20.3223	0.550006	0.510796
20.339	0.518754	0.525677
20.3556	0.589137	0.528547
20.3723	0.568782	0.557835
20.3889	0.6178	0.57323
20.4056	0.590342	0.597943
20.4223	0.574658	0.601409
20.4389	0.590077	0.611546
20.4556	0.607311	0.646254
20.4722	0.601498	0.64962
20.4889	0.579744	0.683003
20.5055	0.646495	0.653171
20.5222	0.685482	0.675673
20.5389	0.651524	0.655144
20.5555	0.654022	0.633633
20.5722	0.700742	0.665158
20.5888	0.709015	0.665206
20.6055	0.725943	0.625493
20.6221	0.746311	0.638424
20.6388	0.658828	0.658764
20.6555	0.681758	0.660609
20.6721	0.723035	0.698723
20.6888	0.796057	0.676543
20.7054	0.75128	0.688913
20.7221	0.91018	0.714994
20.7388	0.784176	0.691487
20.7554	0.707732	0.677159
20.7721	0.718509	0.673345
20.7887	0.72903	0.651807
20.8054	0.785941	0.652478
20.822	0.70835	0.678665
20.8387	0.802826	0.612092
20.8554	0.825207	0.63219
20.872	0.806275	0.631067
20.8887	0.712517	0.667503
20.9053	0.740963	0.685634
20.922	0.792237	0.717694
20.9386	0.699126	0.692297
20.9553	0.757397	0.723299
20.972	0.736993	0.728834
20.9886	0.696625	0.729497
21.0053	0.685482	0.680998
21.0219	0.748308	0.731365
21.0386	0.713457	0.784276
21.0552	0.691897	0.717499
21.0719	0.687005	0.734451
21.0886	0.768034	0.698269
21.1052	0.704791	0.767824
21.1219	0.740957	0.747221
21.1385	0.75202	0.818456
21.1552	0.779918	0.776294
21.1719	0.750976	0.764824
21.1885	0.753228	0.782745
21.2052	0.714161	0.784378
21.2218	0.768673	0.779383
21.2385	0.799489	0.780525
21.2551	0.700546	0.799873
21.2718	0.649493	0.770285
21.2885	0.686042	0.774477
21.3051	0.661073	0.783056
21.3218	0.65863	0.781253
21.3384	0.698531	0.772996
21.3551	0.636642	0.777455
21.3717	0.566769	0.785602
21.3884	0.586123	0.780942
21.4051	0.550841	0.757138
21.4217	0.516115	0.733885
21.4384	0.551196	0.75082
21.455	0.504544	0.742217
21.4717	0.502145	0.734085
21.4883	0.516938	0.780707
21.505	0.510292	0.815324
21.5217	0.501477	0.822978
21.5383	0.535019	0.821971
21.555	0.463782	0.835954
21.5716	0.510229	0.804958
21.5883	0.54729	0.834408
21.6049	0.563516	0.801226
21.6216	0.492234	0.788846
21.6383	0.549184	0.808909
21.6549	0.427303	0.844759
21.6716	0.419491	0.811877
21.6882	0.399657	0.773838
21.7049	0.377609	0.800481
21.7216	0.379219	0.791853
21.7382	0.387114	0.805732
21.7549	0.332052	0.781703
21.7715	0.315842	0.812806
21.7882	0.352321	0.753203
21.8048	0.288004	0.760541
21.8215	0.328606	0.709637
21.8382	0.294038	0.703582
21.8548	0.264939	0.690502
21.8715	0.277515	0.657471
21.8881	0.227988	0.655931
21.9048	0.240972	0.611292
21.9214	0.219849	0.611019
21.9381	0.226048	0.572921
21.9548	0.200002	0.555738
21.9714	0.201199	0.554895
21.9881	0.196707	0.522563
22.0047	0.214503	0.504424
22.0214	0.20441	0.483954
22.038	0.184154	0.472998
22.0547	0.183622	0.46208
22.0714	0.151091	0.439417
22.088	0.159303	0.427896
22.1047	0.139092	0.415781
22.1213	0.132973	0.399505
22.138	0.103671	0.404064
22.1547	0.128266	0.376343
22.1713	0.11627	0.353048
22.188	0.13214	0.349282
22.2046	0.0775461	0.323987
22.2213	0.109949	0.313999
22.2379	0.108333	0.308774
22.2546	0.102821	0.285521
22.2713	0.081493	0.27153
22.2879	0.0995424	0.265002
22.3046	0.0917044	0.249972
22.3212	0.081612	0.232634
22.3379	0.0521933	0.219426
22.3545	0.0622226	0.218596
22.3712	0.0591026	0.199693
22.3879	0.0740133	0.188832
22.4045	0.0521603	0.183272
22.4212	0.0516171	0.169367
22.4378	0.0668417	0.172235
22.4545	0.0606389	0.165932
22.4711	0.0657152	0.161895
22.4878	0.179492	0.157498
22.5045	0.224797	0.157286
22.5211	0.295135	0.138756
22.5378	0.327326	0.138242
22.5544	0.302061	0.117303
22.5711	0.30574	0.114561
22.5877	0.308874	0.105404
22.6044	0.350756	0.104685
22.6211	0.302495	0.0986126
22.6377	0.255003	0.0938364
22.6544	0.238374	0.0977419
22.671	0.217104	0.0826193
22.6877	0.184975	0.0800539
22.7044	0.212989	0.0754485
22.721	0.201278	0.0695119
22.7377	0.188658	0.0622883
22.7543	0.171521	0.0593137
22.771	0.167969	0.0527757
22.7876	0.179572	0.049938
22.8043	0.167714	0.0419435
22.821	0.158453	0.035029
22.8376	0.154937	0.0395422
22.8543	0.204369	0.0400229
22.8709	0.259728	0.04934
22.8876	0.156808	0.0392683
22.9042	0.238927	0.0383721
22.9209	0.243322	0.0335423
22.9376	0.247661	0.0339552
22.9542	0.219753	0.0271295
22.9709	0.244174	0.0300388
22.9875	0.28296	0.0240996
23.0042	0.25283	0.0171571
23.0208	0.259142	0.0245502
23.0375	0.272723	0.0185256
23.0542	0.312745	0.0214688
23.0708	0.376425	0.01981
23.0875	0.347733	0.0159686
23.1041	0.360102	0.0163919
23.1208	0.353677	0.00728429
23.1375	0.401199	0.0105269
23.1541	0.411312	0.0157487
23.1708	0.350091	0.00867129
23.1874	0.432288	0.00621388
23.2041	0.369241	0.0119328
23.2207	0.432838	0.00218395
23.2374	0.421785	0
23.2541	0.405575	0.00943305
23.2707	0.358656	0.0021651
23.2874	0.386061	0.0113574
23.304	0.404875	0.00555053
23.3207	0.450711	0.0164623
23.3373	0.397261	0.010137
23.354	0.409219	0.0118976
23.3707	0.398492	0.00965417
23.3873	0.43523	0.0219437
23.404	0.429261	0.0138721
23.4206	0.489176	0.0130945
23.4373	0.525683	0.0133131
23.4539	0.481288	0.0158329
23.4706	0.462608	0.019465
23.4873	0.526394	0.0218864
23.5039	0.503687	0.0298306
23.5206	0.380063	0.0158739
23.5372	0.488168	0.0181655
23.5539	0.45485	0.0322194
23.5706	0.492148	0.0239932
23.5872	0.54219	0.0361413
23.6039	0.557179	0.0661369
23.6205	0.537047	0.0448879
23.6372	0.579082	0.140844
23.6538	0.573489	0.143849
23.6705	0.568119	0.11299
23.6872	0.612985	0.0886016
23.7038	0.527903	0.0908907
23.7205	0.648149	0.11949
23.7371	0.702789	0.166273
23.7538	0.670853	0.151642
23.7704	0.627464	0.201996
23.7871	0.655197	0.251406
23.8038	0.644854	0.259932
23.8204	0.682478	0.24804
23.8371	0.671563	0.299858
23.8537	0.717821	0.379133
23.8704	0.715482	0.378488
23.887	0.675792	0.401422
23.9037	0.72221	0.57264
23.9204	0.711369	0.603224
23.937	0.76542	0.642241
23.9537	0.733404	0.713067
23.9703	0.75287	0.721344
23.987	0.767806	0.755178
24.0036	0.713475	0.823631
24.0203	0.741536	0.837962
24.037	0.762839	0.889561
24.0536	0.742141	0.876988
24.0703	0.805914	0.895827
24.0869	0.706792	0.919158
24.1036	0.772713	0.931682
24.1203	0.823473	0.918223
24.1369	0.738776	0.934427
24.1536	0.627221	0.930696
24.1702	0.780187	0.926982
24.1869	0.764348	0.940865
24.2035	0.780938	0.933814
24.2202	0.740163	0.956018
24.2369	0.716562	0.982221
24.2535	0.732524	0.976499
24.2702	0.740116	0.982804
24.2868	0.828534	0.956487
24.3035	0.784121	0.980096
24.3201	0.694992	0.976177
24.3368	0.805865	0.998232
24.3535	0.695488	0.966402
24.3701	0.740941	0.987228
24.3868	0.667689	0.977351
24.4034	0.723414	0.962406
24.4201	0.739687	0.96784
24.4367	0.806367	0.963539
24.4534	0.740835	0.968813
24.4701	0.725509	0.961117
24.4867	0.812798	0.961545
24.5034	0.768702	0.969269
24.52	0.717572	0.967204
24.5367	0.777064	0.975178
24.5534	0.719649	0.955727
24.57	0.791739	0.938155
24.5867	0.67681	0.959158
24.6033	0.804871	0.973068
24.62	0.693618	0.956297
24.6366	0.714807	0.961382
24.6533	0.813875	0.941609
24.67	0.721689	0.93964
24.6866	0.728427	0.925843
24.7033	0.743696	0.937493
24.7199	0.671007	0.932045
24.7366	0.675927	0.902046
24.7532	0.636866	0.935689
24.7699	0.615726	0.899669
24.7866	0.683789	0.901976
24.8032	0.599066	0.898621
24.8199	0.552827	0.876728
24.8365	0.571103	0.85461
24.8532	0.525371	0.863345
24.8698	0.604748	0.849549
24.8865	0.564926	0.818075
24.9032	0.550844	0.837309
24.9198	0.536419	0.824018
24.9365	0.55903	0.820728
24.9531	0.522474	0.77529
24.9698	0.496393	0.769331
24.9864	0.503736	0.784041
25.0031	0.401838	0.750992
25.0198	0.351298	0.740768
25.0364	0.409783	0.741823
25.0531	0.297102	0.706918
25.0697	0.410774	0.688029
25.0864	0.395828	0.67799
25.1031	0.399997	0.682755
25.1197	0.310103	0.664069
25.1364	0.341349	0.643604
25.153	0.355587	0.640512
25.1697	0.288234	0.613576
25.1863	0.327663	0.618134
25.203	0.25649	0.582485
25.2197	0.256442	0.583653
25.2363	0.227763	0.573919
25.253	0.236228	0.537512
25.2696	0.192499	0.524301
25.2863	0.176594	0.511717
25.3029	0.221212	0.492908
25.3196	0.199707	0.471811
25.3363	0.1875	0.455971
25.3529	0.179554	0.446654
25.3696	0.145067	0.442537
25.3862	0.151524	0.424967
25.4029	0.121448	0.410923
25.4195	0.129811	0.384204
25.4362	0.10465	0.371473
25.4529	0.130093	0.355164
25.4695	0.0841071	0.360331
25.4862	0.0856736	0.341713
25.5028	0.042634	0.328101
25.5195	0.107978	0.310621
25.5362	0.0956843	0.293765
25.5528	0.0717618	0.29993
25.5695	0.0468576	0.278776
25.5861	0.0799825	0.25982
25.6028	0.0729771	0.251785
25.6194	0.0613226	0.245511
25.6361	0.0866152	0.224766
25.6528	0.0368082	0.229855
25.6694	0.0557346	0.213017
25.6861	0.0603767	0.202343
25.7027	0.0402091	0.188019
25.7194	0.057334	0.178974
25.736	0.0250074	0.168124
25.7527	0.0208613	0.158636
25.7694	0.0124958	0.139661
25.786	0.0374387	0.14136
25.8027	0.0240931	0.13857
25.8193	0.0263446	0.113574
25.836	0.0373427	0.127012
25.8526	0.00646217	0.115543
25.8693	0.00418486	0.113229
25.886	0.0104392	0.0961945
25.9026	0.026025	0.0968097
25.9193	0.0124858	0.0866069
25.9359	0.042462	0.0843246
25.9526	0.119706	0.0886016
25.9692	0.0866109	0.0887302
25.9859	0.187446	0.0776279
26.0026	0.16542	0.0859704
26.0192	0.17884	0.0789755
26.0359	0.134357	0.0831034
26.0525	0.145739	0.0751583
26.0692	0.18551	0.0819396
26.0859	0.189816	0.0803801
26.1025	0.224883	0.0830159
26.1192	0.233911	0.0829141
26.1358	0.203489	0.0791229
26.1525	0.197411	0.0766722
26.1691	0.128656	0.0676659
26.1858	0.167086	0.0731067
26.2025	0.143376	0.0748974
26.2191	0.160778	0.0722633
26.2358	0.136478	0.0738471
26.2524	0.125007	0.0707866
26.2691	0.144213	0.0749242
26.2857	0.141974	0.0750519
26.3024	0.114968	0.0762626
26.3191	0.185967	0.0766018
26.3357	0.176184	0.0707565
26.3524	0.205548	0.0665804
26.369	0.207197	0.0654539
26.3857	0.271123	0.0716527
26.4023	0.253141	0.0681734
26.419	0.28431	0.0715987
26.4357	0.369618	0.0804576
26.4523	0.294015	0.0594456
26.469	0.270425	0.0674963
26.4856	0.357682	0.0607899
26.5023	0.357766	0.0564208
26.519	0.377692	0.0684017
26.5356	0.391087	0.0595336
26.5523	0.421602	0.0689817
26.5689	0.38862	0.0577801
26.5856	0.381109	0.0652328
26.6022	0.376145	0.0729182
26.6189	0.34187	0.0635656
26.6356	0.420272	0.106801
26.6522	0.41444	0.0931684
26.6689	0.429681	0.0869462
26.6855	0.381958	0.0766031
26.7022	0.43921	0.12009
26.7188	0.343852	0.0986603
26.7355	0.409376	0.105067
26.7522	0.406353	0.0864688
26.7688	0.393662	0.0786593
26.7855	0.392018	0.0725803
26.8021	0.44899	0.102171
26.8188	0.356906	0.0832822
26.8354	0.451046	0.0888788
26.8521	0.495005	0.091727
26.8688	0.462829	0.0944432
26.8854	0.539103	0.0840101
26.9021	0.482838	0.0801322
26.9187	0.471165	0.135004
26.9354	0.519218	0.108543
26.952	0.558579	0.165497
26.9687	0.539254	0.235351
26.9854	0.508246	0.230745
27.002	0.540102	0.235751
27.0187	0.614809	0.263026
27.0353	0.580829	0.234982
27.052	0.637055	0.205833
27.0687	0.624546	0.198917
27.0853	0.606984	0.223421
27.102	0.530629	0.287158
27.1186	0.617944	0.282077
27.1353	0.678547	0.301574
27.1519	0.797552	0.285595
27.1686	0.688457	0.321145
27.1853	0.708324	0.409953
27.2019	0.710505	0.328114
27.2186	0.701651	0.371597
27.2352	0.738612	0.439116
27.2519	0.691154	0.423649
27.2685	0.694462	0.465902
27.2852	0.794935	0.542831
27.3019	0.739028	0.575772
27.3185	0.700278	0.665726
27.3352	0.674349	0.729038
27.3518	0.82608	0.692151
27.3685	0.723183	0.775031
27.3851	0.803764	0.797437
27.4018	0.74224	0.789144
27.4185	0.900273	0.783202
27.4351	0.77095	0.749629
27.4518	0.821848	0.779139
27.4684	0.80693	0.83126
27.4851	0.844621	0.853192
27.5018	0.821057	0.838702
27.5184	0.815617	0.8604
27.5351	0.926675	0.860822
27.5517	0.84157	0.877974
27.5684	0.968437	0.855062
27.585	0.945734	0.854754
27.6017	0.829206	0.885579
27.6184	0.820574	0.886092
27.635	0.884092	0.872822
27.6517	0.915526	0.908846
27.6683	0.909693	0.900054
27.685	0.944208	0.907447
27.7016	0.840259	0.893952
27.7183	0.850626	0.899634
27.735	0.913117	0.897794
27.7516	0.88889	0.938056
27.7683	0.878269	0.90389
27.7849	0.858099	0.936567
27.8016	0.833553	0.930191
27.8182	0.879399	0.895841
27.8349	0.894527	0.906403
27.8516	0.843159	0.928946
27.8682	0.860482	0.922791
27.8849	0.781828	0.934807
27.9015	0.816211	0.911813
27.9182	0.778635	0.902692
27.9349	0.864603	0.885981
27.9515	0.819071	0.901392
27.9682	0.701106	0.913151
27.9848	0.76898	0.906211
28.0015	0.735051	0.879345
28.0181	0.768673	0.896939
28.0348	0.735988	0.908554
28.0515	0.725714	0.91991
28.0681	0.674128	0.874719
28.0848	0.632621	0.884467
28.1014	0.634978	0.916996
28.1181	0.689465	0.889059
28.1347	0.657049	0.847639
28.1514	0.699325	0.884921
28.1681	0.62391	0.815377
28.1847	0.631392	0.812839
28.2014	0.605845	0.776635
28.218	0.534152	0.767856
28.2347	0.535674	0.745485
28.2513	0.554279	0.720567
28.268	0.506566	0.715178
28.2847	0.532353	0.717024
28.3013	0.571674	0.670909
28.318	0.473683	0.668862
28.3346	0.424377	0.645666
28.3513	0.420976	0.626965
28.3679	0.410938	0.60569
28.3846	0.416974	0.590152
28.4013	0.364845	0.556523
28.4179	0.383384	0.551602
28.4346	0.327365	0.542408
28.4512	0.315443	0.519063
28.4679	0.290653	0.496158
28.4846	0.300225	0.480249
28.5012	0.280323	0.477494
28.5179	0.283523	0.465958
28.5345	0.274561	0.449563
28.5512	0.280413	0.433887
28.5678	0.251023	0.397263
28.5845	0.267626	0.372546
28.6012	0.218047	0.363465
28.6178	0.242312	0.349231
28.6345	0.239744	0.340924
28.6511	0.217081	0.317585
28.6678	0.201789	0.317517
28.6844	0.189301	0.298038
28.7011	0.173885	0.280538
28.7178	0.159569	0.264059
28.7344	0.133487	0.24788
28.7511	0.162317	0.246853
28.7677	0.137496	0.238938
28.7844	0.174483	0.22382
28.801	0.145765	0.216423
28.8177	0.133944	0.201707
28.8344	0.112441	0.193241
28.851	0.109299	0.181139
28.8677	0.078287	0.171285
28.8843	0.123253	0.17195
28.901	0.0801587	0.170817
28.9177	0.0867456	0.167743
28.9343	0.0850029	0.152474
28.951	0.0763336	0.151681
28.9676	0.063319	0.144999
28.9843	0.088441	0.135066
29.0009	0.0826926	0.132874
29.0176	0.0575347	0.11613
29.0343	0.0721903	0.111872
29.0509	0.031696	0.111419
29.0676	0.0486132	0.101283
29.0842	0.0330246	0.0919096
29.1009	0.0376179	0.091376
29.1175	0.0146814	0.0775881
29.1342	0.0388246	0.0774218
29.1509	0.00856464	0.0797192
29.1675	0.0307272	0.0775026
29.1842	0.031911	0.065234
29.2008	0.0117405	0.0533582
29.2175	0.0716844	0.05545
29.2341	0.0792702	0.0579414
29.2508	0.133531	0.0535186
29.2675	0.15486	0.0534214
29.2841	0.157765	0.0667475
29.3008	0.152851	0.0593288
29.3174	0.11881	0.0569086
29.3341	0.15534	0.0613632
29.3507	0.102985	0.0670285
29.3674	0.129907	0.0566209
29.3841	0.125249	0.0632557
29.4007	0.158593	0.0662822
29.4174	0.13848	0.0692824
29.434	0.165711	0.056953
29.4507	0.186325	0.0741206
29.4674	0.164402	0.0708139
29.484	0.174719	0.0652797
29.5007	0.126936	0.0699528
29.5173	0.108931	0.0681676
29.534	0.0894901	0.0639098
29.5506	0.12872	0.06345
29.5673	0.153964	0.0610918
29.584	0.119459	0.0604704
29.6006	0.123618	0.0662198
29.6173	0.13443	0.0542041
29.6339	0.186115	0.0501755
29.6506	0.168581	0.0610659
29.6672	0.188137	0.0582399
29.6839	0.154553	0.0527057
29.7006	0.202394	0.0608766
29.7172	0.234529	0.10317
29.7339	0.285592	0.106149
29.7505	0.179946	0.0814203
29.7672	0.209183	0.0765281
29.7838	0.215863	0.0720995
29.8005	0.234484	0.0782162
29.8172	0.222824	0.112988
29.8338	0.270438	0.0921705
29.8505	0.277181	0.0895652
29.8671	0.255588	0.116606
29.8838	0.297518	0.252612
29.9005	0.284712	0.18757
29.9171	0.292758	0.17717
29.9338	0.332004	0.17158
29.9504	0.25808	0.131164
29.9671	0.262779	0.114878
29.9837	0.355193	0.179267
30.0004	0.309736	0.221016
30.0171	0.341627	0.296625
30.0337	0.372946	0.258768
30.0504	0.393943	0.289325
30.067	0.380182	0.205855
30.0837	0.41982	0.185593
30.1003	0.462841	0.217462
30.117	0.455691	0.304778

## Sheet: Fig.S1 E
Cell ID	Number of links	% of kmax (hub is >0.60)
1	4	21.0526
2	4	21.0526
3	4	21.0526
4	3	15.7895
5	4	21.0526
7	5	26.3158
8	7	36.8421
9	2	10.5263
10	4	21.0526
11	3	15.7895
13	3	15.7895
14	3	15.7895
15	4	21.0526
16	10	52.6316
17	6	31.5789
18	10	52.6316
19	6	31.5789
20	7	36.8421
21	16	84.2105
23	13	68.4211
24	9	47.3684
25	10	52.6316
26	4	21.0526
27	19	100
29	9	47.3684
30	5	26.3158
31	13	68.4211
32	8	42.1053
33	7	36.8421
35	6	31.5789
37	2	10.5263
38	9	47.3684
39	7	36.8421
40	3	15.7895
42	10	52.6316
43	11	57.8947
44	2	10.5263
45	5	26.3158
46	2	10.5263
47	5	26.3158
49	18	94.7368

## Sheet: Fig.S1 F
Cell ID	Number of links	% of kmax (hub is >0.60)
1	3	15
2	5	25
3	0	0
4	4	20
5	4	20
6	0	0
7	0	0
8	5	25
9	20	100
10	11	55
11	4	20
12	0	0
13	0	0
14	5	25
15	5	25
16	4	20
17	11	55
18	0	0
19	4	20
20	9	45
21	4	20
22	2	10
23	0	0
24	2	10
25	4	20
26	3	15
27	3	15
28	3	15
29	0	0
30	5	25
31	2	10
32	10	50
33	5	25
34	0	0
35	4	20
36	13	65
37	7	35
38	0	0
39	5	25
40	2	10
41	2	10
42	5	25
43	3	15
44	0	0
45	2	10
46	10	50
47	2	10
48	8	40
49	5	25

## Sheet: Fig.S1 G
0	0	0	0	0	0	0	0	0	0	0	0	0	0	0	1	0	1	0	0	0	0	1	0	0	0	0	0	0	0	0	0	0	0	0	0	0	0	0	0	0	0	1	0	0	0	0	0	0
0	0	0	0	0	0	1	0	0	0	0	0	0	0	0	0	0	0	0	0	1	0	0	0	0	0	0	0	0	0	1	0	0	0	0	0	0	1	0	0	0	0	0	0	0	0	0	0	0
0	0	0	0	0	0	0	0	0	0	0	0	0	0	0	0	0	0	1	0	0	0	0	0	0	0	1	0	0	0	0	0	1	0	0	0	0	0	0	0	0	0	0	0	0	0	0	0	1
0	0	0	0	0	0	0	0	0	0	0	0	0	0	0	0	0	0	0	0	1	0	0	0	0	0	1	0	0	0	0	0	0	0	1	0	0	0	0	0	0	0	0	0	0	0	0	0	0
0	0	0	0	0	0	0	0	0	0	0	0	0	0	0	0	0	0	0	0	1	0	0	0	0	0	1	0	0	0	0	0	0	0	1	0	0	0	0	0	0	0	0	0	0	0	0	0	1
0	0	0	0	0	0	0	0	0	0	0	0	0	0	0	0	0	0	0	0	0	0	0	0	0	0	1	0	0	0	0	0	0	0	0	0	0	0	0	0	0	0	0	0	0	0	0	0	0
0	1	0	0	0	0	0	0	0	0	0	0	1	0	0	0	0	0	0	0	0	0	0	0	1	0	1	0	0	0	0	0	0	0	0	0	0	0	0	0	0	0	0	0	0	0	1	0	0
0	0	0	0	0	0	0	0	0	0	0	0	0	0	1	0	0	0	1	0	0	0	0	0	0	0	1	0	0	0	0	0	1	0	0	0	1	0	0	0	0	1	0	0	0	0	0	0	1
0	0	0	0	0	0	0	0	0	0	0	0	0	0	0	0	0	0	0	0	0	0	1	0	0	0	0	0	0	0	0	0	0	0	0	0	0	0	0	0	0	0	1	0	0	0	0	0	0
0	0	0	0	0	0	0	0	0	0	0	0	0	0	0	0	0	0	0	0	0	0	0	0	0	0	1	0	0	0	0	0	1	0	0	0	0	0	0	0	0	0	0	0	0	0	1	0	1
0	0	0	0	0	0	0	0	0	0	0	0	0	0	0	0	0	0	0	0	1	0	0	0	0	0	1	0	0	0	0	0	0	0	0	0	0	1	0	0	0	0	0	0	0	0	0	0	0
0	0	0	0	0	0	0	0	0	0	0	0	0	0	0	0	0	0	0	0	0	0	0	0	0	0	0	0	0	0	0	0	0	0	0	0	0	0	0	0	0	0	0	0	0	0	0	0	0
0	0	0	0	0	0	1	0	0	0	0	0	0	0	0	0	0	0	0	0	0	0	0	0	0	0	0	0	0	0	1	0	0	0	0	0	0	1	0	0	0	0	0	0	0	0	0	0	0
0	0	0	0	0	0	0	0	0	0	0	0	0	0	0	0	0	0	0	0	0	0	0	1	0	0	0	0	0	0	0	1	0	0	0	0	0	0	0	0	0	0	0	0	0	0	0	0	1
0	0	0	0	0	0	0	1	0	0	0	0	0	0	0	0	0	0	0	0	1	0	0	0	0	0	1	0	0	0	0	0	0	0	1	0	0	0	0	0	0	0	0	0	0	0	0	0	0
1	0	0	0	0	0	0	0	0	0	0	0	0	0	0	0	0	0	0	0	1	0	1	1	0	0	0	0	1	1	1	1	0	0	0	0	0	0	0	0	0	0	0	0	1	0	0	0	1
0	0	0	0	0	0	0	0	0	0	0	0	0	0	0	0	0	0	0	0	0	0	0	1	0	0	0	0	0	1	1	1	0	0	0	0	0	0	0	0	0	0	0	0	1	0	0	0	1
1	0	0	0	0	0	0	0	0	0	0	0	0	0	0	0	0	0	0	0	1	0	0	1	0	0	0	0	1	1	1	1	0	0	0	0	0	0	0	0	0	1	0	0	1	0	0	0	1
0	0	1	0	0	0	0	1	0	0	0	0	0	0	0	0	0	0	0	0	1	0	0	0	0	0	1	0	0	0	0	0	0	0	1	0	0	0	0	1	0	0	0	0	0	0	0	0	0
0	0	0	0	0	0	0	0	0	0	0	0	0	0	0	0	0	0	0	0	0	0	1	1	0	0	0	0	1	0	1	1	0	0	0	0	0	0	0	0	0	0	0	1	0	0	0	0	1
0	1	0	1	1	0	0	0	0	0	1	0	0	0	1	1	0	1	1	0	0	0	1	0	1	0	0	0	1	0	0	0	1	0	0	0	0	0	1	0	0	1	1	0	0	0	0	0	1
0	0	0	0	0	0	0	0	0	0	0	0	0	0	0	0	0	0	0	0	0	0	0	0	0	0	0	0	0	0	0	0	0	0	0	0	0	0	0	0	0	0	0	0	0	0	0	0	0
1	0	0	0	0	0	0	0	1	0	0	0	0	0	0	1	0	0	0	1	1	0	0	1	0	0	0	0	1	1	1	1	0	0	0	0	0	0	0	0	0	1	0	0	1	0	0	0	1
0	0	0	0	0	0	0	0	0	0	0	0	0	1	0	1	1	1	0	1	0	0	1	0	1	0	0	0	0	0	0	0	0	0	0	0	0	0	1	0	0	0	1	0	0	0	0	0	0
0	0	0	0	0	0	1	0	0	0	0	0	0	0	0	0	0	0	0	0	1	0	0	1	0	0	1	0	1	0	1	1	0	0	0	0	0	1	0	0	0	1	0	0	0	0	0	0	1
0	0	0	0	0	0	0	0	0	0	0	0	0	0	0	0	0	0	0	0	0	0	0	0	0	0	1	0	1	0	0	0	0	0	0	0	0	0	0	0	0	1	0	0	0	0	0	0	1
0	0	1	1	1	1	1	1	0	1	1	0	0	0	1	0	0	0	1	0	0	0	0	0	1	1	0	1	0	0	1	0	1	1	0	1	1	1	0	0	0	0	0	0	0	0	0	0	0
0	0	0	0	0	0	0	0	0	0	0	0	0	0	0	0	0	0	0	0	0	0	0	0	0	0	1	0	0	0	0	0	0	0	0	0	0	0	0	0	0	0	0	0	0	0	0	0	0
0	0	0	0	0	0	0	0	0	0	0	0	0	0	0	1	0	1	0	1	1	0	1	0	1	1	0	0	0	0	0	0	0	0	0	0	0	0	1	0	0	0	1	0	0	0	0	0	0
0	0	0	0	0	0	0	0	0	0	0	0	0	0	0	1	1	1	0	0	0	0	1	0	0	0	0	0	0	0	0	0	0	0	0	0	0	0	1	0	0	0	0	0	0	0	0	0	0
0	1	0	0	0	0	0	0	0	0	0	0	1	0	0	1	1	1	0	1	0	0	1	0	1	0	1	0	0	0	0	0	0	0	1	0	0	0	1	0	0	0	1	0	0	0	1	0	0
0	0	0	0	0	0	0	0	0	0	0	0	0	1	0	1	1	1	0	1	0	0	1	0	1	0	0	0	0	0	0	0	0	0	0	0	0	0	0	0	0	0	1	0	0	0	0	0	0
0	0	1	0	0	0	0	1	0	1	0	0	0	0	0	0	0	0	0	0	1	0	0	0	0	0	1	0	0	0	0	0	0	0	0	0	0	1	0	0	0	0	0	0	0	0	0	0	1
0	0	0	0	0	0	0	0	0	0	0	0	0	0	0	0	0	0	0	0	0	0	0	0	0	0	1	0	0	0	0	0	0	0	0	0	0	0	0	0	0	0	0	0	0	0	0	0	0
0	0	0	1	1	0	0	0	0	0	0	0	0	0	1	0	0	0	1	0	0	0	0	0	0	0	0	0	0	0	1	0	0	0	0	0	0	1	0	0	0	0	0	0	0	0	0	0	0
0	0	0	0	0	0	0	0	0	0	0	0	0	0	0	0	0	0	0	0	0	0	0	0	0	0	1	0	0	0	0	0	0	0	0	0	0	0	0	0	0	0	0	0	0	0	0	0	0
0	0	0	0	0	0	0	1	0	0	0	0	0	0	0	0	0	0	0	0	0	0	0	0	0	0	1	0	0	0	0	0	0	0	0	0	0	0	0	0	0	0	0	0	0	0	0	0	0
0	1	0	0	0	0	0	0	0	0	1	0	1	0	0	0	0	0	0	0	0	0	0	0	1	0	1	0	0	0	0	0	1	0	1	0	0	0	0	0	0	0	0	1	0	0	1	0	0
0	0	0	0	0	0	0	0	0	0	0	0	0	0	0	0	0	0	0	0	1	0	0	1	0	0	0	0	1	1	1	0	0	0	0	0	0	0	0	0	0	1	0	0	0	0	0	0	1
0	0	0	0	0	0	0	0	0	0	0	0	0	0	0	0	0	0	1	0	0	0	0	0	0	0	0	0	0	0	0	0	0	0	0	0	0	0	0	0	0	1	0	0	0	0	0	0	1
0	0	0	0	0	0	0	0	0	0	0	0	0	0	0	0	0	0	0	0	0	0	0	0	0	0	0	0	0	0	0	0	0	0	0	0	0	0	0	0	0	0	0	0	0	0	0	0	0
0	0	0	0	0	0	0	1	0	0	0	0	0	0	0	0	0	1	0	0	1	0	1	0	1	1	0	0	0	0	0	0	0	0	0	0	0	0	1	1	0	0	1	0	0	1	0	0	0
1	0	0	0	0	0	0	0	1	0	0	0	0	0	0	0	0	0	0	0	1	0	0	1	0	0	0	0	1	0	1	1	0	0	0	0	0	0	0	0	0	1	0	0	1	0	0	0	1
0	0	0	0	0	0	0	0	0	0	0	0	0	0	0	0	0	0	0	1	0	0	0	0	0	0	0	0	0	0	0	0	0	0	0	0	0	1	0	0	0	0	0	0	0	0	0	0	0
0	0	0	0	0	0	0	0	0	0	0	0	0	0	0	1	1	1	0	0	0	0	1	0	0	0	0	0	0	0	0	0	0	0	0	0	0	0	0	0	0	0	1	0	0	0	0	0	0
0	0	0	0	0	0	0	0	0	0	0	0	0	0	0	0	0	0	0	0	0	0	0	0	0	0	0	0	0	0	0	0	0	0	0	0	0	0	0	0	0	1	0	0	0	0	0	0	1
0	0	0	0	0	0	1	0	0	1	0	0	0	0	0	0	0	0	0	0	0	0	0	0	0	0	0	0	0	0	1	0	0	0	0	0	0	1	0	0	0	0	0	0	0	0	0	0	0
0	0	0	0	0	0	0	0	0	0	0	0	0	0	0	0	0	0	0	0	0	0	0	0	0	0	0	0	0	0	0	0	0	0	0	0	0	0	0	0	0	0	0	0	0	0	0	0	0
0	0	1	0	1	0	0	1	0	1	0	0	0	1	0	1	1	1	0	1	1	0	1	0	1	1	0	0	0	0	0	0	1	0	0	0	0	0	1	1	0	0	1	0	0	1	0	0	0

## Sheet: Fig.S1 H
0	0	0	0	0	0	0	0	0	1	0	0	0	0	0	0	1	0	0	0	0	0	0	0	0	0	0	0	0	0	0	0	0	0	0	1	0	0	0	0	0	0	0	0	0	0	0	0	0
0	0	0	0	0	0	0	1	0	1	0	0	0	1	0	1	0	0	0	0	1	0	0	0	0	0	0	0	0	0	0	0	0	0	0	0	0	0	0	0	0	0	0	0	0	0	0	0	0
0	0	0	0	0	0	0	0	0	0	0	0	0	0	0	0	1	0	0	0	0	0	0	0	0	0	0	0	0	0	0	0	0	0	0	0	0	0	0	0	0	0	0	0	0	0	0	0	0
0	0	0	0	0	0	0	0	0	1	0	0	0	0	0	0	1	0	0	0	0	0	0	0	0	0	0	0	0	0	0	0	0	0	0	1	0	0	0	0	0	0	0	0	0	1	0	0	0
0	0	0	0	0	0	0	0	0	1	0	0	0	0	0	0	1	0	0	0	0	0	0	0	0	0	0	0	0	0	0	0	0	0	0	1	0	0	0	0	0	0	0	0	0	1	0	0	0
0	0	0	0	0	0	0	0	0	0	0	0	0	0	0	0	0	0	0	0	0	0	0	0	0	0	0	0	0	0	0	1	0	0	0	0	0	0	0	0	0	0	0	0	0	0	0	0	0
0	0	0	0	0	0	0	0	0	0	0	0	0	0	0	0	0	0	0	0	0	0	0	0	0	0	0	0	0	0	0	0	0	0	0	0	0	0	0	0	0	0	0	0	0	0	0	0	0
0	1	0	0	0	0	0	0	0	1	0	0	0	0	0	0	1	0	0	0	0	0	0	0	0	0	0	0	0	0	0	0	0	0	0	1	0	0	0	0	0	0	0	0	0	1	0	0	0
0	0	0	0	0	0	0	0	0	0	0	0	0	0	0	0	0	0	0	0	0	0	0	0	0	1	1	1	0	1	1	1	1	1	1	1	0	1	1	1	1	1	1	1	1	0	0	0	1
1	1	0	1	1	0	0	1	0	0	1	0	0	1	1	1	0	0	0	0	1	0	0	0	1	0	0	0	0	0	0	0	0	0	0	0	0	0	0	0	0	0	0	0	0	0	0	0	0
0	0	0	0	0	0	0	0	0	1	0	0	0	0	0	0	1	0	0	0	0	0	0	0	0	0	0	0	0	0	0	0	0	0	0	1	0	0	0	0	0	0	0	0	0	1	0	0	0
0	0	0	0	0	0	0	0	0	0	0	0	0	0	0	0	0	0	0	0	0	0	0	0	0	0	0	0	0	0	0	0	0	0	0	0	0	0	0	0	0	0	0	0	0	0	0	0	0
0	0	0	0	0	0	0	0	0	0	0	0	0	0	0	0	0	0	0	0	0	0	0	0	0	0	0	0	0	0	0	0	0	0	0	0	0	0	0	0	0	0	0	0	0	0	0	0	0
0	1	0	0	0	0	0	0	0	1	0	0	0	0	0	0	1	0	0	0	0	0	0	0	0	0	0	0	0	0	0	0	0	0	0	1	0	0	0	0	0	0	0	0	0	1	0	0	0
0	0	0	0	0	0	0	0	0	1	0	0	0	0	0	0	1	0	0	0	0	0	0	0	0	0	0	0	0	0	0	1	0	0	0	1	0	0	0	0	0	0	0	0	0	1	0	0	0
0	1	0	0	0	0	0	0	0	1	0	0	0	0	0	0	1	0	0	0	0	0	0	0	0	0	0	0	0	0	0	0	0	0	0	1	0	0	0	0	0	0	0	0	0	0	0	0	0
1	0	1	1	1	0	0	1	0	0	1	0	0	1	1	1	0	0	0	0	1	0	0	0	1	0	0	0	0	0	0	0	0	0	0	0	0	0	0	0	0	0	0	0	0	0	0	0	0
0	0	0	0	0	0	0	0	0	0	0	0	0	0	0	0	0	0	0	0	0	0	0	0	0	0	0	0	0	0	0	0	0	0	0	0	0	0	0	0	0	0	0	0	0	0	0	0	0
0	0	0	0	0	0	0	0	0	0	0	0	0	0	0	0	0	0	0	0	0	0	0	0	0	0	0	0	0	0	0	0	0	0	1	0	0	0	1	0	0	0	1	0	0	0	0	0	1
0	0	0	0	0	0	0	0	0	0	0	0	0	0	0	0	0	0	0	0	0	0	0	0	0	0	0	0	0	0	0	1	1	0	1	1	0	0	1	0	0	1	1	0	1	0	0	0	0
0	1	0	0	0	0	0	0	0	1	0	0	0	0	0	0	1	0	0	0	0	0	0	0	0	0	0	0	0	0	0	0	0	0	0	1	0	0	0	0	0	0	0	0	0	0	0	0	0
0	0	0	0	0	0	0	0	0	0	0	0	0	0	0	0	0	0	0	0	0	0	0	0	0	0	0	0	0	0	0	1	0	0	0	0	0	0	0	0	0	0	0	0	0	1	0	0	0
0	0	0	0	0	0	0	0	0	0	0	0	0	0	0	0	0	0	0	0	0	0	0	0	0	0	0	0	0	0	0	0	0	0	0	0	0	0	0	0	0	0	0	0	0	0	0	0	0
0	0	0	0	0	0	0	0	0	0	0	0	0	0	0	0	0	0	0	0	0	0	0	0	0	0	0	0	0	0	0	1	0	0	0	0	0	0	0	0	0	0	0	0	0	1	0	0	0
0	0	0	0	0	0	0	0	0	1	0	0	0	0	0	0	1	0	0	0	0	0	0	0	0	0	0	0	0	0	0	0	0	0	0	1	0	0	0	0	0	0	0	0	0	1	0	0	0
0	0	0	0	0	0	0	0	1	0	0	0	0	0	0	0	0	0	0	0	0	0	0	0	0	0	1	0	0	0	0	0	0	0	0	0	0	0	1	0	0	0	0	0	0	0	0	0	0
0	0	0	0	0	0	0	0	1	0	0	0	0	0	0	0	0	0	0	0	0	0	0	0	0	1	0	0	0	1	0	0	0	0	0	0	0	0	0	0	0	0	0	0	0	0	0	0	0
0	0	0	0	0	0	0	0	1	0	0	0	0	0	0	0	0	0	0	0	0	0	0	0	0	0	0	0	0	0	0	0	0	0	0	0	1	0	0	0	0	0	0	0	0	0	0	1	0
0	0	0	0	0	0	0	0	0	0	0	0	0	0	0	0	0	0	0	0	0	0	0	0	0	0	0	0	0	0	0	0	0	0	0	0	0	0	0	0	0	0	0	0	0	1	0	0	0
0	0	0	0	0	0	0	0	1	0	0	0	0	0	0	0	0	0	0	0	0	0	0	0	0	0	1	0	0	0	0	0	0	0	0	0	1	0	1	0	0	0	0	0	0	0	0	1	0
0	0	0	0	0	0	0	0	1	0	0	0	0	0	0	0	0	0	0	0	0	0	0	0	0	0	0	0	0	0	0	1	0	0	0	0	0	0	0	0	0	0	0	0	0	0	0	0	0
0	0	0	0	0	1	0	0	1	0	0	0	0	0	1	0	0	0	0	1	0	1	0	1	0	0	0	0	0	0	1	0	0	0	0	0	1	0	0	1	0	0	0	0	0	0	0	1	0
0	0	0	0	0	0	0	0	1	0	0	0	0	0	0	0	0	0	0	1	0	0	0	0	0	0	0	0	0	0	0	0	0	0	0	0	1	0	0	0	0	0	0	0	0	0	1	1	0
0	0	0	0	0	0	0	0	1	0	0	0	0	0	0	0	0	0	0	0	0	0	0	0	0	0	0	0	0	0	0	0	0	0	0	0	0	0	0	0	0	0	0	0	0	0	0	0	0
0	0	0	0	0	0	0	0	1	0	0	0	0	0	0	0	0	0	1	1	0	0	0	0	0	0	0	0	0	0	0	0	0	0	0	0	0	0	0	0	0	0	0	0	0	0	0	1	0
1	0	0	1	1	0	0	1	1	0	1	0	0	1	1	1	0	0	0	1	1	0	0	0	1	0	0	0	0	0	0	0	0	0	0	0	0	0	0	0	0	0	0	0	0	0	0	0	0
0	0	0	0	0	0	0	0	0	0	0	0	0	0	0	0	0	0	0	0	0	0	0	0	0	0	0	1	0	1	0	1	1	0	0	0	0	0	0	0	0	1	0	0	0	0	0	1	1
0	0	0	0	0	0	0	0	1	0	0	0	0	0	0	0	0	0	0	0	0	0	0	0	0	0	0	0	0	0	0	0	0	0	0	0	0	0	0	0	0	0	0	0	0	0	0	0	0
0	0	0	0	0	0	0	0	1	0	0	0	0	0	0	0	0	0	1	1	0	0	0	0	0	1	0	0	0	1	0	0	0	0	0	0	0	0	0	0	0	0	0	0	0	0	0	0	0
0	0	0	0	0	0	0	0	1	0	0	0	0	0	0	0	0	0	0	0	0	0	0	0	0	0	0	0	0	0	0	1	0	0	0	0	0	0	0	0	0	0	0	0	0	0	0	0	0
0	0	0	0	0	0	0	0	1	0	0	0	0	0	0	0	0	0	0	0	0	0	0	0	0	0	0	0	0	0	0	0	0	0	0	0	0	0	0	0	0	0	0	0	0	0	0	0	1
0	0	0	0	0	0	0	0	1	0	0	0	0	0	0	0	0	0	0	1	0	0	0	0	0	0	0	0	0	0	0	0	0	0	0	0	1	0	0	0	0	0	0	0	0	0	1	1	0
0	0	0	0	0	0	0	0	1	0	0	0	0	0	0	0	0	0	1	1	0	0	0	0	0	0	0	0	0	0	0	0	0	0	0	0	0	0	0	0	0	0	0	0	0	0	0	0	0
0	0	0	0	0	0	0	0	1	0	0	0	0	0	0	0	0	0	0	0	0	0	0	0	0	0	0	0	0	0	0	0	0	0	0	0	0	0	0	0	0	0	0	0	0	0	0	0	0
0	0	0	0	0	0	0	0	1	0	0	0	0	0	0	0	0	0	0	1	0	0	0	0	0	0	0	0	0	0	0	0	0	0	0	0	0	0	0	0	0	0	0	0	0	0	0	0	0
0	0	0	1	1	0	0	1	0	0	1	0	0	1	1	0	0	0	0	0	0	1	0	1	1	0	0	0	1	0	0	0	0	0	0	0	0	0	0	0	0	0	0	0	0	0	0	0	0
0	0	0	0	0	0	0	0	0	0	0	0	0	0	0	0	0	0	0	0	0	0	0	0	0	0	0	0	0	0	0	0	1	0	0	0	0	0	0	0	0	1	0	0	0	0	0	0	0
0	0	0	0	0	0	0	0	0	0	0	0	0	0	0	0	0	0	0	0	0	0	0	0	0	0	0	1	0	1	0	1	1	0	1	0	1	0	0	0	0	1	0	0	0	0	0	0	1
0	0	0	0	0	0	0	0	1	0	0	0	0	0	0	0	0	0	1	0	0	0	0	0	0	0	0	0	0	0	0	0	0	0	0	0	1	0	0	0	1	0	0	0	0	0	0	1	0

## Sheet: Fig.S1 I
Islet	1st resp (ph1)	leader (ph2)	lagger (ph2)	last resp (ph1)	hub-like (ph1)	hub-like (ph2)
1	0.840319	0.896207	0.934132	1.18164	0.905058	0.94302
1	0.858283	1.00399	0.936128	1.16966	1.22995	1.06553
1	0.864271	1.00833	0.991667	1.16168	1.09071	0.726562
1	0.868263	1.01667	0.991667	1.15769	1.12552	1.06077
1	0.888223	1.02575	1.06438	1.1517	0.80643	1.09392
1	0.9833	0.927039	1.04292	1.1	0.359375	1.12707
1	0.9833	0.972318	1.00858	1.09167	0.820312	1.1105
1	0.9833	1.02492	1.06228	1.06667	0.875	0.698413
1	0.918455	1.00935	1.00319	1.08584	1.04972	0.777778
1	0.922747	0.99361	1.07851	1.06438	0.370166	2.2381
1	0.927039	0.960744	1.03719	1.06009	1.05525	0.730159
1	0.972318	0.907025	1.04545	1.07612	1.05525	1.79365
1	0.975779	0.997475	1.00994	1.06228	0.761905	0.650794
1	0.778816	0.966203	1.08549	1.09034	0.777778	0.746032
1	0.778816	0.996024	0.985337	1.57009	0.730159	0.777778
1	0.753894	1.0159	1.0176	1.10592	0.746032	0.761905
1	0.98722	1.09384	0.703125	1.01917	0.777778	1.07937
1	0.990415	1.82812	0.773438	1.01917	1.14286	0.777778
1	0.952479	0.757812	1.15625	1.11157	1.01597	1.00319
1	0.907025	0.359375	1.32031	1.1095	0.99361	1.00319
1	0.967172	1.36719	1.20312	1.16667	1.01597	0.98722
1	0.972222	1.0884	1.09392	1.17677	0.995868	0.99361
1	0.964646	1.12707	1.07182	1.06818	0.960744	1.00639
1	0.940358	0.430939	0.370166	1.09543	1.11157	1.00319
1	0.942346	0.698413	1.1105	1.08748	0.944334	0.996805
1	0.944334	0.698413	0.714286	1.08549	0.998012	0.996805
1	0.982405	0.968254	0.730159	1.28152	0.995338	0.995868
1	0.985337	0.68254	1.79365	1.82812	1.00699	0.991736
1	0.359375	1.00699	0.761905	1.64062	0.995338	0.989669
1	0.585938	0.995338	1.14286	1.85938	0.995338	0.960744
1	0.703125	0.995338	1.11111	1.16575		0.97314
1	0.370166		1.00233	1.17127		0.987603
1	0.403315		1	1.16575		1.02584
1	0.430939		1.00699	2.2381		1.01392
1	0.698413			1.79365		1.00994
1	0.68254			1.8254		1.00699
1	0.650794			1.02331		0.995338
1	0.958042			1.04196
1	0.995338
1	0.995338
1	0.995338
1	0.995338
1	0.995338
1	0.995338
1	0.995338

## Sheet: Fig.S1 J
Islet	1st resp (ph1)	leader (ph2)	lagger (ph2)	last resp (ph1)	hub-like (ph2)	hub-like (ph1)
0	-10.5104	-11.1673	13.4664	0.656898	-4.92674	22.0061
0	-4.59829	-13.7949	14.1233	5.58363	0	0.328449
0	-11.8242	-3.125	3.90625	0.656898	-4.56	0
0	-8.21123	-6.25	3.125	0.656898	7.25	-2.95604
0	-6.24053	-6.83592	2.34375	0	0	-14.1233
0	2.34375	-2.92968	3.90624	-1.5625	-8.7	-12.16
0	1.5625	-10.989	1.95312	2.34375	2.9	3.04
0	0	-6.993	1.95312	0	-5.92	3.04
0	0	-4.995	10.989	1.95312	-1.48	0
0	0.97656	-8.9784	3.9904	0	-2.96	2.9
0	-2.92968	-11.988	5.994	9.99	2.96	1.45
0	-10.989	-11.988	4.995	10.989	0	-4.35
0	-9.99	-3.996	0	2.997	0	0
0	7.992	-9.99	9.99	0	1.48	4.44
0	-1.9952	-8.991	10.989	5.994	7.4	2.96
0	0	-22.8	9.12	0	2.96	1.48
0	-1.998	-22.8	9.12	0	0	7.4
0	-11.988	-12.16	13.68	0	0	0
0	-0.999	-12.16	39.52	0
0	0	-7.25	7.25	0
0	-1.998	-8.7	5.8	0
0	-1.998	-8.7	5.8	-1.998
0	1.998	-5.92	8.7	0
0	-1.998	-5.92	4.44	6.993
0	-12.16	-4.44	2.96	10.989
0	-1.52	-4.44	2.96	-22.8
0	1.52		7.4	4.56
0	2.9		2.96	4.56
0	8.7		2.96	0
0	-8.7			2.9
0	-5.92			-4.35
0	-4.44			-2.96
0	0			0
0				0

## Sheet: Fig.S1 K
	Isl_Median	1st resp (ph1)	leader (ph2)	lagger (ph2)	last resp (ph1)	hub-like (ph1)	hub-like (ph2)
exp11	26.3158	0	10.5263	68.421	47.3684	68.4211	0
exp11	26.3158	0	0	21.0526	26.3158	68.4211	10.5263
exp11	26.3158	94.7368	55.55	22.22	68.421	84.2105	22.22
exp11	26.3158	57.8947	100	0	42.1053	100	22.22
exp11	26.3158	31.5789	0	0	26.3158	94.7368	0
exp14_I2	27.7778	0	0	50	0	100	55.55
exp14_I2	27.7778	0	16.66	41.66	0	77.77	22.22
exp19_I1	0	22.22	0	18.75	77.77	66.66	22.22
exp19_I1	0	0	25	31.25	0	77.77	33.33
exp21_I3	16.66	16.66	25	100	100	99.99	44.44
exp21_I3	16.66	41.66	81.5	0	0	77.77	77.77
exp21_I3	16.66	100	26.66	0	41.66	100	0
exp24_I3	31.25	37.5	33.33	80	25	100	0
exp24_I3	31.25	25	93.33	0	31.25	100	100
exp24_I3	31.25	18.75	26.66	0	26.66	100	0
exp24_I3	31.25	100	25	12.5	80	100	0
exp24_I3	31.25	25	25	75	20	81.25	0
exp24_I3	31.25	100	31.25	37.5	31.25	93.33	41.66
exp24_I3	31.25	37.5	22.22	22.22	37.5	80	0
exp24_I3	31.25	81.25	27.77	61.11	0	100	37.5
exp27_I1	30	93.33	55.55	50	27.77	68.75	25
exp27_I1	30	20	22.22	22.22	50	100	0
exp27_I1	30	0		72.22	50	81.25	31.25
exp27_I2S	31.25	100		33.33		62.5	0
exp27_I2S	31.25	0				100	75
exp27_I2S	31.25	37.5				100	25
exp27_I3	44.44	27.77				61.11	27.77
exp27_I3	44.44	22.22				100	27.77
exp27_I3	44.44	22.22				100	27.77
						72.22	61.11
							50
							22.22
							100
							100
							22.22
							55.55
							44.44

[truncated: 1 more sheets: Fig.S1 L]
