# Supplementary material for: Functional architecture of pancreatic islets identifies a population of first responder cells that drive the first-phase calcium response
Source: PLoS Biol. 2022 Sep 13;20(9):e3001761. doi: 10.1371/journal.pbio.3001761 (PMC9506623; doi:10.1371/journal.pbio.3001761)
Supplement: S6 Data — (XLSX) [file pbio.3001761.s014.xlsx]

## Sheet: Fig.S2 A
	mouse7 Islet2			mouse1 Islet1			mouse1 Islet3			mouse1 Islet2			mouse3 Islet1			mouse4 Islet1			mouse6 Islet1			mouse6 Islet2
	Response Time (T-T1st), sec	Distance to 1st resp, um		Response Time (T-T1st), sec	Distance to 1st resp, um		Response Time (T-T1st), sec	Distance to 1st resp, um		Response Time (T-T1st), sec	Distance to 1st resp, um		Response Time (T-T1st), sec	Distance to 1st resp, um		Response Time (T-T1st), sec	Distance to 1st resp, um		Response Time (T-T1st), sec	Distance to 1st resp, um		Response Time (T-T1st), sec	Distance to 1st resp, um
	14.3567	0		36.99	0		2.46667	0		8.22	0		1	0		11	0		0	0		0.5	0
	17.7	12.36		135.79	14.17		4.93333	12.63		177.38	11.27		8.33333	11.14		90	14.8222		0.666667	7.73948		7	12.24
	19.2733	14.87		169.23	16.84		53.7733	16.58		179.32	14.61		1.33333	13.58		97	16.233		1	8.39175		5.5	13.54
	22.2233	18.52		80.56	17.79		42.4267	22.17		77.82	16.6		24	15.79		71	21.5899		1	11.1221		13	16.14
	23.6	21.23		49.15	20.39		14.8	27.41		188.98	17.27		24.6667	18.08		58.5	23.8782		1	12.0318		0.5	18.9
	20.8467	23.61		46.11	23.31		48.3467	29.89		179.32	19.08		33.3333	21.34		69.5	25.3281		1	13.3459		12.5	22.88
	25.37	25.47		76	27.59		56.7333	30.03		177.87	20.95		25.6667	22.72		43	29.7609		1	16.1956		8	26.99
	28.5167	27.18		155.04	28.26		7.89333	33.65		169.17	22.55		27	24.93		41	29.9373		5	18.2595		13	27.69
	22.42	28.8		85.12	30.82		13.8133	39.64		181.25	22.87		34.6667	27.99		28.5	35.9841		1.66667	19.133		9	30.7
	23.9933	30.55		89.17	33.25		53.28	41.57		181.73	25.56		51.6667	30.07		33	36.6427		3.66667	20.817		17	36.78
	30.68	31.7		79.55	34.19		19.24	44.07		128.08	27.48		56.3333	31.27		34.5	38.5731		1.66667	22.8641		18	38.77
	23.9933	32.39		133.25	35.31		42.92	48.17		176.42	29.22		26.6667	32.4		69	39.6772		1	25.1385		10.5	40.43
	24.3867	34.06		77.01	37.3		6.90667	48.87		61.38	30.81		38.3333	35.33		60.5	41.0157		1.66667	26.4903		13	42.65
	28.7133	35.29		79.04	38.49		22.2	49.66		186.08	31.76		49	37.94		71.5	46.9223		6.66667	27.8752		30	48.73
	24.9767	37.58		137.31	39.85		18.7467	50.72		184.15	34.6		41.3333	38.45		42	48.1039		0.666667	28.2463		8.5	50.88
	31.4667	39.63		75.49	41.76		34.5333	55.79		137.27	37.72		34.3333	41.45		48	48.3178		4.66667	30.5037		16.5	52.44
	29.6967	41		170.75	42.79		29.6	58.94		182.7	40.28		38	43.26		35.5	51.4458		2.33333	31.6238		9.5	54.9
	30.68	41.99		126.16	45.37		39.96	62.42		193.33	41.21		38.6667	44.81		73	53.4277		4.33333	32.5589		12.5	59.6
	33.4333	42.87		130.21	47.23		29.6	63.42		188.98	43.56		30.3333	45.82		42	54.5284		1.33333	34.4711		5.5	60.76
	29.8933	44.14		135.79	48.63		11.84	67.35		201.07	44.1		46.3333	47.72		57.5	56.6724		2.66667	35.7424
	29.3033	45.22		130.21	49.21		37.9867	68.9		189.95	44.76		29.6667	49.87					2.33333	37.5756
	28.32	46.54		80.56	51.96		12.3333	73.34		186.57	46.41		28	55.12					8.66667	39.2031
	30.68	48.05		180.88	53.19		11.3467	74.69		180.28	47.81		61	55.64					9.66667	41.0379
	40.12	50.05		162.13	55.24		76.96	80.48		185.12	52.53		30.3333	56.19					8.66667	42.1918
	38.35	51.54		126.16	56.49		109.52	82.92		188.02	56.03		46	57.58					6.33333	43.7016
	27.9267	52.64		173.28	59.4					181.73	57.22								6	46.585
	32.2533	53.45		253.84	60.97					186.57	59.57								2.66667	48.9878
	37.3667	54.35		157.07	66.22														8.66667	49.6421
	42.0867	55.44		164.16	72.57														5	53.4532
	42.0867	56.4		196.08	75.28
	39.7267	57.89		168.72	77.94
	38.1533	59.18
	40.71	60.58
	33.04	61.88
	36.1867	63.2
	35.5967	64.77
	36.9733	65.81
	33.4333	66.63
	34.22	68.38
	37.9567	69.95
	40.3167	70.82
	32.6467	72.32
	35.4	73.1
	38.1533	74.15
	34.22	75.02
	39.3333	76.79
	42.8733	78.48
	36.7767	80.69
	42.48	82.8
	40.5133	85.03
	41.3	90.36
	53.69	94.67
	55.2633	97.03
	54.87	99.04
	53.69	102.77
	51.7233	103.84
	53.69	108.5
	55.2633	111.34
	58.41	113.53
	56.8367	116.42
	58.41	118.86
	58.41	122.823

## Sheet: Fig.S2 B
	mouse2 Islet2			mouse5 Islet1
	Response Time (T-T1st), sec	Distance to 1st resp, um		Response Time (T-T1st), sec	Distance to 1st resp, um
	11.8	0		0.5	0
	55.4	10.8538		0.5	9.80606
	71	14.2924		2.5	12.7247
	56.6	15.7046		2.5	14.0691
	24.2	18.54		2.5	16.8929
	48.6	21.8739		3.5	19.6644
	27.2	23.5975		4	23.666
	66.8	27.7837		6.5	28.0983
	46.8	29.2498		6.5	30.081
	52.2	30.6473		8	31.3538
	22.4	32.0608		7.5	34.4137
	86.8	36.3418		8	37.6439
	54.2	38.7929		8.5	39.5278
	75	40.2167		7.5	42.5016
	94.2	42.4281		7.5	45.9618
	103	43.8679		5	46.8753
	109.6	45.2482		5	49.5916
	95.2	47.6471		5	51.9706
	84.6	51.1139
	116.2	54.3271
	126.6	56.9319
	158.4	57.8144
	118.8	59.8368
	135	64.4465
	127.4	66.1538
	112.8	67.6204
	112.2	69.1194
	135.8	70.4108
	154.2	72.3688
	87.2	74.4935
	133.8	76.139
	125.2	77.6587
	107.6	79.2184
	93.6	83.9559
	121	85.9722
	90.4	88.2245
	71.4	88.7852
	78.2	90.8482
	109.2	94.1882
	84.4	98.484
	81.4	99.9622
	100.8	101.448
	84.8	102.602
	76.6	104.025
	85.4	108.213
	62.2	110.617
	56.4	111.883
	83.6	114.088
	68.8	115.781
