# Supplementary material for: Functional architecture of pancreatic islets identifies a population of first responder cells that drive the first-phase calcium response
Source: PLoS Biol. 2022 Sep 13;20(9):e3001761. doi: 10.1371/journal.pbio.3001761 (PMC9506623; doi:10.1371/journal.pbio.3001761)
Supplement: S7 Data — (XLSX) [file pbio.3001761.s015.xlsx]

## Sheet: Fig. S3 E
	1st resp	last resp	leader	lagger	Quarter
mouse1 Islet1	111.642	76.6985	41.5893	27.4736	90
	45.7706	61.0005	25.486	147.791
	65.8714	15.698	16.1032	175.265
mouse 2 Islet1	9.49151	50.2113	5.31797	23.2013
	136.204	83.0118	49.3368	15.6662
	126.712	133.223	7.53513	54.6548
mouse3 Islet1	6.07898	41.8131	22.436	1.85829
	30.1277	12.9325	127.717	45.7683
	24.0487	28.8806	105.281	43.91

## Sheet: Fig.S3 F
1st resp	last resp	leader	lagger
13.0242	28.5147	15.4835	18.2122
29.3855	4.64507	21.5139	18.2235
17	30.8874	17.2928	14.4707
4.26265	33.2896	40.5195	10.3051
6.53579	11.3328	1.53283	5.86319
31.443	11.0238	13.7498	3.4133
