# Supplementary material for: Functional architecture of pancreatic islets identifies a population of first responder cells that drive the first-phase calcium response
Source: PLoS Biol. 2022 Sep 13;20(9):e3001761. doi: 10.1371/journal.pbio.3001761 (PMC9506623; doi:10.1371/journal.pbio.3001761)
Supplement: S8 Data — (XLSX) [file pbio.3001761.s016.xlsx]

## Sheet: Fig. S4
mouse1 Islet1			mouse1 Islet2				Mouse2 Islet1				Mouse2 Islet2				mouse3 Islet1				mouse3 Islet2				mouse3 Islet3				mouse3 Islet4				mouse4 Islet1				mouse4 Islet2				mouse5 Islet1				mouse5 Islet2
inital glucose elevation	repeated glucose elevation		inital glucose elevation	repeated glucose elevation			inital glucose elevation	repeated glucose elevation			inital glucose elevation	repeated glucose elevation			inital glucose elevation	repeated glucose elevation			inital glucose elevation	repeated glucose elevation			inital glucose elevation	repeated glucose elevation			inital glucose elevation	repeated glucose elevation			inital glucose elevation	repeated glucose elevation			inital glucose elevation	repeated glucose elevation			inital glucose elevation	repeated glucose elevation			inital glucose elevation	repeated glucose elevation
47	10		16	8			5	21			14.48	66.97			14.32	98.45			0	21.1932			0	179.52			0	0			11	33			0	38			75.5091	92.04			21.24	69.03
29	10		16	4			10	14			5.43	32.58			26.85	0			10.44	39.3588			49.5616	253.44			133.76	3.52			0	32			114	22			86.5723	92.04			0	33.63
10	59		22	5			2	0			5.43	18.1			32.22	116.35			15.66	6.0552			40.2688	184.8			7.04	239.36			11	50			66	39			63.1136	56.64			12.39	24.78
14	40		11	3			33	40			5.43	32.58			30.43	96.66			15.66	6.0552			52.6592	323.84							18	43			62	76			0	120.36			17.7	15.93
0	5		9	1			33	43			1.81	19.91			8.95	114.56			5.22	0			105.318	154.88							25	45			16	88			98.411	76.11			15.93	63.72
64	12		2	1			30	56			1.81	12.67			0	91.29			261	6.0552			111.514	139.04							35	14			67	111			9.17946	76.11			21.24	38.94
127	44		0	0			32	103			0	10.86			30.43	93.08			301.02	18.1656			65.0496	172.48							47	42			64	0			95.0951	92.04			17.7	0
0	0		8	16			18	83			1.81	0			41.17	119.93			46.98	12.1104			238.515	205.92							54	49			84	88			50.7454	92.04			15.93	58.41
			13	32			0	10			12.67	47.06			127.09	239.86			127.02	12.1104			291.174	406.56							45	46			69	98			26.3422	109.74			23.01	51.33
			16	5			0	8			1.81	19.91			66.23	141.41			40.02	18.1656			192.051	482.24							44	18			66	98			68.8047	99.12			15.93	47.79
							1	9			3.62	70.59			55.49	298.93			41.76	18.1656			139.392	0							39	0			67	98			16.9102	72.57			17.7	47.79
											34.39	47.06			62.65	134.25			220.98	15.138			139.392	51.04							47	3			64	54			35.4623	111.51			19.47	56.64
											3.62	57.92			57.28	220.17			74.82	18.1656			195.149	564.96							37	36			60	0			13.184	141.6			26.55	61.95
															62.65	103.82			337.56	12.1104			297.37	415.36							77	46							60.9056	77.88			26.55	60.18
															32.22	102.03			48.72	160.463			192.051	418.88							79	51							83.8309	107.97			30.09	56.64
															50.12	93.08			53.94	6.0552											37	40							73.6621	159.3			31.86	31.86
															60.86	134.25			55.68	36.3312											110	51							74.1081	86.73			15.93	40.71
																			55.68	39.3588											161	59							50.9843	86.73			21.24	56.64
																															23	49							21.8806	88.5			21.24	56.64
																															127	59							23.6064	77.88			31.86	67.26
																																							42.8894	125.67			21.24	17.7
																																							85.9219	77.88			24.78	58.41
																																							96.5961	79.65			35.4	122.13
																																							74.5037	88.5			35.4	69.03
																																							84.6325	145.14			35.4	69.03
																																							58.1954	132.75			33.63	51.33
																																							47.601	143.37			54.87	65.49
																																							37.111	116.82			46.02	88.5
																																							25.3337	132.75			47.79	76.11
																																							79.1724	113.28			35.4	104.43
																																							67.08	115.05			51.33	65.49
																																							75.5999	53.1			54.87	63.72
																																							86.7453	92.04			46.02	70.8
																																							103.501	104.43			54.87	76.11
																																							20.5477	102.66			58.41	102.66
																																							28.0408	104.43			44.25	81.42
																																							41.2651	77.88			58.41	86.73
																																							50.7712	0			33.63	100.89
																																							105.574	102.66			35.4	122.13
																																							85.9427	74.34			33.63	113.28
																																							41.7636	74.34			23.01	42.48
																																							68.9909	81.42			23.01	44.25
																																							71.344	102.66			37.17	74.34
																																											42.48	70.8
																																											35.4	33.63
																																											33.63	33.63
																																											46.02	33.63
																																											38.94	74.34
																																											40.71	84.96
																																											35.4	79.65
																																											44.25	31.86
																																											44.25	77.88
																																											58.41	24.78
																																											58.41	44.25
																																											58.41	42.48
																																											58.41	258.42
																																											58.41	72.57
																																											58.41	77.88
																																											58.41	77.88
																																											58.41	14.16
																																											40.71	58.41
																																											58.41	84.96
