# Supplementary material for: Functional architecture of pancreatic islets identifies a population of first responder cells that drive the first-phase calcium response
Source: PLoS Biol. 2022 Sep 13;20(9):e3001761. doi: 10.1371/journal.pbio.3001761 (PMC9506623; doi:10.1371/journal.pbio.3001761)
Supplement: S9 Data — (XLSX) [file pbio.3001761.s017.xlsx]

## Sheet: Fig.S5 B
	Diam, um	(C)Small Pre Abl	Contr Small Post	(C) Large Pre	Contr Large Post	(1st) Small Pre	1st Small Post	(1st) Large Pre	1st Large Post	Diam, um	D Contr Small	D Contr Large	D 1st Small	D 1st Large
8_17_19_I4	80	100	61.6898							80	80
8_17_19_I6	83	100	60.9207							83	83
3_12_20_I2	75	100	44.155							75	75
3_12_20_I3	65	100	48.758							65	65
7_23_20_I3	80	100	23.6001							80	80
4_25_19_P7646_I2	130			100	84.2763					130		130
7_17_19_I3	100			100	42.2584					100		100
8_17_19_I1	97			100	77.2144					97		97
10_02_19_I5	90			100	85.2223					90		90
11_19_19_I1	92			100	83.2531					92		92
7_22_20_I1	120			100	64.9456					120		120
2_13_20_I2	126			100	31.5539					126		126
2_27_20_I2	81					100	33.6386			81			81
2_26_20_I2	53					100	13.8495			53			53
2_13_20_I1	63					100	0			63			63
3_27_19_Isl2_B6	73					100	26.0093			73			73
7_22_20_I4	57					100	24.6494			57			57
7_23_20_I1	65					100	0			65			65
7_23_20_I4	64					100	10.6969			64			64
7_10_19_I1	92							100	41.3587	92				92
11_19_19_I2	105							100	74.4935	105				105
7_03_19_I1	124							100	47.9361	124				124
10_02_19_I1	106							100	63.2491	106				106
10_31_19_I1	100							100	74.8258	100				100
2_26_20_I3	107							100	61.7611	107				107
10_11_19_I1	122							100	83.9183	122				122
7_23_20_I2	92							100	66.5996	92				92

## Sheet: Fig.S5 C
	D Contr Small	D Contr Large	D 1st Small	D 1st Large
8_17_19_I4	80
8_17_19_I6	83
3_12_20_I2	75
3_12_20_I3	65
7_23_20_I3	80
4_25_19_P7646_I2		130
7_17_19_I3		100
8_17_19_I1		97
10_02_19_I5		90
11_19_19_I1		92
7_22_20_I1		120
2_13_20_I2		126
2_27_20_I2			81
2_26_20_I2			53
2_13_20_I1			63
3_27_19_Isl2_B6			73
7_22_20_I4			57
7_23_20_I1			65
7_23_20_I4			64
7_10_19_I1				92
11_19_19_I2				105
7_03_19_I1				124
10_02_19_I1				106
10_31_19_I1				100
2_26_20_I3				107
10_11_19_I1				122
7_23_20_I2				92
