# Supplementary material for: Functional architecture of pancreatic islets identifies a population of first responder cells that drive the first-phase calcium response
Source: PLoS Biol. 2022 Sep 13;20(9):e3001761. doi: 10.1371/journal.pbio.3001761 (PMC9506623; doi:10.1371/journal.pbio.3001761)
Supplement: S10 Data — (XLSX) [file pbio.3001761.s018.xlsx]

## Sheet: Fig.S6 A
kglyc	Non First Responder					First Responder						kglyc	Non First Responder					First Responder
8e-05	0	1	0	0	0	0	0	0	0	0		8e-05	0	1	0	0	0
8.5e-05	1	0	0	2	0	0	0	0	0	0		8.5e-05	1	0	0	2	0
9e-05	1	3	3	2	2	0	1	0	0	1		9e-05	1	3	3	2	2
9.5e-05	5	3	4	3	7	3	3	1	3	2		9.5e-05	5	5	4	3	6
0.0001	13	15	14	17	13	0	5	3	2	6		0.0001	13	14	14	16	13
0.000105	37	25	33	30	46	9	5	7	4	6		0.000105	40	29	35	30	42
0.00011	68	53	69	63	78	7	6	5	7	8		0.00011	66	60	72	64	79
0.000115	96	89	101	88	93	9	13	8	10	8		0.000115	96	101	102	88	92
0.00012	129	139	118	146	136	10	8	12	9	13		0.00012	136	132	119	145	131
0.000125	149	135	145	152	122	18	14	14	10	9		0.000125	147	151	142	153	122	0	0	0	0	0
0.00013	133	138	136	147	130	10	16	16	16	18		0.000126						100	100	100	100	100
0.000135	108	117	104	97	107	12	13	11	11	15		0.000127						0	0	0	0	0
0.00014	79	99	88	72	87	8	5	7	14	5		0.00013	128	133	137	146	134
0.000145	34	40	47	45	40	7	6	11	8	4		0.000135	110	119	106	97	107
0.00015	25	32	27	28	24	6	3	3	5	3		0.00014	77	84	83	73	84
0.000155	12	6	8	3	10	1	1	0	1	2		0.000145	34	37	46	44	42
0.00016	6	4	1	4	1	0	1	1	0	0		0.00015	26	23	26	29	29
0.000165	4	1	2	0	4	0	0	0	0	0		0.000155	10	4	8	3	12
0.00017	0	0	0	1	0	0	0	1	0	0		0.00016	7	3	1	4	1
												0.000165	3	1	2	0	4
												0.00017	0	0	0	1	0

## Sheet: Fig.S6 B
0.4	0	0	1	0	0	1	1	0	0	0		gKATP	Non First Responder					First Responder
0.6	2	3	2	0	1	1	2	2	1	3		0.2	0	0	1	0	0
0.8	2	3	3	3	1	1	1	0	1	0		0.4	0	0	0	0	0
1	10	6	9	5	11	2	2	3	3	2		0.6	2	3	2	0	1
1.2	15	12	16	12	17	3	7	5	7	2		0.8	2	3	4	4	1
1.4	29	29	32	30	39	7	16	11	12	11		1	10	7	9	4	12
1.6	63	58	55	49	52	18	4	6	13	10		1.2	16	11	16	16	16
1.8	67	81	67	88	100	14	15	17	16	12		1.4	35	30	36	37	39
2	116	114	123	105	112	13	11	9	11	11		1.6	61	63	54	53	55
2.2	106	130	126	127	110	11	9	14	11	15		1.8	76	87	71	92	101
2.4	143	132	111	122	128	8	13	13	6	13		2	124	116	124	113	115
2.6	109	103	146	121	93	10	7	8	8	9		2.2	118	137	125	147	106
2.8	89	79	82	79	100	6	6	6	5	6		2.3						0	0	0	0	0
3	55	72	58	70	60	1	4	4	3	2		2.31						100	100	100	100	100
3.2	47	35	39	39	33	2	1	0	1	1		2.32						0	0	0	0	0
3.4	27	22	16	23	23	2	1	1	2	1		2.4	138	127	112	127	131
3.6	12	13	9	11	9	0	0	1	0	1		2.6	95	94	144	96	95
3.8	7	5	5	8	4	0	0	0	0	1		2.8	92	87	82	77	97
4	0	3	0	5	7							3	57	63	55	64	57
4.2	0	0	0	2	0							3.2	35	35	38	32	32
4.4	1	0	0	1	0							3.4	21	19	15	19	22
												3.6	15	12	7	8	9
												3.8	2	3	5	7	4
												4	0	3	0	3	7
												4.2	1	0	0	1	0

## Sheet: FigS6 C
gCoup	Non First Responder					First Responder						gCoup	Non First Responder					First Responder
0	0	2	0	1	0							0	0	2	0	1	0
0.02	14	16	17	13	16	2	5	1	1	4		0.02	14	16	17	13	16
0.04	71	61	54	60	53	11	7	8	6	12		0.04	74	61	54	61	57
0.06	97	98	125	85	115	9	11	11	20	6		0.06	98	103	125	88	113
0.08	116	126	122	136	125	18	15	18	16	15		0.08	120	128	125	141	127
0.1	148	136	139	138	131	19	20	12	16	20		0.1	146	130	138	135	135
0.12	97	119	118	121	130	13	15	15	11	14		0.119						0	0	0	0	0
0.14	111	113	76	118	99	11	8	9	8	11		0.12	104	126	121	129	130	100	100	100	100	100
0.16	69	53	76	74	68	4	4	11	6	5		0.121						0	0	0	0	0
0.18	61	59	55	55	47	7	3	7	9	8		0.14	106	106	72	110	98
0.2	42	44	40	26	41	3	4	1	3	2		0.16	74	54	76	74	65
0.22	24	25	26	25	20	2	2	4	1	1		0.18	56	60	56	50	47
0.24	20	23	20	16	19	0	1	1	0	1		0.2	36	43	40	28	39
0.26	15	7	13	17	13	0	2	1	2	0		0.22	27	25	25	23	22
0.28	7	7	4	6	8	0	1	0	0	1		0.24	16	22	20	18	16
0.3	3	5	5	3	6	0	1	0	0	0		0.26	14	6	13	15	13
0.32	2	2	3	2	4	0	1	0	0	0		0.28	7	7	3	5	10
0.34	0	1	4	1	1	0	0	0	1	0		0.3	3	5	5	3	4
0.36	1	1	0	1	1	0	0	0	0	0		0.32	2	3	3	2	4
0.38	0	1	2	1	2	1	0	1	0	0		0.34	1	0	4	2	1
0.4	0	0	1	1	0							0.36	0	1	0	0	0
0.42	1	0	0	0	0							0.38	0	1	2	1	2
0.44	1	1	0	0	0							0.4	0	0	1	1	0
0.46	0	0	0	0	0							0.42	2	0	0	0	0
0.48	0	0	0	0	0							0.44	0	1	0	0	0
0.5	0	0	0	0	0							0.46	0	0	0	0	0
0.52	0	0	0	0	1							0.48	0	0	0	0	0
												0.5	0	0	0	0	1
