# Supplementary material for: Functional architecture of pancreatic islets identifies a population of first responder cells that drive the first-phase calcium response
Source: PLoS Biol. 2022 Sep 13;20(9):e3001761. doi: 10.1371/journal.pbio.3001761 (PMC9506623; doi:10.1371/journal.pbio.3001761)
Supplement: S1 Example calculation — (XLSX) [file pbio.3001761.s022.xlsx]

## Sheet: Sheet1
											distances to 1st responders during Initial glucose elevation									Response times, sec		sorted by dist to c2			sorted by dist to c3			sorted by dist to c4			sorted by dist to c5			sorted by dist to c7			sorted by dist to c8			sorted by dist to c10			sorted by dist to c11			sorted by dist to c17			Average
	Dimensions, um						cell#	X, um	Y, um		Dr to c2, um	Dr to c3, um	Dr to c4, um	Dr to c5, um	Dr to c7, um	Dr to c8, um	Dr to c10, um	Dr to c11, um	Dr to c17, um	T-T1st, sec		Dr to c2, um	T-T1st, sec		Dr to c3, um	T-T1st, sec		Dr to c4, um	T-T1st, sec		Dr to c5, um	T-T1st, sec		Dr to c7, um	T-T1st, sec		Dr to c8, um	T-T1st, sec		Dr to c10, um	T-T1st, sec		Dr to c11, um	T-T1st, sec		Dr to c17, um	T-T1st, sec		Av Dist to 1st,um
	longest	155					1	280.729	114.066		21.1481	40.4602	19.1147	47.0043	29.5586	29.6117	41.1928	37.8125	28.0474	21.24		0	0		0	12.39		0	17.7		0	15.93		0	17.7		0	15.93		0	15.93		0	17.7		0	15.93		0
	shortest	89					2	275.467	93.583		0	55.5093	18.8004	54.3219	12.1098	29.3899	42.6882	33.8776	40.0771	0		12.1098	17.7		15.3783	46.02		18.8004	0		10.0878	19.47		12.1098	0		8.8213	17.7		11.1829	21.24		8.8213	15.93		13.943	21.24		12.3616
	"Diam"	122					3	254.744	145.079		55.5093	0	59.5728	21.4737	56.1477	34.8678	32.0934	40.8228	16.0399	12.39		18.8004	17.7		16.0399	15.93		19.1147	21.24		13.8866	35.4		12.9438	21.24		13.3529	15.93		11.8116	17.7		11.8116	15.93		16.0399	12.39		14.8668
							4	293.266	99.637		18.8004	59.5728	0	64.719	30.9102	43.272	56.3107	49.7962	46.702	17.7		21.1481	21.24		16.9577	35.4		24.0947	35.4		15.753	15.93		24.24	15.93		19.7061	15.93		12.7331	19.47		12.3176	24.78		19.7061	15.93		18.5174
							5	237.435	132.37		54.3219	21.4737	64.719	0	50.2628	26.0243	15.753	27.3925	19.9418	15.93		25.0068	21.24		18.675	31.86		30.9102	17.7		18.0837	46.02		25.7556	17.7		21.1094	24.78		13.3529	15.93		18.2228	21.24		19.9418	15.93		21.2287
							6	270.841	126.706		33.4445	24.427	35.1513	33.8828	37.6345	25.4286	32.7592	34.1825	13.943	21.24		29.3899	15.93		21.4737	15.93		35.1513	21.24		18.5374	35.4		28.5687	23.01		23.4262	21.24		15.753	15.93		18.7374	23.01		21.4759	15.93		23.6126
							7	263.997	89.699		12.1098	56.1477	30.9102	50.2628	0	24.24	36.4257	25.7556	40.1109	17.7		33.4445	21.24		24.427	21.24		36.0297	33.63		19.0201	21.24		29.5586	21.24		24.24	17.7		17.7434	24.78		23.2598	21.24		21.4967	46.02		25.4689
							8	251.348	110.377		29.3899	34.8678	43.272	26.0243	24.24	0	13.3529	8.8213	19.7061	15.93		33.8776	17.7		28.8856	33.63		36.1585	58.41		19.9418	15.93		30.4214	40.71		25.4286	21.24		21.4759	15.93		23.878	19.47		24.5228	33.63		27.1767
							9	235.437	88.993		40.2923	59.3161	58.8004	43.423	28.5687	26.654	28.0909	18.7374	45.6988	23.01		34.5221	35.4		29.0773	35.4		43.272	15.93		21.4737	12.39		30.9102	17.7		25.9006	19.47		21.6127	21.24		25.4921	26.55		26.975	17.7		28.804
							10	239.625	116.77		42.6882	32.0934	56.3107	15.753	36.4257	13.3529	0	11.8116	21.4759	15.93		40.0771	15.93		29.5985	33.63		43.7867	21.24		24.4288	40.71		33.0489	24.78		26.0243	15.93		25.0472	26.55		25.7556	17.7		27.2003	19.47		30.5519
							11	243.845	105.738		33.8776	40.8228	49.7962	27.3925	25.7556	8.8213	11.8116	0	26.975	17.7		40.2923	23.01		30.1023	40.71		45.4123	46.02		25.2713	21.24		36.4257	15.93		26.3125	21.24		26.7149	46.02		26.7465	40.71		28.0474	21.24		31.7028
							12	230.204	125.336		55.2901	31.496	68.0974	10.0878	49.1117	25.9006	12.7331	23.878	27.2003	19.47		40.4381	33.63		31.496	19.47		46.702	15.93		26.0243	15.93		37.6345	21.24		26.654	23.01		27.1884	35.4		26.975	15.93		28.3566	35.4		32.3854
							13	192.371	102.742		83.5992	75.3844	100.943	53.9313	72.8039	59.4691	49.2922	51.5611	69.9581	26.55		42.5296	40.71		32.0934	15.93		49.7962	17.7		26.713	58.41		40.1109	15.93		29.3899	0		28.0909	23.01		27.3925	15.93		30.3789	31.86		34.055
							14	218.463	103.371		57.8382	55.2799	74.8961	34.6537	47.5423	33.623	25.0472	25.4921	46.5064	26.55		42.6882	15.93		32.8237	35.4		52.1851	46.02		27.3925	17.7		43.923	21.24		29.6117	21.24		29.3932	58.41		27.861	21.24		31.7046	21.24		35.287
							15	207.752	100.141		68.0318	65.0205	85.5155	43.8154	57.2061	44.7815	35.9501	36.5244	57.2993	30.09		43.2753	24.78		32.8919	38.94		56.3107	15.93		28.9072	35.4		44.2609	35.4		33.623	26.55		32.0934	12.39		33.8776	0		32.997	35.4		37.5819
							16	268.951	157.2		63.9498	18.675	62.4877	40.1222	67.6825	50.0226	49.946	57.2595	30.3789	31.86		48.7073	58.41		33.3139	44.25		58.8004	23.01		32.2948	24.78		47.1753	33.63		33.8317	21.24		32.7592	21.24		34.1825	21.24		35.6198	35.4		39.6317
							17	257.126	129.217		40.0771	16.0399	46.702	19.9418	40.1109	19.7061	21.4759	26.975	0	15.93		51.8558	21.24		34.8678	15.93		59.5728	12.39		32.8852	38.94		47.5423	26.55		34.0602	40.71		34.097	35.4		36.5244	30.09		37.5871	46.02		40.9992
							18	218.02	116.193		61.7363	46.7232	77.0458	25.2713	53.0643	33.8317	21.6127	27.861	41.2178	21.24		53.0744	46.02		36.4931	46.02		60.5361	24.78		33.4946	35.4		49.1117	19.47		34.8678	12.39		35.0711	21.24		37.5486	46.02		37.7392	24.78		41.993
							19	228.506	115.576		51.8558	39.4824	66.6926	19.0201	43.923	23.4262	11.1829	18.2228	31.7046	21.24		53.7849	46.02		36.9048	46.02		61.3285	40.71		33.8828	21.24		50.2628	15.93		37.8662	33.63		35.9501	30.09		37.8125	21.24		38.0124	46.02		42.8672
							20	194.958	110.758		82.3206	68.9369	98.935	47.6589	72.1794	56.3913	45.0698	49.1441	64.8506	31.86		54.3219	15.93		39.4824	21.24		62.4877	31.86		34.6537	26.55		53.0643	21.24		39.203	35.4		36.4257	17.7		37.8824	58.41		39.771	40.71		44.1436
							21	252.335	84.083		25.0068	61.0436	43.7867	50.5336	12.9438	26.3125	35.0711	23.2598	45.3876	21.24		55.2901	19.47		39.8996	47.79		64.719	15.93		35.5131	46.02		56.1477	12.39		39.8608	46.02		36.5675	40.71		38.8984	35.4		40.0771	0		45.2193
							22	232.735	100.419		43.2753	49.7887	60.5361	32.2948	33.0489	21.1094	17.7434	12.3176	37.7392	24.78		55.5093	12.39		40.4602	21.24		66.6926	21.24		38.9245	42.48		57.0071	46.02		40.5803	46.02		38.7482	35.4		40.8228	12.39		40.1109	17.7		46.5395
							23	238.801	150.857		68.0052	16.9577	74.7658	18.5374	66.1448	42.3799	34.097	45.4001	28.3566	35.4		57.8382	26.55		40.5889	35.4		68.0974	19.47		40.1222	31.86		57.2061	30.09		42.3799	35.4		39.6011	40.71		45.4001	35.4		41.2178	21.24		48.0502
							24	210.153	141.926		81.2586	44.7023	93.253	28.9072	75.0122	51.888	38.7482	49.4441	48.6619	35.4		61.7363	21.24		40.8228	17.7		73.3724	44.25		41.8551	23.01		58.5805	58.41		42.5737	58.41		41.1928	21.24		45.8334	58.41		44.4975	58.41		50.0516
							25	210.284	151.984		87.5186	44.993	98.1133	33.4946	82.2466	58.4585	45.8358	57.1405	52.0818	35.4		63.9498	31.86		43.224	35.4		74.7658	35.4		42.8476	47.79		61.6495	46.02		43.0858	35.4		42.4686	46.02		46.6468	33.63		45.1904	33.63		51.5365
							26	209.181	169.19		100.55	51.5493	109.123	46.4112	96.5589	72.3673	60.6193	72.3032	62.4225	33.63		68.0052	35.4		44.7023	35.4		74.8961	26.55		43.423	23.01		63.0244	46.02		43.272	17.7		42.6882	0		48.3687	46.02		45.3876	21.24		52.6408
							27	192.455	128.866		90.1991	64.3644	104.963	45.1163	81.5617	61.727	48.6962	56.3546	64.672	54.87		68.02	35.4		44.7114	33.63		77.0458	21.24		43.8154	30.09		63.2696	35.4		44.7815	30.09		44.9033	33.63		49.1441	31.86		45.4006	38.94		53.4546
							28	219.453	134.285		69.2403	36.9048	81.5404	18.0837	63.0244	39.8608	26.7149	37.5486	38.0124	46.02		68.0318	30.09		44.993	35.4		78.5688	35.4		43.8354	33.63		63.5275	58.41		50.0226	31.86		45.0698	31.86		49.4441	35.4		45.6719	44.25		54.3516
							29	227.244	173.988		93.7572	39.8996	99.4333	42.8476	91.9533	68.0247	58.5422	70.24	53.8273	47.79		69.2403	46.02		46.7232	21.24		81.5404	46.02		45.1163	54.87		64.5879	58.41		50.4168	40.71		45.8358	35.4		49.7962	17.7		45.6768	58.41		55.4371
							30	246.368	176.816		88.173	32.8237	90.3107	45.3348	88.8828	66.6254	60.4234	71.1228	48.7996	35.4		71.4536	58.41		47.3415	58.41		82.207	33.63		45.3348	35.4		66.1448	35.4		51.888	35.4		46.1104	58.41		51.4119	40.71		45.6988	23.01		56.399
							31	261.859	204.784		112.031	60.1275	109.737	76.422	115.105	94.9903	90.7789	100.671	75.7151	51.33		75.918	58.41		47.6155	58.41		85.5155	30.09		46.0734	37.17		67.6825	31.86		52.822	46.02		47.2893	42.48		51.5611	26.55		46.5064	26.55		57.8871
							32	253.972	209.787		118.175	64.7126	116.949	79.1635	120.506	99.4446	94.1169	104.541	80.6317	54.87		77.3167	44.25		49.7887	24.78		85.7038	58.41		46.4112	33.63		72.1794	31.86		54.3365	58.41		48.4992	38.94		51.6985	35.4		46.702	17.7		59.1818
							33	270.067	146.382		53.0744	15.3783	52.1851	35.5131	57.0071	40.5803	42.4686	48.3687	21.4967	46.02		78.0566	40.71		51.5493	33.63		86.4706	40.71		47.0043	21.24		72.8039	26.55		55.6106	58.41		48.6962	54.87		56.3546	54.87		48.6619	35.4		60.5787
							34	233.591	213.189		126.725	71.3192	128.278	80.9104	127.178	104.334	96.6076	107.939	87.2078	54.87		81.2586	35.4		51.8199	23.01		90.3107	35.4		47.217	33.63		74.653	40.71		56.3913	31.86		49.2922	26.55		57.1405	35.4		48.7996	35.4		61.8759
							35	213.227	219.145		140.141	84.9084	143.835	90.0884	139.046	115.255	105.724	117.467	100.071	58.41		82.3206	31.86		55.033	42.48		91.095	35.4		47.6589	31.86		75.0122	35.4		58.4079	38.94		49.946	31.86		57.22	42.48		52.0818	35.4		63.1973
							36	196.71	202.182		134.151	81.4168	140.849	80.8223	131.072	106.834	95.5872	107.346	94.7311	44.25		82.4436	33.63		55.2799	26.55		91.733	38.94		49.5314	23.01		81.5617	54.87		58.4585	35.4		53.1484	35.4		57.2595	31.86		53.5094	40.71		64.7695
							37	214.788	183.368		108.366	55.3401	114.759	55.8004	105.808	81.6353	71.0786	82.8898	68.7375	58.41		83.5992	26.55		55.3401	58.41		93.253	35.4		50.2628	17.7		82.0526	44.25		59.4691	26.55		54.1966	37.17		60.2463	38.94		53.8273	47.79		65.8052
							38	259.013	174.368		82.4436	29.5985	82.207	47.217	84.8156	64.4484	60.7735	70.2862	45.1904	33.63		84.9139	38.94		55.5093	0		93.8876	58.41		50.5336	21.24		82.2466	35.4		60.617	42.48		54.3697	23.01		61.5453	46.02		56.0409	35.4		66.6293
							39	261.662	185.074		92.5267	40.5889	91.095	58.0057	95.4036	75.4057	71.7709	81.312	56.0409	35.4		87.5186	35.4		56.1477	17.7		98.1133	35.4		51.9311	40.71		82.4991	38.94		61.727	54.87		56.3107	17.7		63.8574	37.17		57.2993	30.09		68.3782
							40	249.762	189.512		99.3132	44.7114	99.8505	58.4565	100.823	79.1509	73.4449	83.9827	60.743	33.63		88.173	35.4		59.3161	23.01		98.935	31.86		53.9313	26.55		82.9722	42.48		64.4484	33.63		58.5422	47.79		64.396	58.41		58.8033	42.48		69.9464
							41	204.669	158.413		95.9963	51.8199	106.32	41.8551	90.7823	66.9805	54.3697	65.6461	60.0345	23.01		89.9773	42.48		59.4646	44.25		99.4333	47.79		53.9479	58.41		84.8156	33.63		65.273	44.25		58.8299	46.02		65.6461	23.01		60.0345	23.01		70.8247
							42	195.649	158.965		103.178	60.7045	114.232	49.5314	97.31	73.9133	60.9451	71.8051	68.2962	23.01		90.1991	54.87		59.5728	17.7		99.8505	33.63		54.3219	0		88.8828	35.4		66.6254	35.4		60.4234	35.4		70.24	47.79		60.743	33.63		72.3177
							43	192.926	144.274		96.8638	61.8232	109.821	46.0734	89.6076	67.5436	54.1966	63.8574	65.942	37.17		92.5267	35.4		60.1275	51.33		100.943	26.55		54.3689	44.25		89.6076	37.17		66.9805	23.01		60.6193	33.63		70.2862	33.63		62.4225	33.63		73.098
							44	199.784	142.245		89.9773	55.033	102.734	38.9245	82.9722	60.617	47.2893	57.22	58.8033	42.48		93.7572	47.79		60.7045	23.01		102.734	42.48		55.2655	46.02		90.7823	23.01		67.5436	37.17		60.7735	33.63		71.1228	35.4		64.672	54.87		74.1506
							45	292.318	123.713		34.5221	43.224	24.0947	55.5616	44.2609	43.0858	53.1484	51.6985	35.6198	35.4		95.9963	23.01		61.0436	21.24		104.963	54.87		55.5616	35.4		91.9533	47.79		68.0247	47.79		60.9451	23.01		71.8051	23.01		64.8506	31.86		75.0159
							46	281.253	133.605		40.4381	28.8856	36.0297	43.8354	47.1753	37.8662	44.9033	46.6468	24.5228	33.63		96.8638	37.17		61.8232	37.17		106.32	23.01		55.8004	58.41		95.4036	35.4		72.3673	33.63		64.2455	58.41		72.3032	33.63		65.942	37.17		76.7855
							47	291.237	145.004		53.7849	36.4931	45.4123	55.2655	61.6495	52.822	58.8299	61.5453	37.5871	46.02		99.3132	33.63		64.3644	54.87		109.023	58.41		58.0057	35.4		96.5589	33.63		73.9133	23.01		65.1016	44.25		72.5724	44.25		67.5118	58.41		78.4849
							48	227.683	163.776		84.9139	32.8919	91.733	32.8852	82.4991	58.4079	48.4992	60.2463	45.4006	38.94		100.55	33.63		64.7126	54.87		109.123	33.63		58.4565	33.63		97.31	23.01		75.4057	35.4		71.0786	58.41		81.312	35.4		68.2962	23.01		80.6939
							49	225.977	153.945		78.0566	30.1023	86.4706	24.4288	74.653	50.4168	39.6011	51.4119	39.771	40.71		103.178	23.01		65.0205	30.09		109.737	51.33		63.8742	58.41		100.823	33.63		79.1509	33.63		71.7709	35.4		82.8898	58.41		68.7375	58.41		82.798
							50	226.057	140.331		68.02	29.0773	78.5688	13.8866	63.2696	39.203	27.1884	38.8984	32.997	35.4		108.366	58.41		67.5333	40.71		109.821	37.17		64.719	17.7		105.808	58.41		81.6353	58.41		73.4449	33.63		83.9827	33.63		69.9581	26.55		85.0299
							51	275.795	170.899		77.3167	33.3139	73.3724	54.3689	82.0526	65.273	65.1016	72.5724	45.6719	44.25		112.031	51.33		68.9369	31.86		114.232	23.01		65.4423	44.25		113.79	44.25		90.164	44.25		81.1796	44.25		92.8134	44.25		74.6343	44.25		90.358
							52	225.13	196.645		114.698	59.4646	118.546	65.4423	113.79	90.164	81.1796	92.8134	74.6343	44.25		114.698	44.25		70.5301	58.41		114.759	58.41		74.9917	58.41		115.105	51.33		94.9903	51.33		90.6137	58.41		100.671	51.33		75.7151	51.33		94.6748
							53	251.743	227.93		136.426	82.9053	134.845	96.6252	138.773	117.554	111.819	122.447	98.8597	58.41		115.362	58.41		70.7752	58.41		116.949	54.87		76.422	51.33		120.506	54.87		99.4446	54.87		90.7789	51.33		102.364	58.41		80.6317	54.87		97.0258
							54	240.971	234.336		144.919	90.3134	144.494	102.027	146.458	124.393	117.574	128.63	106.353	58.41		118.175	54.87		71.3192	54.87		118.546	44.25		79.1635	54.87		120.811	58.41		100.246	58.41		94.1169	54.87		104.541	54.87		84.4161	58.41		99.0372
							55	279.208	225.726		132.196	84.2759	126.87	102.276	136.875	118.666	115.923	125.091	99.003	58.41		125.487	58.41		75.2278	58.41		126.87	58.41		80.8223	44.25		124.115	58.41		104.098	58.41		95.5872	44.25		107.346	44.25		85.4151	58.41		102.774
							56	301.259	134.901		48.7073	47.6155	36.1585	63.8742	58.5805	55.6106	64.2455	64.396	44.4975	58.41		126.725	54.87		75.3844	26.55		128.278	54.87		80.9104	54.87		127.178	54.87		104.334	54.87		96.6076	54.87		107.939	54.87		87.2078	54.87		103.84
							57	199.55	93.963		75.918	75.2278	93.8876	53.9479	64.5879	54.3365	46.1104	45.8334	67.5118	58.41		132.196	58.41		80.3186	58.41		129.822	58.41		87.5424	58.41		131.072	44.25		106.834	44.25		102.86	58.41		111.123	58.41		94.7311	44.25		108.5
							58	222.454	218.621		135.812	80.3186	138.461	87.5424	135.45	112.034	103.288	114.892	95.8917	58.41		134.151	44.25		81.4168	44.25		134.845	58.41		90.0884	58.41		135.45	58.41		112.034	58.41		103.288	58.41		114.892	58.41		95.8917	58.41		111.34
							59	216.613	204.413		125.487	70.5301	129.822	74.9917	124.115	100.246	90.6137	102.364	85.4151	58.41		135.812	58.41		82.9053	58.41		138.461	58.41		90.4027	58.41		136.875	58.41		115.255	58.41		105.724	58.41		117.467	58.41		98.8597	58.41		113.529
							60	286.288	208.436		115.362	70.7752	109.023	90.4027	120.811	104.098	102.86	111.123	84.4161	58.41		136.426	58.41		84.2759	58.41		140.849	44.25		96.6252	58.41		138.773	58.41		117.554	58.41		111.819	58.41		122.447	58.41		99.003	58.41		116.419
							61	235.001	80.496		42.5296	67.5333	61.3285	51.9311	30.4214	34.0602	36.5675	26.7465	53.5094	40.71		140.141	58.41		84.9084	58.41		143.835	58.41		102.027	58.41		139.046	58.41		118.666	58.41		115.923	58.41		125.091	58.41		100.071	58.41		118.857
							62	211.592	125.608		71.4536	47.3415	85.7038	26.713	63.5275	42.5737	29.3932	37.8824	45.6768	58.41		144.919	58.41		90.3134	58.41		144.494	58.41		102.276	58.41		146.458	58.41		124.393	58.41		117.574	58.41		128.63	58.41		106.353	58.41		122.823
[truncated: 3 more columns]
