# Supplementary material for: Functional architecture of pancreatic islets identifies a population of first responder cells that drive the first-phase calcium response
Source: PLoS Biol. 2022 Sep 13;20(9):e3001761. doi: 10.1371/journal.pbio.3001761 (PMC9506623; doi:10.1371/journal.pbio.3001761)
Supplement: S1 Code — Network analysis Fig 3L. MATLAB code for analysis of the Ca coordination (Fig 3L only). Ca Analysis MATAB Code. MATLAB routines used to analyze experimental Ca dynamics (ZIP) [file pbio.3001761.s023.zip]

Archive with 3 entries (3 files):
- ImportROIs.m
- NetworkAnalysis Fig.3L.m
- WS_FrstResp_Wave_Analysis.m
