# Supplementary material for: Functional architecture of pancreatic islets identifies a population of first responder cells that drive the first-phase calcium response
Source: PLoS Biol. 2022 Sep 13;20(9):e3001761. doi: 10.1371/journal.pbio.3001761 (PMC9506623; doi:10.1371/journal.pbio.3001761)
Supplement: S1 Code — Network analysis Fig 3L. MATLAB code for analysis of the Ca coordination (Fig 3L only). Ca Analysis MATAB Code. MATLAB routines used to analyze experimental Ca dynamics (ZIP) [file pbio.3001761.s023.zip › ImportROIs.m]

%% ROI IMPORT PROGRAM
% Credit: W. Schleicher, April 2020
% Credit: D. Muir --  for ReadImageJROI function, acquired April 2020
% Designed to translate ROIs drawn in ImageJ to masks that can be imported into VK SubPop Analysis program. 
% User can import ROI files from ImageJ or trace ROIs from an image of the
% same dimensions (less accurate).

% NOTE: For direct import of ROI files from ImageJ, this script MUST be in
% the same folder as the ROI archive.

% NOTE: Doesn't work on calcium trace videos that include multiple islets,
% unless the representative image with ROIs is of the same magnification.

% NOTE: When tracing ROIs, no mistakes can be made!!! If you mess up, you
% have to start over. Otherwise the mask set will not import to the
% analysis program correctly.

%% HOUSEKEEPING
close all
clear all
clc

addpath('H:\SCHLEICHER\MatLabCode\UniCode\');
%% OG IMAGE FILE IMPORT

disp('Select Original Calcium Imaging File');
R = bfopen('Select Calcium Imaging File');

pics=R{1};
pics=pics(:,1);

for i=1:length(pics)
    IMG(:,:,i)=pics{i};
end

images=double(IMG); % converts images to double precision
RawImg=images(:,:,1); % assigns the first frame of the video to RawImg variable

clear pics R IMG;
clear omeMeta;

[xx, yy, zz] = size(images(:,:,:));

disp('Select Folder for Output Directory');
output_dir = uigetdir;
filename = input('Input Filename\n','s');

%% ROI IMPORTING
answer = questdlg('Import ROIs from Archive Folder or Trace from Image?', ...
    'Options', ...
	'Import from Archive','Trace from Image','Cancel','Cancel');

switch answer
    case 'Import from Archive'
        disp([answer ': ' 'Select Archive Folder (.zip)'])
        [ROIf,ROIp] = uigetfile('*.*','Select ROI Archive');
        addpath(ROIp);
        [cvsROIs] = ReadImageJROI(ROIf);
        numROI = numel(cvsROIs);
        [sRegions] = ROIs2RegWS(cvsROIs,[xx yy]);
        CellMask = sRegions.CellMask;

    case 'Trace from Image'
        disp([answer  ': ' 'Select Image to trace'])
        CellMask = double(zeros(xx,yy));
        numROI = 1;
        [ROIf,ROIp] = uigetfile('*.*','Select Image with ROIs');
        addpath(ROIp);
        OGFig = imread(ROIf);
        OGFig = imresize(OGFig,[xx yy]);
        MaskFig = figure('Name','Trace around ROIs');
        imshow(OGFig);
        k = 1;
        while k > 0
            disp('Trace Around ROIs')
            ROIMask = imfreehand(); %User draws region around cell
            ROIMask = createMask(ROIMask); %Mask is created from drawn region
            CellMask = CellMask + ROIMask.*numROI; %CellMask array is updated with new mask; new mask is multiplied by the cell label before updating
            CellMask(find(CellMask>numROI)) = numROI; %If a region is overlapped, it is instead attributed to the most recent region
            UImp = input('Select Additonal ROI? 1=Yes, 0=No \n'); % No preallocated number of ROIs, User input required to continue ROI drawing or to stop
            if UImp == 1 %User input to determine if another region is drawn
                k = k+1;
                numROI = numROI+1;
            elseif UImp ~= 1
                k = 0;
            end
        end
    case 'Cancel'
        disp('Import Cancelled')
        disp('End');
        return
end

numcells = numROI;
save([output_dir '\' filename '_' 'Masks' '.mat'],'CellMask'); %Saves CellMask array
save([output_dir '\' filename '_' 'CellNumber' '.mat'],'numcells'); %Saves numcells array

disp('End');
