# Supplementary material for: Functional architecture of pancreatic islets identifies a population of first responder cells that drive the first-phase calcium response
Source: PLoS Biol. 2022 Sep 13;20(9):e3001761. doi: 10.1371/journal.pbio.3001761 (PMC9506623; doi:10.1371/journal.pbio.3001761)
Supplement: S1 Code — Network analysis Fig 3L. MATLAB code for analysis of the Ca coordination (Fig 3L only). Ca Analysis MATAB Code. MATLAB routines used to analyze experimental Ca dynamics (ZIP) [file pbio.3001761.s023.zip › NetworkAnalysis Fig.3L.m]

%% THIS PROGRAM CALCULATES COVARIANCE BETWEEN ALL CELLS, ADJACENCY MATRIX, probability of links, and plots links (cov>threshold) 
%% INPUT PARAMETERS: NUMBER OF CELLS, TIME INTERVAL, CALCIUM TIMELAPSE DATA AS TABLE, XY table of cell positions 
%% CREDIT: VIRA KRAVETS Apr, 2020

%% 1. INPUT PARAMETERS


% load 'calcium' table and 'XY' matrix by Import Data tool.
calciumT = table2array(calcium);                  % convert 
XYtable = table2array(XY); 
numcells=19;                                       % enter number of cells  

st=264;                                           % starting frame
ed=324;                                          % ending frame

T=st:1:ed; 
Tsize=ed-st;

%% Output folder
disp('Select Folder for Output Directory');
output_dir = uigetdir;
filename = input('Input Filename\n','s');

%% 2. Correlation matrix elements Rij (eq.1, stozer, 2013): correlation for each individual cell with the rest of the cells
% as well as t-values for each Rij, and the critical Rij values.

for i=1:numcells                                  % cell to compare all the rest of the cells to is i
nextcell = calciumT(st:ed,i);
nextcell=nextcell';
Xi= mean(nextcell) - nextcell;                    % [xi]mean - xi(t), bringing the signal for this cell to oscillate around 0 baseline


for j=1:numcells                                  % itterative index for cells
    currentcell = calciumT(st:ed,j);              % picking column of the calcium table corresponding to current cell, j
    currentcell=currentcell';                     % transposing column to a row
    Xj= mean(currentcell) - currentcell;          % [xj]mean - xi(t), bringing the signal for this cell to oscillate around 0 baseline
    Sxi=std(Xi);                                  % standard deviation of the timecourse Xi
    Sxj=std(Xj);                                  % standard deviation of the timecourse Xj
    
    % calculating Rij - correlation matrix elements
    XiXj(:,j,i)= (Xi.*Xj)/(Sxi.*Sxj);             % covariance/stdev = multiplying timecourses of cell i by cell j and dividing them by a product of their stdev
    Rij3D=sum(XiXj);                              % summing up multiplication XiXj
    Rij3DNorm=Rij3D./Tsize;                       % n=Tsize, or number of all datapoints in Xi (same as n of points in Xj)
    Rij3DNormSquare=Rij3DNorm.^2;
    
    Rij=permute(Rij3D,[2,3,1]); 
    RijN=permute(Rij3DNorm,[2,3,1]);               % makes a 3D (1 x numcells x numcells) array into 2D (numcells x numcells)
    RijNsq=permute(Rij3DNormSquare,[2,3,1]);
    t=RijNsq.*(Tsize-2)./(1-RijNsq);              % t-test for correlation, got this from the Stozer,2013 paper + "Primer of Biostatistics"
    Rcr=sqrt((t.^2)./(Tsize-2+(t.^2)));           % critical Rij (Stozer, 2013)
    p=1-tcdf(t,Tsize-1);                          % p value from the Matlab help
    
    figure(1)
    PearsonFig=imagesc(RijN);
    title('Pearson product moment, norm for timelength, RijN')
    colorbar
    
    
end
    
end
save([output_dir '\' filename '_' 'PearsonMatrix' '.mat'],'RijN'); %Saves Adjacency Matrix
    saveas(PearsonFig,[output_dir '\' filename '_' 'PearsonMatrix' '.fig']); %saves the figure 
%% 3. Making a link map

for i=1:numcells                                     % itterative index for cells
    currentcellCov = RijN(1:numcells,i);             % values cov for current cell (i)
    % !!!!! THRESHOLD
    [covThr,col]=find(currentcellCov>0.30);          % !!!!! THRESHOLD - locating cells for which cov is greater than 0.7 (or other threshold)
    for j=1:numcells                                 % j is itterative index for timesteps 
        if ismember(j,covThr)                        % if j is a memeber of array containing cov>threshold, 
        currentcellCov(j)=1;                         % then write 1 in the currentcellCov for that cell - means the link exists
        else currentcellCov(j)=0;                    % otherwise - write 0 - means no link
        end
    end
    Adjacency(1:numcells,i) = currentcellCov;        % create an array containing all coupled cells, where 1 = link, 0 = no link
    
end
Adj = Adjacency - diag(diag(Adjacency));             % replacing diagonal elemants with 0s to account for self-correlation
    figure(3)
    AdjFig=imagesc(Adj);
    title('Adjacency matrix')
    colorbar

    save([output_dir '\' filename '_' 'Adjacency' '.mat'],'Adj'); %Saves Adjacency Matrix 
    saveas(AdjFig,[output_dir '\' filename '_' 'Adjacency Matrix' '.fig']); %saves the figure 

%% 4. Determine number of "links" based on cov threshold
for i=1:numcells
    N (i,1) = nnz(Adj(:,i));  % N is matrix containing # of links for each cell (nnz returns number of nonzero elements)
end
save([output_dir '\' filename '_' 'Number of Links' '.mat'],'N'); %Saves Number of links per cell 
   Nav=mean(N);
%% 5. Creating a "probability of a cell to have k links" matrix

NnonZero = nonzeros(N);
histArray=zeros(size(NnonZero))'; % prealocate
% a forloop to count how many times you encounter in a particular value:
for n=1:length(NnonZero)
    histArray(1,NnonZero(n)+1)=histArray(1,NnonZero(n)+1)+1; % every time you meet the particular value, you add 1 into to corresponding bin
end

histArray = histArray(2:end); % removing first number corresponding to 0 links
histArrayPerc=histArray.*100/sum(histArray); % converting into % via dividing # of cell with specific # of links by total # of links 

m=find(histArray);    % returns all indexes of non-zero elements of the array
maxNonZeroLinks=max(m)   % number of links to consider when normalizing probabilty
k=1:1:maxNonZeroLinks;            % index of # of links (starting with 0 links)
kpercent=k.*100/(maxNonZeroLinks);  % convert # of links into % of links
histArrayPercShort = histArrayPerc(1:maxNonZeroLinks);   % cropping the hisArray after the last non-0 value

histArrayShort = histArray(1:maxNonZeroLinks);
save([output_dir '\' filename '_' 'Degree Distribution (histArrayShort)' '.mat'],'N'); %Saves probability of a cell to have k links

figure(4)           % plot a bar graph of the probability of a cell to have k links
Probs=bar(k,histArrayShort)
title('Probability to have k links,(%)')
xlabel('Number of links');
ylabel('Number of cells')
saveas(Probs,[output_dir '\' filename '_' 'Probability to have k links,(%)' '.fig']); %saves the bar graph 

% figure(5)           % plot a bar graph of the probability of a cell to have k links
% bar(kpercent,histArrayPercShort)
% title('Probability to have k links,(%)')
% xlabel('Percent of links, (%)');
% ylabel('Probability,(%)')
% save([output_dir '\' filename '_' 'histArrayPercShort' '.mat'],'histArrayPercShort'); %Saves probability of a cell to have k links

%% 6. Applying log function to probability and number of links
% plotting on logarithmic scale

% figure(6) 
% Log_log=loglog(kpercent,histArrayPercShort,'-o');
% axis ([0 100 0 100]);
% title('Probability on a log(10) scale');
% xlabel('number of links, (%)');
% ylabel('Probability for a cell to have k links, (%)');
% saveas(Log_log,[output_dir '\' filename '_' 'Probability to have k links,(log-log scale)' '.fig']); %saves log-log probability of a cell to have k links

7. %plotting the network "dot and stick" map

AdjacencyGraph = graph(Adj);
weight=AdjacencyGraph.Edges.Weight(:,1);
figure(7)
StickDotFig = plot(AdjacencyGraph,'Xdata',XYtable(:,1),'YData',XYtable(:,2))
set(gca, 'YDir','reverse')

save([output_dir '\' filename '_' 'StickdotFig' '.mat'],'StickDotFig'); %Saves Adjacency Matrix 
    saveas(StickDotFig,[output_dir '\' filename '_' 'StickDotFig' '.fig']); %saves the figure 
